# Supplementary material for: A Method for Estimating the Entropy of Time Series Using Artificial Neural Networks
Source: Entropy (Basel). 2021 Oct 29;23(11):1432. doi: 10.3390/e23111432 (PMC8621949; doi:10.3390/e23111432)
Supplement: Supplementary file 1 [file entropy-23-01432-s001.zip]

Archive with 28 entries (24 files):
- Manual_video.mp4
- NNetEn calculator 1.0.0.0/
- NNetEn calculator 1.0.0.0/Data_example 1 (Logistic map r1 r2 r3 r4).txt
- NNetEn calculator 1.0.0.0/Data_example 2 (Random discrete map).txt
- NNetEn calculator 1.0.0.0/Data_example 3 (Binary discrete map).txt
- NNetEn calculator 1.0.0.0/MNIST_10/
- NNetEn calculator 1.0.0.0/MNIST_10/t10k-images.idx3-ubyte
- NNetEn calculator 1.0.0.0/MNIST_10/t10k-labels.idx1-ubyte
- NNetEn calculator 1.0.0.0/MNIST_10/train-images.idx3-ubyte
- NNetEn calculator 1.0.0.0/MNIST_10/train-labels.idx1-ubyte
- NNetEn calculator 1.0.0.0/NNetEn.cfg
- NNetEn calculator 1.0.0.0/NNetEn.dof
- NNetEn calculator 1.0.0.0/NNetEn.dpr
- NNetEn calculator 1.0.0.0/NNetEn.exe
- NNetEn calculator 1.0.0.0/NNetEn.res
- NNetEn calculator 1.0.0.0/NNetEn.~dpr
- NNetEn calculator 1.0.0.0/Results/
- NNetEn calculator 1.0.0.0/Results/last_result_10-27-2021-074013.txt
- NNetEn calculator 1.0.0.0/T_pattern/
- NNetEn calculator 1.0.0.0/T_pattern/T-pattern-3.VM
- NNetEn calculator 1.0.0.0/Unit1.dcu
- NNetEn calculator 1.0.0.0/Unit1.ddp
- NNetEn calculator 1.0.0.0/Unit1.dfm
- NNetEn calculator 1.0.0.0/Unit1.pas
- NNetEn calculator 1.0.0.0/Unit1.~ddp
- NNetEn calculator 1.0.0.0/Unit1.~dfm
- NNetEn calculator 1.0.0.0/Unit1.~pas
- Manual.pdf
