# Supplementary material for: A Method for Estimating the Entropy of Time Series Using Artificial Neural Networks
Source: Entropy (Basel). 2021 Oct 29;23(11):1432. doi: 10.3390/e23111432 (PMC8621949; doi:10.3390/e23111432)
Supplement: Supplementary file 1 [file entropy-23-01432-s001.zip › NNetEn calculator 1.0.0.0/Data_example 1 (Logistic map r1 r2 r3 r4).txt]

0,901266884379113	0,269656082408381	0,95863459658754	0,884603691828552
0,3209388278824	0,726386561040146	0,152074266627797	0,403045867241813
0,786026462607593	0,733053021973604	0,494514368360185	0,949968589128474
0,606601165322691	0,721756261754499	0,958634596587539	0,187657447811277
0,860681198325772	0,740706444171784	0,152074266627797	0,601892343139366
0,432472057648285	0,70838280321935	0,494514368360186	0,946091540068391
0,885220184537754	0,761923385985698	0,95863459658754	0,201374230557201
0,366456843663764	0,669049428629832	0,152074266627797	0,634981428521767
0,837346187034579	0,816679214719725	0,494514368360185	0,915144754323324
0,491219164456911	0,552196150328344	0,958634596587539	0,306607165202971
0,901388582417052	0,912034696616688	0,152074266627797	0,839412552496471
0,320586522927818	0,29590542579754	0,494514368360186	0,532231855222919
0,785570968035865	0,768447300606534	0,95863459658754	0,982981438651059
0,607540195350476	0,656287452010055	0,152074266627797	0,0660513915726586
0,85995595115301	0,831992959544294	0,494514368360185	0,243567176165995
0,434357046115951	0,515557721802756	0,958634596587539	0,727449646140139
0,886125550215695	0,921190598313936	0,152074266627797	0,782822855867693
0,363938128160418	0,267767393092808	0,494514368360186	0,671261014565058
0,834897049865267	0,723164199426032	0,95863459658754	0,871277392805699
0,497157237802304	0,738395997381363	0,152074266627797	0,442817813282879
0,901637520955775	0,71246556949148	0,494514368360185	0,974173062394576
0,319865535311826	0,755585997451478	0,958634596587539	0,099339698990397
0,784636013229467	0,681145900663749	0,152074266627797	0,353262607449603
0,609462973398632	0,801054962600593	0,494514368360186	0,902068362637728
0,858451073346787	0,587794595650845	0,95863459658754	0,348799840127562
0,438256266784683	0,893654061126657	0,152074266627797	0,89681855609225
0,887917013301105	0,350526217334442	0,494514368360185	0,365359157122054
0,358936876453258	0,839677070738262	0,958634596587539	0,915507327699721
0,829898311365691	0,496521543036723	0,152074266627797	0,305418036454397
0,509142689467314	0,922038704910246	0,494514368360186	0,837590981071582
0,901365190666745	0,265129687655642	0,95863459658754	0,537100980518944
0,320654248250263	0,718619878029397	0,152074266627797	0,981648519758419
0,785658599520537	0,745800727964317	0,494514368360185	0,0711280539216279
0,607359653930005	0,699241617232368	0,958634596587539	0,260861857797778
0,860095883775206	0,775666745351159	0,152074266627797	0,761289792771459
0,433993642921709	0,6417989362668	0,494514368360186	0,717521314551372
0,88595300086189	0,847922241706499	0,95863459658754	0,800265878839105
0,364418614263498	0,475611002362617	0,152074266627797	0,63110318671686
0,835367794921376	0,919889426244752	0,494514368360185	0,919219199309008
0,496019248405759	0,271803867600589	0,958634596587539	0,293184529557254
0,901609514877674	0,730018999631152	0,152074266627797	0,818202697056838
0,319946670161087	0,726938262604059	0,494514368360186	0,587302909928597
0,784741413671473	0,732130569755526	0,95863459658754	0,956989933098307
0,609246527837346	0,723338961127198	0,152074266627797	0,162514193662602
0,858621808260996	0,738108190638813	0,494514368360185	0,537381316219267
0,437814704831507	0,712971391648523	0,958634596587539	0,981566078373637
0,887719648047515	0,754792284932609	0,152074266627797	0,0714415861174402
0,359488998426844	0,682640021008745	0,494514368360186	0,261923296236392
0,830459015529972	0,799050206098646	0,95863459658754	0,763289758561028
0,507807266660884	0,592231899425115	0,152074266627797	0,713378955555002
0,901446828857941	0,890707701528402	0,494514368360185	0,807313431188271
0,320417866879785	0,359049999211556	0,958634596587539	0,614196632684388
0,785352595979303	0,848807573025612	0,152074266627797	0,935593627208341
0,607989852019373	0,473335902907157	0,494514368360186	0,237919427624396
0,859606412772535	0,919461023126924	0,95863459658754	0,715887215426922
0,435264175669226	0,273130119788319	0,152074266627797	0,803062216821745
0,886552112279927	0,732245027909746	0,494514368360185	0,624441916955201
0,362749388936141	0,723142920406106	0,958634596587539	0,925940268955612
0,833725253714308	0,738431025402208	0,152074266627797	0,270756513056597
0,499983021615601	0,712403965816276	0,494514368360186	0,77958824389377
0,901666666460322	0,755682534135571	0,95863459658754	0,678443750215876
0,319781093485992	0,680963858661615	0,152074266627797	0,861359823527924
0,784526266342259	0,801298094529853	0,494514368360185	0,471506325667849
0,609688259462693	0,587254434584136	0,958634596587539	0,983877722217895
0,858273006014563	0,894002810270838	0,152074266627797	0,0626298449650488
0,438716568140516	0,349513051865099	0,494514368360186	0,231796176789743
0,888121257286964	0,838556149892204	0,95863459658754	0,703066722958588
0,35836521563997	0,499325582795702	0,152074266627797	0,82426948826684
0,82931544764563	0,922081654903759	0,494514368360185	0,57191331498656
0,510528485435835	0,264995967263621	0,958634596587539	0,966664428479552
0,901266872086199	0,718388133475047	0,152074266627797	0,127232321915084
0,320938863463894	0,746174261070763	0,494514368360186	0,438439745658191
0,786026508565639	0,698563816104008	0,95863459658754	0,972120472208042
0,60660107050185	0,776661241627117	0,152074266627797	0,107008755378909
0,860681271238201	0,639772978563322	0,494514368360185	0,377294369067494
0,432471867950999	0,850026261744801	0,958634596587539	0,927634573146243
0,885220092135781	0,470194693583175	0,152074266627797	0,265046372464107
0,366457100423091	0,918806778384462	0,494514368360186	0,769122670014678
0,837346434368368	0,275152920926718	0,95863459658754	0,701117348939757
0,491218562596997	0,735615181925667	0,152074266627797	0,827380403505573
0,901388544294484	0,717327300385209	0,494514368360185	0,563909144770347
0,320586633305976	0,747879087481778	0,958634596587539	0,970956843609745
0,785571110883836	0,695457224421651	0,152074266627797	0,111341623742632
0,607539901095214	0,781175992096551	0,494514368360186	0,390666524824271
0,859956179413354	0,630483926146591	0,95863459658754	0,939885710818196
0,434356453441828	0,859285566429156	0,152074266627797	0,223083049810286
0,886125269580559	0,445970700139154	0,494514368360185	0,684313298406743
0,363938909799792	0,911316478036794	0,958634596587539	0,852952953320041
0,83489781701056	0,298086507369832	0,152074266627797	0,49521659956086
0,497155384588844	0,771713455179184	0,494514368360186	0,986992991001886
0,90163748294178	0,649780315382205	0,95863459658754	0,050688019103745
0,319865645443889	0,839338735600494	0,152074266627797	0,189988840034412
0,784636156331715	0,497368881949006	0,494514368360185	0,607621179771518
0,609462679584679	0,922057798971682	0,958634596587539	0,941352478977618
0,858451305339892	0,26507024193719	0,152074266627797	0,217979544236704
0,438255666936836	0,71851687172148	0,494514368360186	0,67305051899193
0,887916746140696	0,745966805657129	0,95863459658754	0,868844639016023
0,358937624014507	0,698940385083856	0,152074266627797	0,449926924362806
0,829899072033658	0,776109143304068	0,494514368360185	0,977183625393313
0,509140879329156	0,640898597416381	0,958634596587539	0,0880312015227381
0,901365310032212	0,848861009482194	0,152074266627797	0,31697894775467
0,320653902665591	0,47319839838495	0,494514368360186	0,854827173472563
0,78565815244389	0,919433907328846	0,95863459658754	0,489978994138346
0,607360575153383	0,273214019433519	0,152074266627797	0,986686838661939
0,860095170357442	0,732385411651339	0,494514368360185	0,0518649949937537
0,433995496016554	0,722902343112466	0,958634596587539	0,19415935976174
0,885953883155875	0,738826814411608	0,152074266627797	0,617762166282837
0,36441615794749	0,711707263965031	0,494514368360186	0,932328130919114
0,83536539263796	0,756772359470679	0,95863459658754	0,24910977531414
0,496025059796072	0,678903974930518	0,152074266627797	0,738551918421684
0,901609681626967	0,804032204006249	0,494514368360185	0,762395457477797
0,319946187097739	0,581150097950916	0,958634596587539	0,715235149408332
0,784740786275351	0,897794409399381	0,152074266627797	0,804172173250722
0,609247816466612	0,338440019983088	0,494514368360186	0,621780725622104
0,858620792774397	0,825811831141001	0,95863459658754	0,928527396849125
0,437817331748076	0,530554396143439	0,152074266627797	0,262028259753234
0,887720826360894	0,918640011008568	0,494514368360185	0,76348704777087
0,35948570297264	0,27566802914656	0,958634596587539	0,712968615617106
0,830455675374323	0,736468573077274	0,152074266627797	0,808004181980341
0,507815228586524	0,715841373793498	0,494514368360186	0,612518468112769
0,901446380242183	0,750253108500832	0,95863459658754	0,937095830835857
0,320419165967022	0,691095488826072	0,152074266627797	0,232743331342751
0,785354278792361	0,787394672312839	0,494514368360185	0,705069174862996
0,607986388202019	0,617442867855105	0,958634596587539	0,821042623992299
0,859609110927982	0,871210788186309	0,152074266627797	0,580135066095812
0,435257176733166	0,413840407583593	0,494514368360186	0,961728601404291
0,886548843872513	0,894703080885504	0,95863459658754	0,145325115028257
0,362758502293571	0,347475957486125	0,152074266627797	0,490405607625306
0,833734275952197	0,83627948193657	0,494514368360185	0,986719879079009
0,499961302345888	0,504992252031961	0,958634596587539	0,0517380096292663
0,901666662098986	0,921991409716223	0,152074266627797	0,193709923745844
0,319781106122333	0,2652769206406	0,494514368360186	0,616675926124214
0,784526282769237	0,718874888056147	0,95863459658754	0,93333359797068
0,609688225748245	0,745389237020386	0,152074266627797	0,245673168306793
0,858273032690037	0,699987103985095	0,494514368360185	0,731696693867342
0,43871649920195	0,774569024607243	0,958634596587539	0,775123541043419
0,888121226812115	0,644026708846528	0,152074266627797	0,688222284487104
0,358365300958818	0,845573678732891	0,494514368360186	0,847203246574088
0,829315534812365	0,481618260349417	0,95863459658754	0,511111376721118
0,510528278374531	0,920837087627354	0,152074266627797	0,986595860635644
0,901266887811413	0,268865283730221	0,494514368360185	0,052214609403648
0,320938817947704	0,725040552869592	0,958634596587539	0,195396083103891
0,786026449775662	0,735294143977912	0,152074266627797	0,620742964608543
0,606601191797585	0,717884901745994	0,494514368360186	0,929521119819718
0,860681177967907	0,746984021500229	0,95863459658754	0,258661663902736
0,43247211061362	0,697090916840787	0,152074266627797	0,75711584609099
0,885220210337242	0,77881065315277	0,494514368360185	0,726064708322092
0,366456771974169	0,635369338376963	0,958634596587539	0,78530276131336
0,837346117976597	0,854495148809748	0,152074266627797	0,665698216375886
0,491219332501931	0,458582246748715	0,494514368360186	0,878678291727944
0,90138859306077	0,915756253806814	0,95863459658754	0,420903196319691
0,320586492110534	0,284542882928878	0,152074266627797	0,962381357502632
0,785570928153082	0,750864373565782	0,494514368360185	0,142943407669991
0,607540277505758	0,689965694751386	0,958634596587539	0,483712645276219
0,859955887423221	0,78898257603929	0,152074266627797	0,986035926831359
0,434357211589202	0,614067188712078	0,494514368360186	0,0543649089163215
0,886125628567926	0,874093234217508	0,95863459658754	0,202981311652268
0,363937909929663	0,405916766175439	0,152074266627797	0,638760966446275
0,834896835680417	0,889435478755037	0,494514368360185	0,911059730627902
0,497157755213632	0,362710728761477	0,958634596587539	0,319933046431802
0,901637531564738	0,852564357119804	0,152074266627797	0,859062147106733
0,319865504576118	0,463617502678157	0,494514368360186	0,478041988306882
0,784635973292408	0,917201136896961	0,95863459658754	0,985179626695885
0,609463055396375	0,28010387769015	0,152074266627797	0,0576485482666031
0,858451008601926	0,743736539169367	0,494514368360185	0,214493970770291
0,438256434190734	0,702968668257001	0,958634596587539	0,66524010265652
0,887917087859998	0,770137718819542	0,152074266627797	0,879276888216106
0,358936667824429	0,65292946821569	0,494514368360186	0,419111800733237
0,829898099078328	0,835822723517212	0,95863459658754	0,961249779272997
0,509143194640274	0,50612452736203	0,152074266627797	0,147070051233719
0,901365157350039	0,921944983723861	0,494514368360185	0,495280714655223
0,320654344708152	0,265421431696507	0,958634596587539	0,986995396585544
0,785658724306213	0,719125028154605	0,152074266627797	0,0506787681171029
0,607359396802739	0,744985138270398	0,494514368360186	0,189956016576648
0,860096082899715	0,700717982908294	0,95863459658754	0,607540821894624
0,433993125697318	0,77348883384976	0,152074266627797	0,941420745509443
0,885952754597019	0,646210228118937	0,494514368360185	0,217741602404307
0,364419299866565	0,843236241946279	0,958634596587539	0,672520393868098
0,835368465435181	0,487556660127536	0,152074266627797	0,869567957189783
0,496017626350985	0,921512243112194	0,494514368360186	0,447818090903591
0,901609468291712	0,266767666709147	0,95863459658754	0,976332211795868
0,31994680511797	0,721447879314907	0,152074266627797	0,0912366020386392
0,78474158895134	0,741210552198392	0,494514368360185	0,327366125973455
0,609246167823828	0,707486766063156	0,958634596587539	0,869413308234195
0,858622091962565	0,763297786549918	0,152074266627797	0,448269317021618
0,43781397093536	0,666386952561391	0,494514368360186	0,976517341547287
0,887719318846723	0,819973233266213	0,95863459658754	0,0905401128768119
0,35948991911912	0,544461180632736	0,152074266627797	0,325116035363874
0,83045994869705	0,914792247775344	0,494514368360185	0,866325922310703
0,507805042257083	0,287495960895945	0,958634596587539	0,457237999390268
0,901446954110547	0,755525699043119	0,152074266627797	0,979863454804143
0,320417504177014	0,681259572226689	0,494514368360186	0,0779048205628828
0,785352126138815	0,800903020984226	0,95863459658754	0,283631128670382
0,607990819111643	0,588131939723742	0,152074266627797	0,802240178972397
0,859605659436391	0,893435166753848	0,494514368360185	0,62640653449567
0,4352661297917	0,351161678081496	0,958634596587539	0,923994446318541
0,886553024765296	0,840376251980067	0,152074266627797	0,277286354406337
0,362746844623504	0,494767812362433	0,494514368360186	0,791240598274096
0,833722734733904	0,921982361470622	0,95863459658754	0,652181411231481
0,49998908546245	0,265305086531547	0,152074266627797	0,895643162612338
0,901666667070348	0,718923653635563	0,494514368360185	0,369036849327171
0,31978109171853	0,745310492949606	0,958634596587539	0,919364098140319
0,784526264044596	0,700129620057326	0,152074266627797	0,292704768601847
0,609688264178378	0,774358704539918	0,494514368360186	0,817418265304538
0,858273002283429	0,644452528836165	0,95863459658754	0,589271553922776
0,438716577783045	0,845120603033069	0,152074266627797	0,955617444034972
0,888121261549519	0,482772475560872	0,494514368360185	0,167459653480409
0,358365203706315	0,920988680909257	0,958634596587539	0,550464463855074
0,829315435453505	0,268394596588983	0,152074266627797	0,977028261602231
0,510528514397765	0,724237212389211	0,494514368360186	0,0886165418451731
0,901266869886668	0,736625348366531	0,95863459658754	0,318881812555335
0,320938869830373	0,71556781218923	0,152074266627797	0,857563004203917
0,786026516788759	0,750688394494917	0,494514368360185	0,48228377562691
0,606601053535871	0,69029123734196	0,958634596587539	0,985844090414874
0,860681284284174	0,788525997895346	0,152074266627797	0,0551010439991275
0,432471834009106	0,615039720303638	0,494514368360186	0,205569654811403
0,885220075602582	0,873271422996106	0,95863459658754	0,644805363572798
0,366457146364239	0,408182113440912	0,152074266627797	0,904292336613599
0,837346478622983	0,890988748763787	0,494514368360185	0,341719194428204
0,491218454908152	0,358239695887414	0,958634596587539	0,888166474293327
0,901388537473061	0,847962645569834	0,152074266627797	0,392175268548871
0,320586653056379	0,475507299567654	0,494514368360186	0,941179327278868
0,785571136444182	0,919870729460834	0,95863459658754	0,21858289648147
0,607539848442952	0,271861777436813	0,152074266627797	0,674392760104174
0,859956220256817	0,73011646844155	0,494514368360185	0,867003323291167
0,434356347392427	0,726772845071098	0,958634596587539	0,455276633419445
0,886125219365196	0,73240738570807	0,152074266627797	0,979185957041918
0,363939049662138	0,722864672750439	0,494514368360186	0,0804702652677017
0,834897954278948	0,738888749660504	0,95863459658754	0,292156141701909
0,497155052985469	0,711598135652099	0,152074266627797	0,816519006835715
0,90163747613716	0,756942740568703	0,494514368360185	0,591522393968105
0,319865665157858	0,678581144914724	0,958634596587539	0,954010716148187
0,784636181947436	0,804457863221195	0,152074266627797	0,173230241080357
0,609462626991107	0,580194784932184	0,494514368360186	0,565486319371117
0,858451346867282	0,89836291016711	0,95863459658754	0,970151070746471
0,438255559562415	0,336770621129747	0,152074266627797	0,114335720789003
0,887916698317971	0,823812005806056	0,494514368360185	0,399820329665171
0,358937757830747	0,535346036140406	0,958634596587539	0,947457992067874
0,829899208195625	0,917475341761887	0,152074266627797	0,196553344996789
0,509140555308274	0,27925972016932	0,494514368360186	0,623521303152068
0,901365331396542	0,742364602608728	0,95863459658754	0,926841588025158
0,32065384081197	0,705428417491334	0,152074266627797	0,267721711334796
0,785658072424887	0,766432587274243	0,494514368360185	0,774058101313804
0,607360740036314	0,660262109333412	0,958634596587539	0,690532533050396
0,860095042667449	0,827352386949727	0,152074266627797	0,84374838473639
0,433995827689529	0,526843062624122	0,494514368360186	0,520536610712161
0,885954041069123	0,91942570387834	0,95863459658754	0,985418113522844
0,364415718314702	0,273239400859043	0,152074266627797	0,0567346086961588
0,835364962671364	0,732427870485933	0,494514368360185	0,211298188678891
0,496026099928616	0,722829552267244	0,958634596587539	0,657994740690244
0,901609711446337	0,738946483129357	0,152074266627797	0,888523701041197
0,319946100712676	0,711496385285065	0,494514368360186	0,391079785677494
0,784740674079426	0,757101523402637	0,95863459658754	0,940241833530186
0,609248046909166	0,678280097966218	0,152074266627797	0,22184551023878
0,858620611176044	0,804854108204015	0,494514368360185	0,681601097936274
0,437817801515896	0,579304285492688	0,958634596587539	0,856871410393159
0,887721037071783	0,898886778286664	0,152074266627797	0,484234640884241
0,359485113664786	0,335230175085693	0,494514368360186	0,986101987880282
0,8304550780645	0,821948419786045	0,95863459658754	0,0541113451717618
0,50781665238486	0,539784687493761	0,152074266627797	0,20208875892398
0,901446299969879	0,916245359726252	0,494514368360185	0,636664376448592
0,320419398416851	0,28304196394517	0,958634596587539	0,913339711577749
0,785354579902193	0,748470571054226	0,152074266627797	0,312511699787765
0,607985768410603	0,694374393677676	0,494514368360186	0,848292061324964
0,859609593708047	0,782732917488322	0,95863459658754	0,508121439908791
0,435255924410305	0,627245701894098	0,152074266627797	0,986822909174405
0,886548259017597	0,862363799014631	0,494514368360185	0,0513419751882122
0,362760133046612	0,43777741954308	0,958634596587539	0,192307431459035
0,833735890337027	0,907803398538034	0,152074266627797	0,613275992905562
0,499957415968834	0,308700177980436	0,494514368360186	0,936420488547193
0,901666660959672	0,787106480496755	0,95863459658754	0,235072542052356
0,319781109423332	0,61805353240814	0,152074266627797	0,709963406330907
0,784526287060467	0,870680371537172	0,494514368360185	0,813022510641206
0,609688216940999	0,415291808880651	0,958634596587539	0,600213423916135
0,858273039658486	0,895617779151715	0,152074266627797	0,947431285602034
0,438716481193088	0,344809642436029	0,494514368360186	0,196647707517694
0,888121218851146	0,833253338930474	0,95863459658754	0,62374738107963
0,358365323246725	0,512465191801712	0,152074266627797	0,926620868328186
0,829315557582989	0,921510235554311	0,494514368360185	0,268465482474445
0,510528224283762	0,266773908905047	0,958634596587539	0,775420160150493
0,901266891919271	0,721458618726773	0,152074266627797	0,687577514622123
0,320938806057626	0,741193008436941	0,494514368360186	0,848159945056277
0,786026434418103	0,707517981066176	0,95863459658754	0,508484736483674
0,606601223483363	0,76325000649892	0,152074266627797	0,986799089009699
0,860681153603126	0,6664797454232	0,494514368360185	0,0514335442886877
0,432472174003799	0,819859309304299	0,958634596587539	0,192631818781191
0,885220241214658	0,544730031578196	0,152074266627797	0,61406375611788
0,366456686174417	0,914703804707678	0,494514368360186	0,935713381961577
0,837346035326372	0,287766548741331	0,95863459658754	0,237507446064295
0,491219533622138	0,755949594775484	0,152074266627797	0,715033923521289
0,901388605799152	0,68045989658425	0,494514368360185	0,804514024987984
0,320586455228462	0,80196990182353	0,958634596587539	0,620959154707976
0,785570880421427	0,585759627442316	0,152074266627797	0,92931480516866
0,607540375829058	0,894956696831205	0,494514368360186	0,259361270799763
0,859955811151456	0,34673729382192	0,95863459658754	0,758447202291477
0,434357409627433	0,835446384955918	0,152074266627797	0,723354579979385
0,886125722339544	0,50705629054287	0,494514368360185	0,790111767942438
0,363937648751965	0,921899685823888	0,958634596587539	0,654772497810566
0,834896579344392	0,265562415993452	0,152074266627797	0,892502878779818
0,497158374450102	0,719368915184948	0,494514368360186	0,378808983287355
0,901637544258978	0,744590696891961	0,95863459658754	0,929093124319058
0,319865467799059	0,701430233148601	0,152074266627797	0,260112609411299
0,78463592550539	0,772432383930911	0,494514368360185	0,759872699979774
0,609463153511437	0,648337431679064	0,958634596587539	0,720437299322732
0,858450931130876	0,840925269375025	0,152074266627797	0,795223538749366
0,438256634501922	0,493388204608378	0,494514368360186	0,642958689918367
0,887917177073834	0,921922093916547	0,95863459658754	0,906390505804951
0,358936418188452	0,265492675376419	0,152074266627797	0,335003277782662
0,829897845064302	0,719248290060698	0,494514368360185	0,879594228335246
0,509143799108319	0,744785840171871	0,958634596587539	0,418160962111497
0,901365117482294	0,701078002691134	0,152074266627797	0,960638864151926
0,320654460132471	0,772955299823235	0,494514368360186	0,14929373563556
0,785658873628296	0,647285548935643	0,95863459658754	0,501458533118471
0,607359089116799	0,842072196132925	0,152074266627797	0,987074933136051
0,860096321177247	0,490498955817346	0,494514368360185	0,0503728741748102
0,433992506772873	0,921750387238366	0,958634596587539	0,188870292596952
0,885952459907397	0,266026982830695	0,152074266627797	0,60487797440733
0,364420120283889	0,720171526140477	0,494514368360186	0,943654076265175
0,835369267791695	0,743289526757155	0,95863459658754	0,209937070810919
0,496015685348336	0,703771643122014	0,152074266627797	0,654884373870759
0,901609412520516	0,768933100867662	0,494514368360185	0,892366095914865
0,319946966683934	0,655324577409914	0,958634596587539	0,379232863035824
0,784741798790488	0,833099619278471	0,152074266627797	0,929498069970664
0,60924573682749	0,512842993482615	0,494514368360186	0,258739841939736
0,858622431599519	0,921474969647602	0,95863459658754	0,757264811191442
0,437813092341457	0,266883558029976	0,152074266627797	0,725762168203474
0,887718924734339	0,721647218150148	0,494514368360185	0,785842481726076
0,359491021351851	0,740884776245063	0,958634596587539	0,664481108093629
0,8304610658563	0,708066037494849	0,152074266627797	0,880264984715533
0,507802379260231	0,762409938816235	0,494514368360186	0,416148573940224
0,901447104012683	0,668108476288109	0,95863459658754	0,959322357433105
0,320417070094722	0,817849336698868	0,152074266627797	0,154075700833596
0,785351563832968	0,549457652072225	0,494514368360185	0,51461147028942
0,607991976527122	0,913061450277779	0,958634596587539	0,986240382822945
0,859604757835253	0,292780778644643	0,152074266627797	0,0535800287477533
0,435268468501993	0,76370701595621	0,494514368360186	0,200216861087406
0,886554116799287	0,665591504972802	0,95863459658754	0,632246891030525
0,362743799661708	0,820947216846576	0,152074266627797	0,918029982552347
0,833719720027628	0,542158753324258	0,494514368360185	0,297115769591126
0,499996342591389	0,915527834595347	0,958634596587539	0,824561992741814
0,901666667451755	0,285243228294043	0,152074266627797	0,571163976156166
0,319781090613459	0,751975662139137	0,494514368360186	0,967087742601748
0,784526262608027	0,687904652663238	0,95863459658754	0,125671662301971
0,609688267126768	0,791855074711219	0,152074266627797	0,433836136746189
0,85827299995061	0,607913369122978	0,494514368360185	0,969798884246618
0,43871658381185	0,879131601945318	0,958634596587539	0,115642767912937
0,888121264214599	0,391919453751324	0,152074266627797	0,403794147124564
0,35836519624503	0,878998419024749	0,494514368360186	0,950539272270812
0,829315427830615	0,392291864658345	0,95863459658754	0,18562838092938
0,510528532505649	0,879294821084083	0,152074266627797	0,596871464923082
0,901266868511451	0,391462876046931	0,494514368360185	0,950031853836249
0,320938873810899	0,878633632536273	0,958634596587539	0,18743263656174
0,786026521930117	0,393311223856731	0,152074266627797	0,601337654507495
0,606601042928198	0,880100896979106	0,494514368360186	0,946536633194665
0,860681292440932	0,389205134414919	0,95863459658754	0,199805547205893
0,432471812787551	0,876807188445658	0,152074266627797	0,631272524837206
0,885220065265493	0,398400277096705	0,494514368360185	0,91904377403072
0,366457175088121	0,884010498076275	0,958634596587539	0,293765141904973
0,837346506292383	0,378186715314279	0,152074266627797	0,819149594730368
0,491218387577636	0,867354085700676	0,494514368360186	0,584920061537143
0,901388533208046	0,424346348393483	0,95863459658754	0,958610254988808
0,320586665405087	0,900973248888914	0,152074266627797	0,156656576519825
0,785571152425488	0,329074773008955	0,494514368360185	0,521635216937701
0,607539815522743	0,814327076397128	0,958634596587539	0,985235186322079
0,859956245793703	0,557670426585275	0,152074266627797	0,0574356703837478
0,434356281086303	0,909816385442931	0,494514368360186	0,213750187693662
0,886125187968597	0,302629705363787	0,95863459658754	0,66356102526882
0,363939137109508	0,778404185159533	0,152074266627797	0,881456694105551
0,834898040104402	0,636204708982292	0,494514368360185	0,412564470896313
0,497154845654267	0,853658395156125	0,958634596587539	0,956898435733981
0,901637471882248	0,46076776890403	0,152074266627797	0,162844346887652
0,319865677484957	0,916406368024586	0,494514368360186	0,538260748455114
0,784636197964886	0,282547491823901	0,95863459658754	0,981303427067235
0,609462594104467	0,747678302658244	0,152074266627797	0,072440115405692
0,858451372834254	0,695824215074864	0,494514368360185	0,265298565289405
0,438255492421456	0,780646359856096	0,958634596587539	0,769590324974622
0,887916668414497	0,631581423775947	0,152074266627797	0,70012263820077
0,35893784150582	0,858224742380263	0,494514368360186	0,828956253318308
0,829899293337411	0,448778083134104	0,95863459658754	0,559825430996023
0,509140352698641	0,912406308524923	0,152074266627797	0,972951922983173
0,901365344755232	0,294775423387623	0,494514368360185	0,103906229373448
0,320653802136133	0,766741329791058	0,958634596587539	0,36762823005467
0,785658022390584	0,65965496003319	0,152074266627797	0,917899508727624
0,607360843134333	0,828068799317532	0,494514368360186	0,297546402138372
0,860094962825335	0,525111198907869	0,95863459658754	0,825251180884654
0,433996035078245	0,919757571629874	0,152074266627797	0,569395740602968
0,88595413980883	0,272212207894711	0,494514368360185	0,968069071982763
0,364415443421828	0,730705754793184	0,958634596587539	0,12204828921066
0,835364693821841	0,725771255115493	0,152074266627797	0,423073804165713
0,496026750302038	0,734079173044229	0,494514368360186	0,963718518810538
0,901609730087809	0,719988265804237	0,95863459658754	0,138054009140964
0,319946046709362	0,743587041855295	0,152074266627797	0,469832318256411
0,784740603940517	0,703237376494338	0,494514368360185	0,983489997682029
0,609248190969515	0,769735133879153	0,958634596587539	0,0641107550342933
0,85862049765028	0,653731107843849	0,152074266627797	0,236902235043203
0,437818095189974	0,834916015849912	0,494514368360186	0,713777986115825
0,887721168796315	0,508367638757465	0,95863459658754	0,806640443007686
0,359484745262679	0,921825085069659	0,152074266627797	0,615828019661506
0,83045470465874	0,265794568929827	0,494514368360185	0,934111978713729
0,507817542465183	0,719770194240606	0,958634596587539	0,243007242063757
0,901446249780627	0,743940748650974	0,152074266627797	0,726314561537748
0,320419543753172	0,702601353314431	0,494514368360186	0,784856487454109
0,785354768167115	0,770687176951177	0,95863459658754	0,666702858611348
0,607985380893921	0,651833440734721	0,152074266627797	0,877359768874428
0,85960989555872	0,837054732053201	0,494514368360185	0,424839106065012
0,435255141414199	0,503066933078697	0,958634596587539	0,964778565875888
0,886547893340075	0,92204863974713	0,152074266627797	0,134167859653186
0,362761152665291	0,265098757771505	0,494514368360186	0,458665426306908
0,833736899711832	0,718566286620788	0,95863459658754	0,98033741950356
0,499954986048514	0,745887143483813	0,152074266627797	0,0761079288574496
0,901666660191971	0,699084901930397	0,494514368360185	0,277629079734369
0,319781111647635	0,775896985357291	0,958634596587539	0,791842883964984
0,784526289952014	0,641330547305045	0,152074266627797	0,650794824327495
0,609688211006436	0,848411369016221	0,494514368360186	0,897301868817228
0,858273044354017	0,47435477157423	0,95863459658754	0,363843753203408
0,438716469058228	0,919657597767434	0,152074266627797	0,91388706211118
0,888121213486828	0,272521731266401	0,494514368360185	0,310723961515037
0,358365338264926	0,731225498077527	0,958634596587539	0,845632637609643
0,829315572926455	0,724885739149656	0,152074266627797	0,515407851383564
0,510528187835926	0,735551053961746	0,494514368360186	0,986145990727779
0,901266894687246	0,717438743123666	0,95863459658754	0,0539424288405522
0,320938798045801	0,747700382131291	0,152074266627797	0,201493886109309
0,786026424069805	0,695783873190224	0,494514368360185	0,63526353751142
0,606601244834014	0,7807046289144	0,958634596587539	0,914843739177213
0,860681137185539	0,63146078062972	0,152074266627797	0,30759361327881
0,432472216717655	0,858341788832148	0,494514368360186	0,840915173264291
0,885220262020601	0,448468736826969	0,95863459658754	0,528195574467151
0,366456628360481	0,912289069993264	0,152074266627797	0,983944445329529
0,837345979634633	0,295132033861492	0,494514368360185	0,0623748769713281
0,491219669141814	0,767280723813987	0,958634596587539	0,230915320244081
0,901388614382418	0,658592541873537	0,152074266627797	0,701198079076073
0,320586430376903	0,829315868800849	0,494514368360186	0,827252165668897
0,78557084825929	0,522087487168662	0,95863459658754	0,564240602080355
0,607540442080417	0,920283952936794	0,152074266627797	0,970789133530545
0,859955759758632	0,270581292712395	0,494514368360185	0,111965224663315
0,434357543067926	0,727955493642059	0,958634596587539	0,392578886507851
0,886125785523804	0,730423859720596	0,152074266627797	0,94152234698346
0,363937472767764	0,726250702177897	0,494514368360186	0,217387404055774
0,834896406622281	0,73327983523355	0,95863459658754	0,671730425655857
0,497158791698365	0,72136614498415	0,152074266627797	0,870641695401161
0,901637552810935	0,741344044444671	0,494514368360185	0,444679989574304
0,319865443022795	0,707249173599388	0,958634596587539	0,975000233979802
0,784635893311844	0,763661228032784	0,152074266627797	0,0962397472797949
0,60946321961038	0,665680567514651	0,494514368360186	0,343416787323301
0,858450878939517	0,820838396507792	0,95863459658754	0,890276901575197
0,438256769449249	0,542416344044992	0,152074266627797	0,385688756490171
0,887917237175998	0,915447481449559	0,494514368360185	0,935490222426129
0,358936250012011	0,285489503771862	0,958634596587539	0,23827507073162
0,829897673938173	0,752365585367734	0,152074266627797	0,716622741820539
0,509144206330752	0,687179325804941	0,494514368360186	0,801806163195175
0,901365090622415	0,792858517084358	0,95863459658754	0,627441651840621
0,320654537896662	0,605749326607815	0,152074266627797	0,922956971747574
0,785658974230188	0,880836995649563	0,494514368360185	0,280755717627542
0,607358881821267	0,387139205339844	0,958634596587539	0,797294627441409
0,860096481710255	0,875102969203233	0,152074266627797	0,638113462373628
0,433992089789127	0,403126580304432	0,494514368360186	0,911767577246848
0,88595226136661	0,887470317950456	0,95863459658754	0,317633396824594
0,364420673022044	0,368341872569471	0,152074266627797	0,855771328990191
0,835369808359038	0,858150269635329	0,494514368360185	0,487329996120249
0,496014377644431	0,448974857242558	0,958634596587539	0,98644951050553
0,90160937493069	0,912480516220291	0,152074266627797	0,0527768730618381
0,319947075579496	0,29454964962316	0,494514368360186	0,197383005898837
0,784741940222101	0,76639934891064	0,95863459658754	0,625506632994437
0,609245446335723	0,660327431419348	0,152074266627797	0,924889521787928
0,858622660514256	0,827275147431335	0,494514368360185	0,27428635066354
0,437812500170174	0,52702955624822	0,958634596587539	0,785928970343359
0,887718659099904	0,919388647562453	0,152074266627797	0,66428585621028
0,3594917642636	0,273354046687064	0,494514368360186	0,880518437585442
0,830461818823672	0,732619594366435	0,95863459658754	0,415387245482145
0,507800584390416	0,722500697868819	0,152074266627797	0,958815957723869
0,901447205018423	0,739486635161983	0,494514368360185	0,155911458578295
0,320416777605113	0,710543221764287	0,958634596587539	0,519612809967906
0,785351184944094	0,758585239422844	0,152074266627797	0,985564557461533
0,607992756407194	0,67545803348484	0,494514368360186	0,0561731773068962
0,859604150320424	0,808536067417128	0,95863459658754	0,209331755163847
0,435270044363137	0,570974267254711	0,152074266627797	0,653496433365841
0,886554852607354	0,903503919094932	0,494514368360185	0,894056038698963
0,362741747973966	0,321565819108789	0,958634596587539	0,373985494828275
0,833717688688267	0,804651384201909	0,152074266627797	0,924385159366439
0,500001232480771	0,579760021095781	0,494514368360186	0,275977588585438
0,901666667494522	0,898619406327895	0,95863459658754	0,788932114845465
0,319781090489549	0,336016641318053	0,152074266627797	0,657469489449748
0,784526262446946	0,822902050457691	0,494514368360185	0,889177931891289
0,609688267457366	0,537516549910908	0,958634596587539	0,389070887891487
0,858272999689034	0,916892034625354	0,152074266627797	0,9384980330638
0,438716584487851	0,281054804136179	0,494514368360186	0,227895726929358
0,88812126451343	0,74527570211586	0,95863459658754	0,694745829050463
0,358365195408408	0,700192572171914	0,152074266627797	0,837339087689394
0,829315426975873	0,774265754377654	0,494514368360185	0,537772238317837
0,510528534536058	0,644640614407619	0,958634596587539	0,981450079557288
0,90126686835725	0,844920052678002	0,152074266627797	0,0718826494369019
0,32093887425723	0,483282896259428	0,494514368360186	0,263415167100695
0,78602652250661	0,921052585123118	0,95863459658754	0,76608570651777
0,606601041738775	0,268196127427285	0,152074266627797	0,707535002716437
0,860681293355538	0,72389798733449	0,494514368360185	0,817025546730069
0,432471810408009	0,737186043958968	0,958634596587539	0,590255312243127
0,88522006410641	0,714587954953477	0,152074266627797	0,954920124746455
0,366457178308889	0,752242994687163	0,494514368360186	0,169966590120653
0,837346509394913	0,687407487245356	0,95863459658754	0,557022765651276
0,491218380027962	0,792543289003833	0,152074266627797	0,974244948417221
0,901388532729814	0,606429953522219	0,494514368360185	0,0990705095261449
0,320586666789736	0,880304345254559	0,958634596587539	0,352410637953115
0,785571154217456	0,388634537685187	0,152074266627797	0,901078288770769
0,607539811831432	0,876339640719577	0,494514368360186	0,351939454152096
0,859956248657129	0,399699057611157	0,95863459658754	0,900528264429857
0,434356273651463	0,884977669992582	0,152074266627797	0,353680286620675
0,886125184448126	0,375443540414815	0,494514368360185	0,902551653834776
0,3639391469149	0,864861379843735	0,958634596587539	0,347264468443303
0,834898049727927	0,431078286197475	0,152074266627797	0,894976049545795
0,497154822406418	0,904563001802693	0,494514368360186	0,371119328279408
0,901637471405129	0,318409307658419	0,95863459658754	0,921500617472493
0,319865678867239	0,800459878721093	0,152074266627797	0,285611494117471
0,784636199760981	0,589114841151285	0,494514368360185	0,805608332460186
0,609462590416769	0,892792599654145	0,958634596587539	0,618323004733175
0,858451375746024	0,353025039185627	0,152074266627797	0,931805349311856
0,438255484892699	0,842409287001284	0,494514368360186	0,250893447095057
0,887916665061311	0,489647937603944	0,95863459658754	0,742073161098957
0,358937850888611	0,921688071536324	0,152074266627797	0,755713307855995
0,829899302884667	0,266220839637669	0,494514368360185	0,728904596409768
0,509140329979289	0,720505972933788	0,958634596587539	0,780201270214554
0,901365346253172	0,742745928475173	0,152074266627797	0,677088817620187
0,320653797799325	0,70474613043627	0,494514368360186	0,86326182518192
0,785658016780124	0,767464792379654	0,95863459658754	0,466064608006314
0,607360854694946	0,658229499813397	0,152074266627797	0,982536389077649
0,860094953872454	0,829740099892488	0,494514368360185	0,0677480034235967
0,433996058333218	0,521056258554363	0,958634596587539	0,24936967135378
0,885954150880721	0,920448050815154	0,152074266627797	0,73906655684473
0,364415412597508	0,27007244162255	0,494514368360186	0,76142495391188
0,835364663675141	0,727093386858833	0,95863459658754	0,717242361953767
0,496026823229837	0,731870795565821	0,152074266627797	0,800744726612717
0,901609732177927	0,723783536519561	0,494514368360185	0,629966885640303
0,319946040654403	0,737375024994152	0,958634596587539	0,920390488991236
0,784740596076402	0,71425717400028	0,152074266627797	0,289301635252369
0,609248207121849	0,752766198787641	0,494514368360186	0,811801808732222
0,858620484921535	0,686432945187534	0,95863459658754	0,603224913452309
0,437818128117316	0,793887034494987	0,152074266627797	0,945012329615695
0,887721183565502	0,603523498529662	0,494514368360185	0,205171297751516
0,359484703956778	0,882555040974178	0,958634596587539	0,643878549567905
0,830454662791759	0,382301800827274	0,152074266627797	0,905348738045612
0,507817642262659	0,870989344789749	0,494514368360186	0,338342161277829
0,901446244152957	0,414446604782314	0,95863459658754	0,883900523574867
0,320419560049583	0,895087006628007	0,152074266627797	0,405179498273759
0,785354789277057	0,346357578303154	0,494514368360185	0,951584153596132
0,607985337442079	0,835016558983019	0,958634596587539	0,181906634865141
0,859609929404854	0,508119203246593	0,152074266627797	0,587577585494716
0,435255053617796	0,921840192176905	0,494514368360186	0,956800273331085
0,886547852336823	0,265747559860776	0,95863459658754	0,163198476302767
0,362761266994605	0,719688970618176	0,152074266627797	0,539203089514519
0,833737012892039	0,744072401736963	0,494514368360185	0,981015209176943
0,499954713583475	0,702364383661915	0,958634596587539	0,0735352150585097
0,901666660103233	0,771041126346871	0,152074266627797	0,268991212919893
0,319781111904739	0,651126223452768	0,494514368360186	0,776380288596585
0,784526290286243	0,837844988120118	0,95863459658754	0,685485690358471
0,609688210320471	0,501099784108274	0,152074266627797	0,851241155938917
0,858273044896765	0,922078871368316	0,494514368360185	0,49997606914065
0,43871646765558	0,265004633927609	0,958634596587539	0,987083330238845
0,888121212866776	0,718403157262284	0,152074266627797	0,0503405763854028
0,358365340000853	0,746150057270629	0,494514368360186	0,188755613383344
0,829315574699979	0,698607766724365	0,95863459658754	0,604596168545084
0,510528183622985	0,7765968583112	0,152074266627797	0,943887150493728
0,90126689500719	0,639904359176458	0,494514368360185	0,209120306785649
0,32093879711973	0,849890736960609	0,958634596587539	0,653010917206901
0,786026422873666	0,470544554499105	0,152074266627797	0,894643607047251
0,606601247301892	0,918883248676644	0,494514368360186	0,372155778142886
0,860681135287863	0,274916652190774	0,95863459658754	0,92255119980036
0,432472221654864	0,735223095520187	0,152074266627797	0,282110325634328
0,885220264425518	0,718008200974305	0,494514368360185	0,799632613904289
0,366456621677887	0,746785790980904	0,958634596587539	0,632603137543413
0,837345973197337	0,697451931815768	0,152074266627797	0,917657449804311
0,491219684806259	0,778285302161584	0,494514368360186	0,298344968417777
0,901388615374532	0,63644880625756	0,95863459658754	0,826525337760233
0,320586427504387	0,853412921892849	0,152074266627797	0,566116785861297
0,785570844541766	0,4614079422371	0,494514368360185	0,969823472208309
0,607540449738212	0,916590124606271	0,958634596587539	0,115551547994582
0,859955753818289	0,28198292384885	0,152074266627797	0,403517248961438
0,434357558491913	0,74677151786326	0,494514368360186	0,950328608470298
0,886125792827076	0,697477914654399	0,95863459658754	0,186377696621823
0,363937452426297	0,778247454703589	0,152074266627797	0,598729415163702
0,834896386657855	0,636526494913915	0,494514368360185	0,948596963558184
0,497158839926815	0,853334703096748	0,958634596587539	0,192523750828176
0,901637553799348	0,461611836801501	0,152074266627797	0,613801409192625
0,319865440159218	0,916648016127881	0,494514368360186	0,935949412244196
0,784635889590995	0,281805008150785	0,95863459658754	0,236695120641131
0,609463227249928	0,746485270095599	0,152074266627797	0,71334751682821
0,85845087290737	0,697998683916042	0,494514368360185	0,807366400989736
0,438256785046123	0,777487834870196	0,958634596587539	0,614068077049013
0,887917244122447	0,638083515785663	0,152074266627797	0,93570948992382
0,358936230574621	0,851757669438361	0,494514368360186	0,237520837273942
0,829897654159853	0,465713095290329	0,95863459658754	0,71506168032954
0,509144253396464	0,917747357954079	0,152074266627797	0,804466889464063
0,901365087517943	0,278421752603778	0,494514368360185	0,621072490172942
0,320654546884668	0,740997527099408	0,958634596587539	0,929206499349115
0,785658985857778	0,707865640602682	0,152074266627797	0,259728398099289
0,607358857861994	0,76271736662066	0,494514368360186	0,759144301511163
0,860096500264683	0,6675130364227	0,95863459658754	0,72192997143298
0,433992041594075	0,818586422188125	0,152074266627797	0,792616417581249
0,885952238419151	0,54772742701329	0,494514368360185	0,649009787104714
0,36442073690782	0,913681651122192	0,958634596587539	0,899414868322449
0,835369870837963	0,290889597644475	0,152074266627797	0,357196883797198
0,496014226499512	0,760802989468941	0,494514368360186	0,906566036962242
0,901609370585248	0,671209540916448	0,95863459658754	0,334439853764164
0,31994708816799	0,813968298645181	0,152074266627797	0,878858876209293
0,784741956571807	0,558501844791365	0,494514368360185	0,420363066465773
0,609245412754431	0,909460137656814	0,958634596587539	0,962042839917975
0,858622686977109	0,30370620242194	0,152074266627797	0,144178974806247
0,437812431714347	0,779967220556212	0,494514368360186	0,48719036947741
0,887718628392029	0,63298570031335	0,95863459658754	0,986435463773476
0,359491850145659	0,856854432846329	0,152074266627797	0,0528308304108527
0,830461905867924	0,452392206501629	0,494514368360185	0,197573548664281
0,507800376900285	0,91372371762431	0,958634596587539	0,625961823122298
0,901447216693367	0,290761221331293	0,152074266627797	0,924437572028071
0,32041674379713	0,760604903376298	0,494514368360186	0,275801930952525
0,785351141149444	0,671590485453179	0,95863459658754	0,788621249340922
0,60799284655117	0,813486647320142	0,152074266627797	0,65817837881439
0,859604080099342	0,559616512627122	0,494514368360185	0,888294455128098
0,435270226512717	0,908974521607322	0,958634596587539	0,391782914303636
0,886554937656288	0,305172112084411	0,152074266627797	0,940844647103804
0,362741510827829	0,782081922996436	0,494514368360186	0,219748428442973
0,833717453892158	0,628601870155791	0,95863459658754	0,676977508061345
0,500001797685741	0,861084049305552	0,152074266627797	0,86341743281457
0,901666667488344	0,441192197206297	0,494514368360185	0,46561814295391
0,319781090507446	0,909327756640806	0,958634596587539	0,98241595991971
0,784526262470212	0,304105988149924	0,152074266627797	0,0682068329179695
0,609688267409616	0,780545518355245	0,494514368360186	0,250934985755398
0,858272999726815	0,631790151838073	0,95863459658754	0,742154865459023
0,438716584390211	0,858021983489755	0,152074266627797	0,75555709780827
0,888121264470268	0,449313722785817	0,494514368360185	0,729219932319366
0,358365195529247	0,912607640144723	0,958634596587539	0,779630881682739
0,829315427099329	0,294162786077602	0,152074266627797	0,678349606680831
0,510528534242792	0,765812490207902	0,494514368360186	0,861492447207032
0,901266868379523	0,661479420184664	0,95863459658754	0,471127809503039
0,320938874192763	0,825907816327174	0,152074266627797	0,983791988474586
0,786026522423342	0,530323670859746	0,494514368360185	0,0629574063838709
0,606601041910572	0,918691817741582	0,958634596587539	0,232927073743963
0,860681293223434	0,275508031361977	0,152074266627797	0,705456818292088
0,432471810751704	0,736203710777449	0,494514368360186	0,820414295292649
0,885220064273825	0,716303127559496	0,95863459658754	0,581726425229786
0,366457177843689	0,749517122420391	0,152074266627797	0,960711590642248
0,837346508946792	0,692452146099116	0,494514368360185	0,149029171302934
0,491218381118418	0,785475475031895	0,958634596587539	0,500725569526191
0,901388532798889	0,621498008992836	0,152074266627797	0,987081253895428
0,32058666658974	0,867637018254621	0,494514368360186	0,0503485626801024
0,785571153958629	0,423579348743838	0,95863459658754	0,188783970951221
0,607539812364596	0,900543038233276	0,152074266627797	0,604665862406696
0,859956248243543	0,33034658723325	0,494514368360185	0,943829566898756
0,434356274725333	0,815924688153415	0,958634596587539	0,209322137372565
0,886125184956614	0,553956652502304	0,152074266627797	0,653474357185814
0,363939145498634	0,911345412621538	0,494514368360186	0,894082795536988
0,834898048337929	0,297998712569308	0,95863459658754	0,373902231967823
0,497154825764279	0,77158266091326	0,152074266627797	0,924302277575854
0,901637471474043	0,65004240841017	0,494514368360185	0,276255317251609
0,319865678667585	0,83904890103582	0,958634596587539	0,789423120725498
0,784636199501556	0,498094082731962	0,152074266627797	0,656348258249149
0,609462590949413	0,922069934553079	0,494514368360186	0,890567201340619
0,858451375325453	0,2650324587213	0,95863459658754	0,384793752792393
0,438255485980138	0,71845138819914	0,152074266627797	0,934679159730376
0,887916665545639	0,746072344441456	0,494514368360185	0,241061654062564
0,358937849533379	0,698748852834009	0,958634596587539	0,722351266531071
0,82989930150568	0,776390084813716	0,152074266627797	0,791877394182193
0,509140333260828	0,640326094437778	0,494514368360186	0,650715287862747
0,901365346036812	0,849454838428147	0,95863459658754	0,897396553989951
0,320653798425724	0,471668919715122	0,152074266627797	0,363546656292087
0,785658017590488	0,91912289134656	0,494514368360185	0,913567280801254
0,607360853025155	0,274175953608548	0,958634596587539	0,311768708019801
0,86009495516559	0,733991242099969	0,152074266627797	0,847189858158791
0,433996054974317	0,720140069761167	0,494514368360186	0,511148083678279
0,88595414928152	0,743340612418404	0,95863459658754	0,986592634543057
0,364415417049709	0,703679951810318	0,152074266627797	0,0522270055759261
0,835364668029468	0,76907089615695	0,494514368360185	0,195439915510663
0,496026812696296	0,655051144970976	0,958634596587539	0,620848389547562
0,901609731876037	0,833412636291433	0,152074266627797	0,929420556741963
0,319946041528962	0,512073497697427	0,494514368360186	0,259002712322913
0,784740597212269	0,921545686560259	0,95863459658754	0,757765346143913
0,609248204788858	0,266663675021034	0,152074266627797	0,724744325003801
0,858620486760035	0,721268924102273	0,494514368360185	0,787652970116484
0,437818123361396	0,741502765864059	0,958634596587539	0,660381526521345
0,887721181432288	0,706966506626179	0,152074266627797	0,885523378481021
0,359484709922869	0,764093076882212	0,494514368360186	0,400249359133774
0,830454668838891	0,664839959135829	0,95863459658754	0,947796664288526
0,507817627848233	0,82186315685883	0,152074266627797	0,195356218691659
0,901446244965804	0,539987152132736	0,494514368360185	0,620647070246957
0,320419557695769	0,916185789540539	0,958634596587539	0,929612515615713
0,785354786227989	0,283224861306599	0,152074266627797	0,258351636021883
0,607985343718157	0,748763161569943	0,494514368360186	0,756524625251798
0,859609924516202	0,693837793278597	0,95863459658754	0,727263718250678
0,435255066298891	0,783501251961583	0,152074266627797	0,783156663350713
0,886547858259234	0,625641065803649	0,494514368360185	0,670515063060952
0,362761250481153	0,863860492348918	0,958634596587539	0,872284013988615
0,833736996544567	0,433768440748191	0,152074266627797	0,439862546341444
0,499954752937664	0,905904017810007	0,494514368360186	0,972804132370763
0,901666660116083	0,314400645357126	0,95863459658754	0,104458103189654
0,319781111867508	0,795030870044419	0,152074266627797	0,369353189752376
0,784526290237843	0,601038944123818	0,494514368360185	0,919690853545155
0,609688210419806	0,884429623546982	0,958634596587539	0,291622270871015
0,858273044818169	0,376998803369238	0,152074266627797	0,815641653353437
0,438716467858698	0,86628145180616	0,494514368360186	0,593712251594138
0,888121212956566	0,427248780302063	0,95863459658754	0,952409124082341
0,358365339749474	0,902561943270708	0,152074266627797	0,178962095107344
0,829315574443155	0,32436635052358	0,494514368360185	0,58014702971161
0,510528184233061	0,80830865469072	0,958634596587539	0,961721030264236
0,901266894960859	0,571491660531702	0,152074266627797	0,145352720063277
0,320938797253834	0,903232048676855	0,494514368360186	0,49048291940012
0,786026423046878	0,322374772571427	0,95863459658754	0,986725712906919
0,606601246944519	0,805713755104564	0,152074266627797	0,0517155873835896
0,860681135562665	0,577368379756411	0,494514368360185	0,193630552044569
0,432472220939907	0,900005462736768	0,958634596587539	0,616483927247239
0,885220264077262	0,331933880874658	0,152074266627797	0,933510350758326
0,366456622645593	0,81790185636007	0,494514368360186	0,245068216185764
0,837345974129521	0,549334500697878	0,95863459658754	0,730480302865734
0,491219682537892	0,913106323977266	0,152074266627797	0,777343246424551
0,901388615230864	0,292644040309102	0,494514368360185	0,683380390017921
0,320586427920355	0,763497930535347	0,958634596587539	0,854307328490824
0,7855708450801	0,665998073157675	0,152074266627797	0,49143450778538
0,607540448629288	0,820449978714633	0,494514368360186	0,986793652535002
0,859955754678509	0,543335062936934	0,95863459658754	0,0514544424707539
0,434357556258368	0,915156909247456	0,152074266627797	0,192705842174681
0,886125791769491	0,286379685038139	0,494514368360185	0,614243402884546
0,363937455371941	0,753771260938399	0,958634596587539	0,935551442479912
0,834896389548901	0,684555208681998	0,152074266627797	0,238064524997748
0,497158832942862	0,796456393881345	0,494514368360186	0,716187420445087
0,901637553656217	0,597929018199557	0,95863459658754	0,802550074660186
0,319865440573889	0,88671187430524	0,152074266627797	0,625666530394224
0,784635890129806	0,370507564395901	0,494514368360185	0,924730949078519
0,609463226143654	0,860236286365023	0,958634596587539	0,274818296267863
0,858450873780878	0,443447644937364	0,152074266627797	0,786875985203802
0,438256782787559	0,910287419687148	0,494514368360186	0,662144063823528
0,887917243116541	0,301204913351821	0,95863459658754	0,883278895555518
0,358936233389326	0,776322293348088	0,152074266627797	0,407062459318522
0,829897657023927	0,640464293271285	0,494514368360185	0,952980051624615
0,509144246580937	0,849311713007204	0,958634596587539	0,176921155741722
0,901365087967499	0,472037794567007	0,152074266627797	0,574956537965251
0,320654545583123	0,919199480242583	0,494514368360186	0,96489969045061
0,785658984173998	0,273939139796598	0,95863459658754	0,133723250142168
0,607358861331514	0,733596544007527	0,152074266627797	0,457380233638327
0,860096497577833	0,72082077383387	0,494514368360185	0,979911404198871
0,433992048573155	0,742233508114986	0,958634596587539	0,0777231158009947
0,885952241742152	0,70566273046222	0,152074266627797	0,283025350003768
0,364420727656578	0,766077312298154	0,494514368360186	0,801203700961261
0,835369861790448	0,660959895680761	0,95863459658754	0,628876044500794
0,496014248386669	0,826525667948255	0,152074266627797	0,921505326637733
0,901609371214517	0,528836877559236	0,494514368360185	0,285595819809468
0,319947086345032	0,919016241723102	0,958634596587539	0,805581795598831
0,784741954204183	0,274505643482219	0,152074266627797	0,618387043018716
0,609245417617386	0,734540048053346	0,494514368360186	0,931745498478851
0,858622683144986	0,719191678427137	0,95863459658754	0,251097513692941
0,437812441627532	0,744877387566243	0,152074266627797	0,74247441841114
0,887718632838882	0,700912664324839	0,494514368360185	0,754945640279194
0,359491837708951	0,773200442980634	0,958634596587539	0,730452407501215
0,830461893262921	0,646791731473504	0,152074266627797	0,777394013644297
0,507800406947233	0,842607817729571	0,494514368360186	0,68326919520535
0,901447215002721	0,489146335540061	0,95863459658754	0,854468300192504
0,320416748692858	0,921648839338262	0,152074266627797	0,490984031305176
0,78535114749134	0,266342871689348	0,494514368360185	0,986762381598308
0,607992833497437	0,720716363615699	0,958634596587539	0,0515746455666265
0,859604090268048	0,742403543928713	0,152074266627797	0,193131546264597
0,435270200135662	0,705358790936434	0,494514368360186	0,615275700696793
0,886554925340379	0,766538079870715	0,95863459658754	0,934615955696924
0,362741545168891	0,660054734785403	0,152074266627797	0,24127858717313
0,833717487892938	0,827597386559475	0,494514368360185	0,722794654657777
0,500001715838542	0,526251223662462	0,958634596587539	0,791098102093256
0,901666667489382	0,919541603362334	0,152074266627797	0,652509048040463
0,319781090504441	0,272880762529354	0,494514368360186	0,895249009143631
0,784526262466306	0,731827488357401	0,95863459658754	0,370267674698149
0,609688267417634	0,723857603705017	0,152074266627797	0,920631002248325
0,858272999720471	0,737252736387056	0,494514368360185	0,288502978949421
0,438716584406606	0,714471250649426	0,958634596587539	0,810470474141546
0,888121264477516	0,752427680808492	0,152074266627797	0,606495920524473
0,358365195508957	0,687063713667604	0,494514368360186	0,942303779540617
0,829315427078599	0,793018100341512	0,95863459658754	0,21466048562724
0,510528534292035	0,605404481830019	0,152074266627797	0,665615408575361
0,901266868375783	0,881105562703786	0,494514368360185	0,878786615644902
0,320938874203587	0,386384451848637	0,958634596587539	0,420579229387962
0,786026522437324	0,874472508333063	0,152074266627797	0,96217859300749
0,606601041881725	0,404869605521719	0,494514368360186	0,143683593552606
0,860681293245616	0,888704683207996	0,95863459658754	0,485797478286553
0,432471810693993	0,364808141428731	0,152074266627797	0,986286907775778
0,885220064245714	0,854672259436239	0,494514368360185	0,053401379353234
0,366457177921801	0,458118988084456	0,958634596587539	0,199586954921911
0,837346509022037	0,915613925174144	0,152074266627797	0,630754155400543
0,491218380935317	0,28497931522673	0,494514368360186	0,919580062811934
0,90138853278729	0,75155731703703	0,95863459658754	0,291989400487069
0,320586666623322	0,688681602128396	0,152074266627797	0,816245229096649
0,785571154002089	0,790775910834358	0,494514368360185	0,592206390449
0,607539812275071	0,610232424612517	0,958634596587539	0,953514529722521
0,859956248312989	0,877265702880893	0,152074266627797	0,175008182322416
0,434356274545016	0,397125023654625	0,494514368360186	0,570061623503009
0,886125184871232	0,883048739105961	0,95863459658754	0,96770242077106
0,363939145736443	0,380907695085146	0,152074266627797	0,123402969292462
0,834898048571328	0,869771785380576	0,494514368360185	0,427109680537931
0,497154825200451	0,417773188902086	0,958634596587539	0,96610584276393
0,901637471462472	0,897145594440281	0,152074266627797	0,129289530516854
0,319865678701109	0,340342347851254	0,494514368360186	0,44447868058329
0,784636199545117	0,828065628728643	0,95863459658754	0,974912133411524
0,609462590859976	0,525118871867666	0,152074266627797	0,0965701746863731
0,858451375396072	0,919756150097103	0,494514368360185	0,344469877803068
0,438255485797544	0,272216609537937	0,958634596587539	0,891574653915309
0,887916665464314	0,730713150867153	0,152074266627797	0,381682581317619
0,358937849760939	0,72575866798328	0,494514368360186	0,931810568556139
0,829899301737228	0,734100135564405	0,95863459658754	0,250875650288798
0,509140332709818	0,719952067696133	0,152074266627797	0,742038151547743
0,901365346073142	0,743645778592166	0,494514368360185	0,755780226261589
0,320653798320544	0,703131822052449	0,958634596587539	0,728769451546591
0,785658017454418	0,769893341521775	0,152074266627797	0,78044548369872
0,607360853305533	0,653416222475294	0,494514368360186	0,676548221702691
0,860094954948457	0,83527273743506	0,95863459658754	0,864016646778664
0,433996055538317	0,507485865978175	0,152074266627797	0,463897109235583
0,885954149550045	0,921876644978124	0,494514368360185	0,981937000918768
0,364415416302131	0,265634122063084	0,958634596587539	0,0700305109533901
0,835364667298324	0,719492902396182	0,152074266627797	0,257140098083637
0,496026814465004	0,744390002677775	0,494514368360186	0,754206953012507
0,901609731926728	0,701792189942807	0,95863459658754	0,731937393582055
0,319946041382113	0,771894075017075	0,152074266627797	0,77468292049742
0,784740597021543	0,649418171564685	0,494514368360185	0,689178792018205
0,609248205180596	0,839738377147532	0,958634596587539	0,845777949681149
0,858620486451328	0,496367914653351	0,152074266627797	0,51501116113084
0,437818124159973	0,922034675844552	0,494514368360186	0,986193634972956
0,887721181790481	0,26514223103959	0,95863459658754	0,0537595168206419
0,35948470892109	0,718641609614412	0,152074266627797	0,200849470573968
0,830454667823504	0,745765680000297	0,494514368360185	0,63374287946969
0,50781763026859	0,699305161320875	0,958634596587539	0,916458871144371
0,901446244829317	0,77557333723343	0,152074266627797	0,302292330545417
0,320419558091003	0,641988849651044	0,494514368360186	0,832749605717971
0,785354786739964	0,847723458617158	0,95863459658754	0,549914784619331
0,607985342664328	0,476121034690309	0,152074266627797	0,977246116376314
0,859609925337065	0,919980226451616	0,494514368360185	0,0877957100799235
0,435255064169583	0,271522594053433	0,958634596587539	0,316212632678123
0,886547857264791	0,7295452325288	0,152074266627797	0,853717333210834
0,362761253253959	0,727741310195904	0,494514368360186	0,493083849838962
0,833736999289503	0,730783851055803	0,95863459658754	0,9868944713465
0,499954746329625	0,725638325319655	0,152074266627797	0,0510668500675044
0,901666660113926	0,734300494375011	0,494514368360185	0,191332391015816
0,319781111873757	0,719605924277554	0,958634596587539	0,610903138936726
0,784526290245967	0,744206958899308	0,152074266627797	0,938520782125267
0,609688210403132	0,702122054684225	0,494514368360186	0,227816952329691
0,858273044831362	0,771402652298899	0,95863459658754	0,694576540248241
0,438716467824604	0,650402913611359	0,152074266627797	0,837599314117072
0,888121212941494	0,838649409902695	0,494514368360185	0,537078765650076
0,358365339791669	0,499092641687057	0,958634596587539	0,981655026190593
0,829315574486264	0,922080295898459	0,152074266627797	0,0711033070744853
0,510528184130658	0,265000198595469	0,494514368360186	0,260778046252195
0,901266894968636	0,718395468619159	0,95863459658754	0,761131495800759
0,320938797231324	0,746162444127797	0,152074266627797	0,717847832665854
0,786026423017804	0,698585274512949	0,494514368360185	0,799704599909542
0,606601247004506	0,776629808958558	0,958634596587539	0,632432791077346
0,860681135516538	0,639837123896007	0,152074266627797	0,917835708896198
0,432472221059916	0,849960108967232	0,494514368360186	0,297756926347622
0,885220264135718	0,470365485703783	0,95863459658754	0,825587572751647
0,366456622483159	0,918844221802347	0,152074266627797	0,568531304887853
0,83734597397305	0,275037238135346	0,494514368360185	0,968539828070858
0,491219682918647	0,735423258549301	0,958634596587539	0,120307412419001
0,901388615254979	0,71766073784509	0,152074266627797	0,417866089213042
0,320586427850533	0,747344126796617	0,494514368360186	0,96044795758174
0,785570844989738	0,69643435594475	0,95863459658754	0,149988016593387
0,607540448815425	0,779763620027816	0,152074266627797	0,503379378869395
0,859955754534117	0,633406028293336	0,494514368360185	0,987038241737613
0,434357556633278	0,856441443165973	0,958634596587539	0,0505139938251608
0,886125791947011	0,453478729881813	0,152074266627797	0,189371267122357
0,363937454877502	0,914100936118956	0,494514368360186	0,606107821565562
0,834896389063626	0,289609462643364	0,95863459658754	0,942629561620838
0,497158834115149	0,758822288685897	0,152074266627797	0,213522199192848
0,901637553680242	0,675005655443463	0,494514368360185	0,663045470420713
0,319865440504284	0,809120823444565	0,958634596587539	0,88212152853671
0,784635890039364	0,569642120223797	0,152074266627797	0,410560087267977
0,609463226329347	0,904194823975825	0,494514368360186	0,955498647964742
0,858450873634255	0,319507570498011	0,95863459658754	0,167887009279478
0,43825678316667	0,80192659034365	0,152074266627797	0,551585962107622
0,887917243285387	0,585856098200819	0,494514368360185	0,976576377322734
0,358936232916864	0,89489563315629	0,958634596587539	0,0903179534789802
0,829897656543178	0,346915186881289	0,152074266627797	0,324397517353679
0,509144247724956	0,835647388416786	0,494514368360186	0,865331610272012
0,901365087892039	0,50655876325256	0,95863459658754	0,46011039567143
0,320654545801593	0,921924670080531	0,152074266627797	0,980800821365575
0,785658984456629	0,265484657354173	0,494514368360185	0,0743493678416534
0,607358860749139	0,71923441958831	0,958634596587539	0,271730377610662
0,860096498028834	0,744808272476196	0,152074266627797	0,781347446710072
0,433992047401683	0,701037494743668	0,494514368360186	0,674547536280879
0,88595224118437	0,773015378618071	0,95863459658754	0,866790083106447
0,364420729209443	0,64716456695373	0,152074266627797	0,455894445882551
0,835369863309116	0,842203586216091	0,494514368360185	0,979402640052162
0,496014244712805	0,490167348641034	0,958634596587539	0,0796501574934207
0,901609371108892	0,92172674062454	0,152074266627797	0,289436562196013
0,319947086651023	0,266100548032832	0,494514368360186	0,812026230291015
0,784741954601599	0,720298475375049	0,95863459658754	0,60267214496618
0,609245416801118	0,743083285006872	0,152074266627797	0,945461702877165
0,858622683788225	0,704141621239869	0,494514368360185	0,203591351558289
0,437812439963561	0,768376461356972	0,958634596587539	0,640190319797029
0,887718632092459	0,656427712659729	0,152074266627797	0,909485451337519
0,359491839796506	0,831831183224492	0,494514368360186	0,325033374264845
0,830461895378725	0,515953815706292	0,95863459658754	0,86621174032372
0,507800401903723	0,921144562278579	0,152074266627797	0,457568248278791
0,901447215286504	0,267910418438918	0,494514368360185	0,97997454172311
0,320416747871087	0,72340914105866	0,958634596587539	0,0774838277616327
0,785351146426824	0,737992551241603	0,152074266627797	0,282227198866373
0,607992835688566	0,713174456538676	0,494514368360186	0,799833652304273
0,859604088561184	0,75447311404948	0,95863459658754	0,632127301234317
0,435270204563172	0,683239532619272	0,152074266627797	0,918154814858462
0,886554927407661	0,798241173721833	0,494514368360185	0,296703631200369
0,362741539404585	0,594014205602014	0,958634596587539	0,823901031403603
0,833717482185751	0,889483368192686	0,152074266627797	0,572856267309891
0,500001729576971	0,362573146604881	0,494514368360186	0,966125438282833
0,901666667489211	0,852424952737242	0,95863459658754	0,129217404117867
0,319781090504936	0,463979986912148	0,152074266627797	0,444267518881364
0,784526262466949	0,91729793635145	0,494514368360185	0,974819377025465
0,609688267416314	0,279805937609001	0,958634596587539	0,096917997830715
0,858272999721516	0,743252923039265	0,152074266627797	0,345577478008147
0,438716584403906	0,703837329618747	0,494514368360186	0,892930131009937
0,888121264476322	0,768834347935627	0,95863459658754	0,377484009465235
0,358365195512297	0,65552045045402	0,152074266627797	0,927818186146572
0,829315427082012	0,832875050818373	0,494514368360185	0,264426198873005
0,510528534283927	0,513394609204218	0,958634596587539	0,767970512057134
0,901266868376399	0,921421588125867	0,152074266627797	0,703560641502873
0,320938874201805	0,267049514960384	0,494514368360186	0,82347650185828
0,786026522435022	0,72193249980311	0,95863459658754	0,573941391272392
0,606601041886475	0,740418035531544	0,152074266627797	0,965496493827774
0,860681293241964	0,708894598037707	0,494514368360185	0,131530884423062
0,432471810703495	0,761135704000959	0,958634596587539	0,451020133354955
0,885220064250343	0,670569037534438	0,152074266627797	0,977611172907454
0,366457177908941	0,814775712931506	0,494514368360186	0,0864194123280187
0,837346509009648	0,556629436936524	0,95863459658754	0,311725249702877
0,491218380965464	0,91025524169118	0,152074266627797	0,847125254269687
0,9013885327892	0,301302297960114	0,494514368360185	0,511325187972316
0,320586666617793	0,776465067549276	0,958634596587539	0,986576919730596
0,785571153994933	0,640173196085557	0,152074266627797	0,0522873881365482
0,607539812289811	0,849613023222896	0,494514368360186	0,195653408660896
0,859956248301555	0,471261056784748	0,95863459658754	0,621361662632249
0,434356274574705	0,919037038944707	0,152074266627797	0,928929700334745
0,88612518488529	0,274441358857467	0,494514368360185	0,26066625066743
0,363939145697288	0,734433101978476	0,958634596587539	0,760920258330355
0,834898048532899	0,719376666186375	0,152074266627797	0,718283242593918
0,497154825293285	0,744578153911791	0,494514368360186	0,798954827992758
0,901637471464377	0,701452863416392	0,95863459658754	0,634205032184837
0,319865678695589	0,772398756096307	0,152074266627797	0,915969937756064
0,784636199537945	0,648405007446687	0,494514368360185	0,303899311047337
0,609462590874702	0,840851308709062	0,958634596587539	0,835248278274747
0,858451375384445	0,493574187524716	0,152074266627797	0,543324589947695
0,438255485827608	0,921931037285161	0,494514368360186	0,979672231501243
0,887916665477705	0,265464839931938	0,95863459658754	0,0786292828065466
0,358937849723471	0,719200135158458	0,152074266627797	0,286043794060263
0,829899301699104	0,744863713580221	0,494514368360185	0,806339458745189
0,509140332800542	0,700937364034494	0,958634596587539	0,616556476514821
0,90136534606716	0,773163834136695	0,152074266627797	0,933443596639658
0,320653798337862	0,64686550464837	0,494514368360186	0,245296717080398
0,785658017476821	0,842527913578085	0,95863459658754	0,730940094449872
0,60736085325937	0,489348254046275	0,152074266627797	0,776505579019648
0,860094954984207	0,921664855336891	0,494514368360185	0,685212184159052
0,433996055445456	0,266293055174736	0,958634596587539	0,851641470217129
0,885954149505833	0,72063049018239	0,152074266627797	0,4988651109911
0,364415416425217	0,742543331649854	0,494514368360186	0,987078247153029
0,835364667418705	0,705108760226681	0,95863459658754	0,0503601275327141
0,496026814173791	0,766916611650932	0,152074266627797	0,188825034294805
0,901609731918382	0,659309951280899	0,494514368360185	0,604766771759134
0,319946041406291	0,828474684489312	0,958634596587539	0,943746123961281
0,784740597052946	0,524128327177433	0,152074266627797	0,209614558531144
0,609248205116096	0,919936072719474	0,494514368360186	0,654145239051377
0,858620486502156	0,271659377515244	0,95863459658754	0,893267952684359
0,437818124028488	0,729775698595141	0,152074266627797	0,376435352849452
0,887721181731504	0,727350871018671	0,494514368360185	0,926799302587118
0,359484709086032	0,73143921557617	0,958634596587539	0,267864232660716
0,830454667990687	0,724521038427026	0,152074266627797	0,774319437181537
0,507817629870081	0,736155568019661	0,494514368360186	0,689966694558595
0,90144624485179	0,716387002761395	0,95863459658754	0,844598465281362
0,320419558025928	0,749383265530304	0,152074266627797	0,518226242416251
0,785354786655668	0,692698457625519	0,494514368360185	0,985771712306129
0,60798534283784	0,785125573791801	0,958634596587539	0,055378705463904
0,859609925201911	0,62223439954929	0,152074266627797	0,206544835876151
0,435255064520171	0,866975027912108	0,494514368360186	0,647068922606365
0,886547857428524	0,425373007667488	0,95863459658754	0,901683772765534
0,36276125279742	0,901542310835376	0,152074266627797	0,35002032891255
0,833736998837553	0,327390381010264	0,494514368360185	0,898269910540189
0,49995474741763	0,812192832105145	0,958634596587539	0,360802957413456
0,901666660114282	0,562602268730446	0,152074266627797	0,910581149766243
0,319781111872728	0,907628591707913	0,494514368360186	0,321485616383184
0,784526290244629	0,309225924378505	0,95863459658754	0,86126027354036
0,609688210405877	0,787847370675651	0,152074266627797	0,471790356218528
0,85827304482919	0,616482384800833	0,494514368360185	0,983941312000327
0,438716467830218	0,87203948749664	0,958634596587539	0,062386851100404
0,888121212943976	0,411568648781018	0,152074266627797	0,230956699630378
0,358365339784721	0,89324018272118	0,494514368360186	0,701285998215646
0,829315574479165	0,351727428329666	0,95863459658754	0,82711244973339
0,51052818414752	0,840996226001545	0,152074266627797	0,564601579104169
0,901266894967356	0,493209737780981	0,494514368360185	0,970605500230745
0,320938797235031	0,921913272077154	0,958634596587539	0,112647778585631
0,786026423022591	0,265520131993895	0,152074266627797	0,394668516005678
0,606601246994628	0,719295783998511	0,494514368360186	0,943277673733754
0,860681135524134	0,744709018883	0,95863459658754	0,211255195660007
0,432472221040155	0,701216697398122	0,152074266627797	0,657896718682937
0,885220264126093	0,77274950503991	0,494514368360185	0,888645958477911
0,366456622509906	0,647699760578926	0,958634596587539	0,390704635692426
0,837345973998815	0,841621532146494	0,152074266627797	0,939918608864038
0,491219682855952	0,49163539085002	0,494514368360186	0,222968769870896
0,901388615251008	0,921825272039181	0,95863459658754	0,684063348515897
0,32058642786203	0,265793987143545	0,152074266627797	0,853316498885849
0,785570845004617	0,71976918911315	0,494514368360185	0,494202821042849
0,607540448784776	0,743942378131199	0,958634596587539	0,986950639741
0,859955754557893	0,702598421104529	0,152074266627797	0,0508508789335087
0,434357556571545	0,770691559173573	0,494514368360186	0,190566572889241
0,88612579191778	0,651824690377737	0,95863459658754	0,609034183598824
0,363937454958917	0,837064532386571	0,152074266627797	0,940143756515688
0,834896389143532	0,503042565759608	0,494514368360185	0,222186431410777
0,497158833922119	0,922049188837086	0,958634596587539	0,682349470097588
0,901637553676286	0,265097048281971	0,152074266627797	0,855796000975672
0,319865440515746	0,718563324426782	0,494514368360186	0,487260680053545
0,784635890054257	0,745891919369118	0,95863459658754	0,986442556407171
0,60946322629877	0,699076239214198	0,152074266627797	0,0528035858549827
0,858450873658399	0,775909706997893	0,494514368360185	0,19747734123255
0,438256783104244	0,641304655623982	0,958634596587539	0,625732027752658
0,887917243257584	0,848438359872657	0,152074266627797	0,924665936052993
0,358936232994662	0,474285399294959	0,494514368360186	0,275036330583674
0,829897656622341	0,919644456426061	0,95863459658754	0,787263502821788
0,509144247536577	0,272562411941018	0,152074266627797	0,661265602430721
0,901365087904465	0,731293755421428	0,494514368360185	0,884400628527895
0,320654545765619	0,724769297228082	0,958634596587539	0,403662425374637
0,785658984410089	0,735744170287093	0,152074266627797	0,95043913402019
0,607358860845036	0,71710305019644	0,494514368360186	0,185984609044155
0,86009649795457	0,748238408928154	0,95863459658754	0,597755295864196
0,433992047594583	0,69479972125962	0,152074266627797	0,949352672777125
0,885952241276217	0,782122400635734	0,494514368360185	0,189844455979426
0,364420728953741	0,628517637256545	0,958634596587539	0,607267637384007
0,835369863059045	0,861163930939508	0,152074266627797	0,941652442963447
0,496014245317761	0,440979401216726	0,494514368360186	0,21693375046727
0,901609371126285	0,909235277542163	0,95863459658754	0,670717195519586
0,319947086600637	0,304385194878196	0,152074266627797	0,872011681189905
0,784741954536158	0,780948697064171	0,494514368360185	0,44066285822634
0,609245416935529	0,630955177670627	0,958634596587539	0,973181659916616
0,858622683682306	0,858831150572991	0,152074266627797	0,103048012423433
0,43781244023756	0,447174290433432	0,494514368360186	0,364940973417406
0,887718632215369	0,911790833303717	0,95863459658754	0,915062018515893
0,359491839452758	0,296646414999169	0,152074266627797	0,306878367642387
0,830461895030325	0,769560862606436	0,494514368360185	0,839826431272141
0,507800402734215	0,654077751424684	0,958634596587539	0,531121889495514
0,901447215239774	0,834522470811993	0,152074266627797	0,983259087367109
0,320416748006404	0,509339345644402	0,494514368360186	0,0649921507055812
0,785351146602113	0,921761623611214	0,95863459658754	0,239932995168717
0,607992835327763	0,265992024750388	0,152074266627797	0,72003841181289
0,859604088842246	0,720111186050572	0,494514368360185	0,795917261940279
0,435270203834114	0,743387513596468	0,958634596587539	0,641339525473865
0,886554927067251	0,703595754085214	0,152074266627797	0,908208024564041
0,362741540353767	0,769197375332473	0,494514368360186	0,329157580332993
0,833717483125527	0,654800044244092	0,95863459658754	0,871842805005059
0,500001727314728	0,833699602857187	0,152074266627797	0,441158845125861
0,901666667489239	0,511367407191502	0,494514368360185	0,973413091028375
0,319781090504854	0,921606733641985	0,958634596587539	0,102183045214683
0,784526262466843	0,26647382914741	0,152074266627797	0,362226695327134
0,609688267416532	0,720942020043597	0,494514368360186	0,912138108621168
0,858272999721343	0,742035953367799	0,95863459658754	0,316428038151381
0,438716584404352	0,706015592319863	0,152074266627797	0,854029769605334
0,888121264476519	0,765541524426118	0,494514368360185	0,492210770868518
0,358365195511746	0,662010461829155	0,958634596587539	0,986843778863025
0,829315427081449	0,825274210088727	0,152074266627797	0,0512617445787797
0,510528534285266	0,531845451352354	0,494514368360186	0,192023156787687
0,901266868376297	0,918342872796595	0,95863459658754	0,612584958687088
0,3209388742021	0,276585316161346	0,152074266627797	0,937036735119624
0,786026522435402	0,737983416545033	0,494514368360185	0,232947292332529
0,60660104188569	0,713190493028556	0,958634596587539	0,705499457395693
0,860681293242567	0,7544478954495	0,152074266627797	0,820345109408882
0,432471810701925	0,683286869704848	0,494514368360186	0,581901460791296
0,885220064249578	0,798177180062772	0,95863459658754	0,960598507616154
0,366457177911065	0,594154978193627	0,152074266627797	0,149440526570533
0,837346509011694	0,889385667696291	0,494514368360185	0,501864972392967
0,491218380960484	0,362853813617529	0,958634596587539	0,987069599714877
0,901388532788885	0,852709188962576	0,152074266627797	0,0503933878317458
0,320586666618706	0,463240753933468	0,494514368360186	0,188943125813607
0,785571153996115	0,917099500962398	0,95863459658754	0,605056896488644
0,607539812287377	0,280416629638375	0,152074266627797	0,943505769031645
0,859956248303444	0,74424349345801	0,494514368360185	0,210456561801747
0,434356274569802	0,702056235189322	0,958634596587539	0,656073218165979
0,886125184882969	0,771500772332977	0,152074266627797	0,89090647542027
0,363939145703755	0,650206437192055	0,494514368360186	0,383746916321184
0,834898048539246	0,838867252639025	0,95863459658754	0,933722478291397
0,497154825277953	0,498548272885586	0,152074266627797	0,244341865148513
0,901637471464062	0,922075559294668	0,494514368360185	0,729015994287218
0,319865678696501	0,265014946144833	0,958634596587539	0,779999860275408
0,784636199539129	0,71842103291797	0,152074266627797	0,67753430836831
0,609462590872269	0,746121256850411	0,494514368360186	0,862638062263942
0,858451375386366	0,698660058515363	0,95863459658754	0,467852371611965
0,438255485822642	0,776520237442284	0,152074266627797	0,983002848410111
0,887916665475493	0,640060671895548	0,494514368360185	0,065969734153084
0,35893784972966	0,849729327766082	0,958634596587539	0,243287330479705
0,829899301705401	0,470961059950251	0,152074266627797	0,726882659343159
0,509140332785556	0,918973108391514	0,494514368360186	0,783839948186473
0,901365346068148	0,274638959295525	0,95863459658754	0,668985399025521
0,320653798335001	0,734761739584349	0,152074266627797	0,874334468955925
0,785658017473121	0,718807943372513	0,494514368360185	0,43381801292987
0,607360853266995	0,745497307173794	0,958634596587539	0,969789413727378
0,860094954978302	0,69979143722278	0,152074266627797	0,115677901719018
0,433996055460794	0,77485753848033	0,494514368360186	0,403900778304023
0,885954149513136	0,643442044627157	0,95863459658754	0,950620235676373
0,364415416404887	0,8461935868533	0,152074266627797	0,185340306807461
0,835364667398821	0,480036584454674	0,494514368360185	0,596155996746812
0,496026814221893	0,920613391657994	0,958634596587539	0,950577138434364
0,901609731919761	0,269559535321992	0,152074266627797	0,185493656604717
0,319946041402297	0,726222476718461	0,494514368360186	0,596536941754749
0,784740597047759	0,733326939909855	0,95863459658754	0,950287309395666
0,609248205126751	0,721285077774015	0,152074266627797	0,18652455331652
0,85862048649376	0,741476398440915	0,494514368360185	0,599093031010387
0,437818124050208	0,7070134772413	0,958634596587539	0,948312954507829
0,887721181741247	0,764021357629767	0,152074266627797	0,193529511886069
0,359484709058785	0,664979658347417	0,494514368360186	0,616239440744964
0,83045466796307	0,821693214907	0,95863459658754	0,93373500193144
0,50781762993591	0,540390534917344	0,152074266627797	0,244298971540079
0,901446244848077	0,916066202800368	0,494514368360185	0,728929391387131
0,320419558036678	0,283591947486299	0,958634596587539	0,780156448800279
0,785354786669593	0,749349663970098	0,152074266627797	0,677187984060651
0,607985342809178	0,692760267469937	0,494514368360186	0,863123110877008
0,859609925224237	0,785037698719729	0,95863459658754	0,466462441999615
0,435255064462259	0,622419196625565	0,152074266627797	0,982642374320058
0,886547857401478	0,866808273680756	0,494514368360185	0,0673441098295465
0,362761252872834	0,425824317557206	0,958634596587539	0,247990397091012
0,833736998912209	0,901790004986448	0,152074266627797	0,736329262942827
0,499954747237907	0,32665647380343	0,494514368360186	0,766562912487467
0,901666660114223	0,811256373469594	0,95863459658754	0,706531403107862
0,319781111872898	0,564755644579091	0,152074266627797	0,818666303820976
0,78452629024485	0,906617068303576	0,494514368360185	0,586137137756335
0,609688210405424	0,312263740981434	0,958634596587539	0,957788252857194
0,858273044829548	0,792088382235844	0,152074266627797	0,159630783079189
0,438716467829291	0,607410876482354	0,494514368360186	0,529664163108104
0,888121212943566	0,879530675365484	0,95863459658754	0,98360894694425
0,358365339785868	0,390802766760977	0,152074266627797	0,0636565557223209
0,829315574480337	0,878103514026016	0,494514368360185	0,235338033748699
0,510528184144736	0,39479083701562	0,958634596587539	0,710518548293101
0,901266894967567	0,881257288985882	0,152074266627797	0,81210086233672
0,320938797234419	0,385957820557915	0,494514368360186	0,602488232066746
0,786026423021801	0,874114275601392	0,95863459658754	0,94561067996814
0,606601246996259	0,40585869955825	0,152074266627797	0,203067212790478
0,86068113552288	0,889395166887316	0,494514368360185	0,638962414786702
0,432472221043418	0,362826528109797	0,958634596587539	0,910838833561669
0,885220264127682	0,852681581967751	0,152074266627797	0,320649886016764
0,36645662250549	0,463312579501653	0,494514368360186	0,860079413005622
0,837345973994561	0,917118958206309	0,95863459658754	0,475153552739937
0,491219682866303	0,280356762116472	0,152074266627797	0,984645844943244
0,901388615251664	0,744146507226084	0,494514368360185	0,0596925022760058
0,320586427860132	0,702230940864674	0,958634596587539	0,221617215386893
0,785570845002161	0,771240260687352	0,152074266627797	0,681099444045596
0,607540448789836	0,650727931968131	0,494514368360186	0,857589810187565
0,859955754553968	0,838288421460668	0,95863459658754	0,482208084597735
0,434357556581737	0,499993947653467	0,152074266627797	0,985833478686103
0,886125791922606	0,922083332364893	0,494514368360185	0,0551417559701182
0,363937454945476	0,264990744384616	0,958634596587539	0,205712678327133
0,83489638913034	0,718379079271269	0,152074266627797	0,645137815096824
0,497158833953987	0,746188846877579	0,494514368360186	0,903911748663403
0,901637553676939	0,698537328289603	0,95863459658754	0,342933673080435
0,319865440513853	0,776700036776326	0,152074266627797	0,889678616311905
0,784635890051798	0,639693798406842	0,494514368360185	0,387531190537009
0,609463226303819	0,85010787800771	0,958634596587539	0,937139943844345
0,858450873654413	0,469983933615425	0,152074266627797	0,232591063196075
0,438256783114551	0,918760276060032	0,494514368360186	0,704747731014537
0,887917243262174	0,275296577138868	0,95863459658754	0,82156275027404
0,358936232981816	0,73585337715612	0,152074266627797	0,578815391178253
0,82989765660927	0,716913094790771	0,494514368360185	0,962556815378522
0,50914424756768	0,748542488822247	0,958634596587539	0,142302641785794
0,901365087902413	0,694242557633154	0,152074266627797	0,481904348303264
0,320654545771559	0,78292188453167	0,494514368360186	0,98579044044464
0,785658984417773	0,626851455518477	0,95863459658754	0,0553068633651331
0,607358860829202	0,862733284752444	0,152074266627797	0,206292576010006
0,860096497966832	0,43678926698137	0,494514368360185	0,646484105123714
0,433992047562734	0,90734623976457	0,958634596587539	0,902361602663729
0,885952241261053	0,310074645755787	0,152074266627797	0,347868463577555
0,36442072899596	0,789039099738672	0,494514368360186	0,895703088639468
0,835369863100334	0,613946683767906	0,95863459658754	0,368849610528551
0,496014245217877	0,874194577810964	0,152074266627797	0,91917032253064
0,901609371123413	0,405637064457243	0,494514368360185	0,293346323487255
0,319947086608957	0,889241071436018	0,958634596587539	0,818466827914921
0,784741954546963	0,363269070211936	0,152074266627797	0,586638942134216
0,609245416913336	0,853128660451238	0,494514368360186	0,957445933173674
0,858622683699794	0,462148716429991	0,95863459658754	0,160867806480807
0,437812440192318	0,916798984796348	0,152074266627797	0,53298297080067
0,887718632195074	0,281340925881671	0,494514368360185	0,982788033997688
0,359491839509516	0,745737511315285	0,958634596587539	0,0667888782897232
0,830461895087852	0,699356226290587	0,152074266627797	0,246092209490298
0,507800402597087	0,775498251501972	0,494514368360186	0,732537575303033
0,90144721524749	0,642141464081391	0,95863459658754	0,773582246038594
0,320416747984061	0,8475635236837	0,152074266627797	0,691561459035692
0,78535114657317	0,476531179854524	0,494514368360185	0,842196111554494
0,607992835387337	0,920051851912514	0,958634596587539	0,524740690407688
0,859604088795838	0,271300675576263	0,152074266627797	0,98466655071234
0,435270203954493	0,729171029115984	0,494514368360186	0,0596132578100201
0,886554927123458	0,728374424380076	0,95863459658754	0,221341660632316
0,362741540197042	0,729718758716698	0,152074266627797	0,680493393317336
0,833717482970355	0,727447370943683	0,494514368360185	0,858455062177045
0,50000172768826	0,731277342016833	0,958634596587539	0,479761858159588
0,901666667489234	0,724797300406778	0,152074266627797	0,985466164717321
0,319781090504868	0,735697736775283	0,494514368360186	0,0565504104602875
0,78452626246686	0,717183790407257	0,95863459658754	0,210653302124319
0,609688267416495	0,748109079692125	0,152074266627797	0,656522897924026
0,858272999721372	0,695036483643503	0,494514368360185	0,890351465524875
0,438716584404278	0,781781972820421	0,958634596587539	0,385458936901176
0,888121264476487	0,629225681936109	0,152074266627797	0,935282560849181
0,358365195511837	0,860490833026648	0,494514368360186	0,238989032249156
0,829315427081542	0,442770988165189	0,95863459658754	0,718096312388616
0,510528534285043	0,910003451464853	0,152074266627797	0,799276903491507
0,901266868376314	0,302064060957721	0,494514368360185	0,63344428396781
0,320938874202051	0,777579463648018	0,958634596587539	0,916773872672356
0,786026522435339	0,637895926642875	0,152074266627797	0,301256013125102
0,606601041885821	0,851948617210159	0,494514368360186	0,831127433925757
0,860681293242467	0,465217489708651	0,95863459658754	0,554166834043201
0,432471810702186	0,917621101923937	0,152074266627797	0,975498741240756
0,885220064249705	0,278810762246695	0,494514368360185	0,0943689059684371
0,366457177910712	0,741632808661371	0,958634596587539	0,337438052130489
0,837346509011354	0,70673477490735	0,152074266627797	0,882743148330485
0,491218380961312	0,764446668948778	0,494514368360186	0,408682832354935
0,901388532788937	0,664150655884498	0,95863459658754	0,954158871398109
0,320586666618554	0,822699576070087	0,152074266627797	0,172698992466714
0,785571153995919	0,537998680707224	0,494514368360185	0,564114375453706
0,607539812287781	0,916757748980416	0,958634596587539	0,970853103699984
0,85995624830313	0,281467702720875	0,152074266627797	0,111727388855345
0,434356274570617	0,745941939920179	0,494514368360186	0,391849891138028
0,886125184883354	0,698985499572801	0,95863459658754	0,94090186473065
0,36393914570268	0,77604292952191	0,152074266627797	0,219549229329477
0,834898048538191	0,641033443167181	0,494514368360185	0,676536513146516
0,4971548252805	0,848720788868486	0,958634596587539	0,864032969632651
0,901637471464114	0,473559173992708	0,152074266627797	0,463850187844079
0,31986567869635	0,919504754934789	0,494514368360186	0,981923615289533
0,784636199538932	0,27299479671871	0,95863459658754	0,0700814518795432
0,609462590872673	0,732018491326715	0,152074266627797	0,257313048875024
0,858451375386046	0,723530832274971	0,494514368360185	0,754538517117038
0,438255485823467	0,737791947701056	0,958634596587539	0,731271381860705
0,88791666547586	0,713526486027976	0,152074266627797	0,775900991097416
0,358937849728632	0,753919084650207	0,494514368360186	0,686530841972167
0,829899301704355	0,684278404166145	0,95863459658754	0,849705989930617
0,509140332788045	0,79683295357054	0,152074266627797	0,504224753102893
0,901365346067984	0,597105011883477	0,494514368360185	0,987012860519442
0,320653798335476	0,887304623671955	0,958634596587539	0,0506116069047075
0,785658017473736	0,368815365218994	0,152074266627797	0,18971770138361
0,607360853265728	0,858609297899013	0,494514368360186	0,606957127232025
0,860094954979283	0,44776134799836	0,95863459658754	0,941915082006952
0,433996055458247	0,912018325381755	0,152074266627797	0,216017502881555
0,885954149511923	0,295955184238025	0,494514368360185	0,668665811121573
0,364415416408263	0,768522204679688	0,958634596587539	0,874760530614768
0,835364667402124	0,65613910280607	0,152074266627797	0,432557860265679
0,496026814213903	0,832163907268412	0,494514368360186	0,969124566515004
0,901609731919532	0,51513896280312	0,95863459658754	0,118142586978939
0,319946041402961	0,921238010042445	0,152074266627797	0,411356776803257
0,784740597048621	0,267620077384303	0,494514368360185	0,956058825537328
0,609248205124981	0,722911752469362	0,958634596587539	0,165870855829459
0,858620486495155	0,738811342502677	0,152074266627797	0,54628237765977
0,437818124046599	0,711734520652685	0,494514368360186	0,978625771601336
0,887721181739628	0,756729790127243	0,95863459658754	0,0825887521438295
0,359484709063312	0,678984599866174	0,152074266627797	0,299156728141629
0,830454667967659	0,803925778094752	0,494514368360185	0,827815384256982
0,507817629924972	0,581388742273274	0,958634596587539	0,562783879420702
0,901446244848694	0,897651342743396	0,152074266627797	0,971519730920967
0,320419558034891	0,33885975882144	0,494514368360186	0,109247000910113
0,785354786667279	0,826311415211823	0,95863459658754	0,384220582976712
0,607985342813941	0,529352772603826	0,152074266627797	0,934156424045663
0,859609925220527	0,918905518870632	0,494514368360185	0,242854873995741
0,435255064471882	0,274847836306232	0,958634596587539	0,726005256227194
0,886547857405972	0,735108818579353	0,152074266627797	0,785408878719502
0,362761252860303	0,718206441854632	0,494514368360186	0,665459095679849
0,833736998899803	0,746466840236115	0,95863459658754	0,878990946689547
0,499954747267771	0,698032192564967	0,152074266627797	0,419967879401312
0,901666660114233	0,777438888991738	0,494514368360185	0,961793703461514
0,319781111872869	0,638183695993978	0,958634596587539	0,145087728586139
0,784526290244814	0,851655589255775	0,152074266627797	0,489740525206631
0,6096882104055	0,465977934419655	0,494514368360186	0,986667743477398
0,858273044829489	0,917814083180059	0,95863459658754	0,0519383802385934
0,438716467829445	0,27821611685981	0,152074266627797	0,194419032203336
0,888121212943634	0,740661257686792	0,494514368360185	0,618389040566859
0,358365339785677	0,708463029317354	0,958634596587539	0,931743631029216
0,829315574480143	0,761800041057409	0,152074266627797	0,251103880469114
0,510528184145199	0,669287689904591	0,494514368360186	0,742486932149438
0,901266894967532	0,81638188845802	0,95863459658754	0,75492167910995
0,320938797234521	0,552890389418901	0,152074266627797	0,73050064435715
0,786026423021933	0,911765613580741	0,494514368360185	0,777306222745058
0,606601246995987	0,296723021186151	0,958634596587539	0,683461469691081
0,860681135523088	0,769675755727716	0,152074266627797	0,854189891561844
0,432472221042874	0,653849242289004	0,494514368360186	0,491763023876176
0,885220264127417	0,834781997182284	0,95863459658754	0,986815446865978
0,366456622506226	0,508698674181139	0,152074266627797	0,0513706621582231
0,83734597399527	0,921804247630846	0,494514368360185	0,192409063358061
0,491219682864578	0,265859406416587	0,958634596587539	0,613522891787367
0,901388615251555	0,719882195569021	0,152074266627797	0,936199396130148
0,320586427860448	0,743759129025786	0,494514368360186	0,235834292578198
0,78557084500257	0,702928050644251	0,95863459658754	0,711554730739147
0,607540448788993	0,770198526732592	0,152074266627797	0,810374078801802
0,859955754554622	0,652808281682276	0,494514368360185	0,606732214540428
0,434357556580039	0,835959381054707	0,958634596587539	0,942104844612226
0,886125791921802	0,505785923283897	0,152074266627797	0,215355154470649
0,363937454947715	0,921959858503527	0,494514368360186	0,667178752642163
0,834896389132538	0,265375132422261	0,95863459658754	0,876732409245512
0,497158833948678	0,719044903618106	0,152074266627797	0,426707011191801
0,901637553676831	0,745114628877007	0,494514368360185	0,965873429898254
0,319865440514168	0,700483909044118	0,958634596587539	0,130144755204874
0,784635890052208	0,773835208468054	0,152074266627797	0,44697935782142
0,609463226302978	0,6455109969983	0,494514368360186	0,975983823260268
0,858450873655077	0,843988590241272	0,95863459658754	0,0925465642336373
0,438256783112834	0,485649672180424	0,152074266627797	0,331587736068561
0,88791724326141	0,921323786978061	0,494514368360185	0,875097975707688
0,358936232983956	0,267353512796826	0,958634596587539	0,431558789503608
0,829897656611448	0,722454548244328	0,152074266627797	0,968588552302302
0,509144247562498	0,739562373307381	0,494514368360186	0,1201271281232
0,901365087902755	0,710409400608928	0,95863459658754	0,417325413433344
0,320654545770569	0,758793011966943	0,152074266627797	0,960096129642219
0,785658984416493	0,675061548733268	0,494514368360185	0,151266775665071
0,607358860831839	0,809048656010917	0,958634596587539	0,506907320409249
0,860096497964789	0,569806663061858	0,152074266627797	0,986894953271436
0,433992047568038	0,904110194066357	0,494514368360186	0,0510649971407105
0,885952241263578	0,319759877506524	0,95863459658754	0,191325822236995
0,364420728988928	0,802262285296533	0,152074266627797	0,610887127727843
0,835369863093457	0,585108018793931	0,494514368360185	0,938534803171342
0,496014245234514	0,895367351571009	0,958634596587539	0,22776839873988
0,901609371123891	0,345540244072467	0,152074266627797	0,694472172825877
0,319947086607571	0,834087753824125	0,494514368360186	0,837759632288447
0,784741954545163	0,510411382678937	0,95863459658754	0,536651270474618
0,609245416917033	0,921683528640373	0,152074266627797	0,981779474635613
0,858622683696881	0,266234970931459	0,494514368360185	0,0706299100990128
0,437812440199855	0,720530341767962	0,958634596587539	0,259173834870117
0,887718632198455	0,74270628796216	0,152074266627797	0,758090889608905
0,359491839500061	0,704817107154973	0,494514368360186	0,724081267069361
0,830461895078268	0,767357574540978	0,95863459658754	0,78882798373139
0,507800402619931	0,658440998060943	0,152074266627797	0,657707032249006
0,901447215246205	0,829493072825895	0,494514368360185	0,888882328414156
0,320416747987783	0,521656897871763	0,958634596587539	0,389978993969398
0,785351146577991	0,920353425881777	0,152074266627797	0,939290250926419
0,607992835377413	0,270365888312892	0,494514368360186	0,225150057676151
0,859604088803569	0,727590783877482	0,95863459658754	0,688816398261213
0,43527020393444	0,731036647444484	0,152074266627797	0,846318804609195
0,886554927114095	0,72520772511249	0,494514368360185	0,513533205441364
0,36274154022315	0,735016526763047	0,958634596587539	0,986360204531096
0,833717482996204	0,718366473924179	0,152074266627797	0,0531198952575306
0,500001727626036	0,746209152367084	0,494514368360186	0,198593948887867
0,901666667489235	0,698500450922528	0,95863459658754	0,62839459194321
0,319781090504865	0,776754040275679	0,152074266627797	0,921994381441311
0,784526262466857	0,639583559815104	0,494514368360185	0,283967062883141
0,609688267416502	0,850221431252173	0,958634596587539	0,80281370819072
0,858272999721367	0,469690620141995	0,152074266627797	0,625036399329321
0,438716584404291	0,918695013708354	0,494514368360186	0,925354689816272
0,888121264476492	0,275498160421218	0,95863459658754	0,272724759469317
0,358365195511821	0,736187364116285	0,152074266627797	0,783135984645238
0,829315427081526	0,716331608931576	0,494514368360185	0,670561298829492
0,510528534285083	0,749471674663112	0,958634596587539	0,872221749057375
0,901266868376311	0,692535789833705	0,152074266627797	0,440045577650856
0,320938874202059	0,785356703953692	0,494514368360186	0,972890919000996
0,78602652243535	0,621748071919294	0,95863459658754	0,104134048916795
0,606601041885797	0,86741266864182	0,152074266627797	0,368340603761052
0,860681293242485	0,424187584832093	0,494514368360185	0,91864214624436
0,432471810702139	0,90088455445963	0,958634596587539	0,295093511044159
0,885220064249682	0,329337088456517	0,152074266627797	0,821305967017952
0,366457177910775	0,814657565246767	0,494514368360186	0,579467173841563
0,837346509011415	0,55690372384466	0,95863459658754	0,962149482286371
0,491218380961163	0,910140384558306	0,152074266627797	0,143789834740537
0,901388532788928	0,301649843300734	0,494514368360185	0,486096365814354
0,320586666618582	0,776974028533833	0,958634596587539	0,986320076063622
0,785571153995954	0,639134270383644	0,152074266627797	0,0532740072713448
0,607539812287708	0,850683302702939	0,494514368360186	0,199137695330873
0,859956248303186	0,468496603789028	0,95863459658754	0,629687597180945
0,43435627457047	0,918422794550204	0,152074266627797	0,920676816203694
0,886125184883285	0,276338655994869	0,494514368360185	0,288350795815506
0,363939145702874	0,737576682461369	0,958634596587539	0,810216218379249
0,834898048538381	0,713903914439456	0,152074266627797	0,607119019516211
0,497154825280042	0,75332406657333	0,494514368360186	0,941778243527467
0,901637471464105	0,685391612669384	0,95863459658754	0,21649494818384
0,319865678696377	0,795315131353622	0,152074266627797	0,669735589391056
0,784636199538968	0,600419995586405	0,494514368360185	0,873331176838123
0,6094625908726	0,884889531847717	0,958634596587539	0,436779764559868
0,858451375386104	0,375693811044571	0,152074266627797	0,971302641075637
0,438255485823317	0,865091100351949	0,494514368360186	0,110055134574323
0,887916665475794	0,430459807821198	0,95863459658754	0,38671161895317
0,358937849728819	0,904247148815369	0,152074266627797	0,936409406714745
0,829899301704545	0,3193515481097	0,494514368360185	0,235110732522285
0,509140332787594	0,801718767282094	0,958634596587539	0,710043296708984
0,901365346068014	0,586318804877796	0,152074266627797	0,812890026312986
0,32065379833539	0,894601796632919	0,494514368360186	0,600540833937686
0,785658017473624	0,347770818176004	0,95863459658754	0,947171765774746
0,607360853265958	0,83661091463266	0,152074266627797	0,197564381127608
0,860094954979105	0,504169687758211	0,494514368360185	0,625939929238059
0,433996055458709	0,922019206044974	0,958634596587539	0,924459347512039
0,885954149512143	0,265190390878087	0,152074266627797	0,27572894545317
0,364415416407651	0,718725036413559	0,494514368360186	0,78849201350936
0,835364667401525	0,745631099727383	0,95863459658754	0,658472860172052
0,496026814215353	0,699549079334088	0,152074266627797	0,887926281388844
0,901609731919573	0,775214507641731	0,494514368360185	0,392911285155514
0,319946041402841	0,642717808079025	0,958634596587539	0,941803874113816
0,784740597048464	0,846957984434567	0,152074266627797	0,216405531353799
0,609248205125302	0,478082345439781	0,494514368360186	0,669535376351283
0,858620486494902	0,92031151772546	0,95863459658754	0,873599373188975
0,437818124047254	0,27049583094384	0,152074266627797	0,435988818444912
0,887721181739922	0,727810835878686	0,494514368360185	0,970905307677822
0,359484709062491	0,730667032045478	0,958634596587539	0,111533274830552
0,830454667966827	0,725837149484662	0,152074266627797	0,391254577236654
0,507817629926956	0,733969413957804	0,494514368360186	0,940392052278389
0,901446244848582	0,72017774502289	0,95863459658754	0,221323194224947
0,320419558035216	0,743279426328851	0,152074266627797	0,680452757158233
0,785354786667699	0,703789769638379	0,494514368360185	0,858512974218755
0,607985342813077	0,768905852683266	0,958634596587539	0,479597919084358
0,8596099252212	0,655378630432723	0,152074266627797	0,985439858865428
0,435255064470136	0,833037675757702	0,494514368360186	0,0566512529074171
0,886547857405157	0,512995184772771	0,95863459658754	0,211006389390951
0,362761252862576	0,921460465845951	0,152074266627797	0,657329165747236
0,833736998902054	0,266928650738908	0,494514368360185	0,889352344434018
0,499954747262353	0,721724753077654	0,958634596587539	0,388534761692928
0,901666660114231	0,74075798309751	0,152074266627797	0,938027267604466
0,319781111872875	0,708291280328339	0,494514368360186	0,229524958649615
0,78452629024482	0,762064041376631	0,95863459658754	0,698236106082882
0,609688210405486	0,668777592353909	0,152074266627797	0,831923491222047
0,858273044829499	0,817017927792334	0,494514368360185	0,552082798975074
0,438716467829417	0,551404480906863	0,958634596587539	0,976373012640099
0,888121212943622	0,912337204317785	0,152074266627797	0,091083125673097
0,358365339785711	0,294985633478448	0,494514368360186	0,326870631475886
0,829315574480178	0,767059398252176	0,95863459658754	0,868736864827033
0,510528184145116	0,659028735709195	0,152074266627797	0,450240786256605
0,901266894967538	0,828804870712735	0,494514368360185	0,977307340698682
0,320938797234502	0,523327867912412	0,958634596587539	0,0875649620234016
0,786026423021909	0,920076180519442	0,152074266627797	0,315461328325765
0,606601246996036	0,27122528919774	0,494514368360186	0,852624730843088
0,860681135523051	0,729043828418158	0,95863459658754	0,496130980080618
0,432472221042972	0,728589399808944	0,152074266627797	0,987024228654119
0,885220264127465	0,72935643162552	0,494514368360185	0,0505678870697176
0,366456622506093	0,728060871263604	0,958634596587539	0,189562546554922
0,837345973995142	0,730246620846121	0,152074266627797	0,606576872461288
0,49121968286489	0,726551849863928	0,494514368360186	0,942235676100098
0,901388615251575	0,73277689247494	0,95863459658754	0,214898333938543
0,320586427860391	0,722230689786697	0,152074266627797	0,666151112406405
0,785570845002496	0,739929534171227	0,494514368360185	0,878084883904428
0,607540448789145	0,709760067080975	0,958634596587539	0,422676271165974
0,859955754554503	0,75979930040227	0,152074266627797	0,963476409240513
0,434357556580347	0,673136779272847	0,494514368360186	0,138940341925446
0,886125791921948	0,81152058257038	0,95863459658754	0,472362503474486
0,36393745494731	0,564148753895616	0,152074266627797	0,984067472258489
0,83489638913214	0,906905609860158	0,494514368360185	0,0619046639006147
0,497158833949638	0,311397959688856	0,958634596587539	0,22928949447308
0,90163755367685	0,790886624908765	0,152074266627797	0,697732970720188
0,319865440514112	0,609994902477135	0,494514368360186	0,832710102056013
0,784635890052134	0,877458635411126	0,95863459658754	0,550018578782353
0,60946322630313	0,396587962206671	0,152074266627797	0,97720516228959
0,858450873654957	0,882640113073082	0,494514368360185	0,0879500452197325
0,438256783113144	0,382061702285709	0,958634596587539	0,31671490566538
0,887917243261548	0,870780673719833	0,152074266627797	0,854445289724248
0,35893623298357	0,41501750693635	0,494514368360186	0,49104843823068
0,829897656611054	0,895446100201166	0,95863459658754	0,986766950741496
0,509144247563434	0,34531055135856	0,152074266627797	0,0515570826103753
0,901365087902693	0,833825847783168	0,494514368360185	0,19306935346744
0,320654545770748	0,511056585067536	0,958634596587539	0,615124977482452
0,785658984416725	0,921632440856514	0,152074266627797	0,934753068405589
0,607358860831363	0,266393875927343	0,494514368360186	0,240807939752952
0,860096497965158	0,720804265473566	0,95863459658754	0,721832230088411
0,43399204756708	0,74226039792856	0,152074266627797	0,792787672252517
0,885952241263122	0,70561467903702	0,494514368360185	0,648613954113084
0,364420728990198	0,766150202859	0,958634596587539	0,899880018691902
0,835369863094699	0,660816809142093	0,152074266627797	0,355728923819903
0,496014245231509	0,82669548587762	0,494514368360186	0,904902156290873
0,901609371123805	0,528427735671436	0,95863459658754	0,339770839105891
0,319947086607821	0,919102656982841	0,152074266627797	0,885716254755634
0,784741954545488	0,274238511284922	0,494514368360185	0,399662029439512
0,609245416916365	0,734095438039402	0,958634596587539	0,947332664119473
0,858622683697407	0,719960179670449	0,152074266627797	0,196996120087511
0,437812440198494	0,743632616564987	0,494514368360186	0,624581514318787
0,887718632197845	0,703155477441905	0,95863459658754	0,925803012986902
0,359491839501769	0,769857893376879	0,152074266627797	0,271218100266017
0,830461895079999	0,653486792020733	0,494514368360185	0,780422995235947
0,507800402615805	0,835192855488832	0,958634596587539	0,676598022307008
0,901447215246437	0,507683406090371	0,152074266627797	0,863947207849579
0,320416747987111	0,92186559274085	0,494514368360186	0,464096693657418
0,78535114657712	0,265668516654407	0,95863459658754	0,98199374366164
0,607992835379205	0,719552360742352	0,152074266627797	0,0698145526198723
0,859604088802172	0,744293719085702	0,494514368360185	0,256406665055081
0,435270203938062	0,701965734229275	0,958634596587539	0,75279826320897
0,886554927115786	0,771635633940083	0,152074266627797	0,734757344884345
0,362741540218434	0,649936273235276	0,494514368360186	0,769486691008933
0,833717482991535	0,839166331261411	0,95863459658754	0,700343218510899
0,500001727637275	0,497800332919592	0,152074266627797	0,828607477756072
0,901666667489235	0,922065486369115	0,494514368360185	0,560730950290369
0,319781090504866	0,265046307932153	0,958634596587539	0,972520898716307
0,784526262466858	0,718475392013511	0,152074266627797	0,105515261001979
0,609688267416501	0,746033661535927	0,494514368360186	0,372650769956667
0,858272999721368	0,698819064279744	0,95863459658754	0,923049948013826
0,438716584404289	0,77628712934754	0,152074266627797	0,28044514739515
0,888121264476491	0,6405359648098	0,494514368360185	0,796756556671952
0,358365195511824	0,849237431003648	0,958634596587539	0,639375513868644
0,829315427081529	0,472229180818817	0,152074266627797	0,910384849683242
0,510528534285076	0,91923882197797	0,494514368360186	0,322121912780463
0,901266868376311	0,273817477842968	0,95863459658754	0,862155642006109
0,320938874202058	0,733393608907566	0,152074266627797	0,469232926756666
0,786026522435348	0,72117031236424	0,494514368360185	0,983345789647104
0,606601041885802	0,741663686748426	0,958634596587539	0,0646612533395095
0,860681293242482	0,706679732908574	0,152074266627797	0,238795893347129
0,432471810702148	0,764530597566908	0,494514368360186	0,717698083306964
0,885220064249687	0,663986907417138	0,95863459658754	0,799962120955441
0,366457177910764	0,822897757681678	0,152074266627797	0,63182306259133
0,837346509011404	0,537526774981228	0,494514368360185	0,91847188142536
0,491218380961191	0,916889204481347	0,958634596587539	0,295656271212098
0,901388532788929	0,281063507573706	0,152074266627797	0,822215306566652
0,320586666618576	0,745289758634194	0,494514368360186	0,577156690731644
0,785571153995948	0,700167138744244	0,95863459658754	0,963578292492317
0,607539812287722	0,774303310904629	0,152074266627797	0,138567416521602
0,859956248303176	0,644564626077502	0,494514368360185	0,471298681476628
0,434356274570498	0,845001108314814	0,958634596587539	0,983830830989883
0,886125184883298	0,483076637286437	0,152074266627797	0,0628090086540437
0,363939145702837	0,921026993076207	0,494514368360186	0,232414839564773
0,834898048538345	0,268275613002499	0,95863459658754	0,70437548766582
0,497154825280128	0,72403387958817	0,152074266627797	0,822164055369193
0,901637471464107	0,736961533372367	0,494514368360185	0,577287085284483
0,319865678696372	0,714980582280703	0,958634596587539	0,963498778479669
0,784636199538961	0,75162091910922	0,152074266627797	0,138858470352885
0,609462590872614	0,688563563738469	0,494514368360186	0,472129047420498
0,858451375386093	0,790940150148753	0,95863459658754	0,984016306661714
0,438255485823346	0,609880038859711	0,152074266627797	0,0621002350540317
0,887916665475806	0,87755178659724	0,494514368360185	0,229965920460803
0,358937849728783	0,396328561294475	0,958634596587539	0,699177167171887
0,829899301704509	0,882441984501086	0,152074266627797	0,83044685337777
0,509140332787679	0,382620796904704	0,494514368360186	0,555944589251782
0,901365346068008	0,871265928366623	0,95863459658754	0,974725850426002
0,320653798335407	0,413689406110454	0,152074266627797	0,0972686403753578
0,785658017473645	0,894607024690375	0,494514368360185	0,346693089254821
0,607360853265914	0,347755600005493	0,958634596587539	0,894285619175004
0,860094954979139	0,836593824626264	0,152074266627797	0,373270894455562
0,433996055458621	0,504212122303526	0,494514368360186	0,923672048205086
0,885954149512101	0,92201789418485	0,95863459658754	0,278365378939387
0,364415416407767	0,265194474816944	0,152074266627797	0,793133676757735
0,835364667401639	0,718732110192422	0,494514368360185	0,647813502864948
0,496026814215077	0,74561968627167	0,958634596587539	0,900816862356847
0,901609731919565	0,699569759336229	0,152074266627797	0,352767169223224
0,319946041402863	0,77518406495562	0,494514368360186	0,901493311238446
0,784740597048494	0,642779608357472	0,95863459658754	0,350624322573886
0,609248205125241	0,846892908145813	0,152074266627797	0,898983803687005
0,85862048649495	0,478248885643658	0,494514368360185	0,358555747851993
0,43781812404713	0,920338341519379	0,958634596587539	0,90809109465458
0,887721181739866	0,270412661171708	0,152074266627797	0,329534447889012
0,359484709062647	0,72767000595817	0,494514368360186	0,872350670834432
0,830454667966984	0,730903621406855	0,95863459658754	0,43966657081907
0,50781762992658	0,725434373503913	0,152074266627797	0,972710914810177
0,901446244848604	0,734639810330293	0,494514368360185	0,104806103786156
0,320419558035154	0,719019040633965	0,958634596587539	0,370439678408121
0,785354786667619	0,745156416368943	0,152074266627797	0,92080709514009
0,60798534281324	0,700408345431293	0,494514368360186	0,287917949394179
0,859609925221072	0,773946938659446	0,95863459658754	0,809492052363022
0,435255064470467	0,64528525696757	0,152074266627797	0,608890919657035
0,886547857405311	0,844230708504876	0,494514368360185	0,940267026677666
0,362761252862146	0,485035083495145	0,958634596587539	0,22175792519136
0,833736998901628	0,921257334949693	0,152074266627797	0,681408687679474
0,499954747263379	0,267560027096767	0,494514368360186	0,857147188865563
0,901666660114231	0,722808801613086	0,95863459658754	0,483457170783471
0,319781111872874	0,738980590207542	0,152074266627797	0,986002811075552
0,784526290244819	0,711436262884496	0,494514368360185	0,0544920049665977
0,609688210405488	0,75719530933227	0,958634596587539	0,203428502911529
0,858273044829497	0,67810219560983	0,152074266627797	0,6398090449844
0,438716467829422	0,805087953146825	0,494514368360186	0,909906962395426
0,888121212943624	0,578778211625727	0,95863459658754	0,32366968719981
0,358365339785705	0,899193511411628	0,152074266627797	0,864320255347421
0,829315574480171	0,334327279712667	0,494514368360185	0,463024016953706
0,510528184145131	0,82084798692898	0,958634596587539	0,981685079087247
0,901266894967537	0,542393645884233	0,152074266627797	0,0709889982420411
0,320938797234506	0,915454581604766	0,494514368360186	0,260390847310216
0,786026423021913	0,285467744325419	0,95863459658754	0,7603994633599
0,606601246996028	0,752331152073354	0,152074266627797	0,719355217813633
0,860681135523057	0,687243423031149	0,494514368360185	0,79710251643053
0,432472221042955	0,792769999077504	0,958634596587539	0,638564323489069
0,885220264127457	0,605940524898497	0,152074266627797	0,911275049294839
0,366456622506116	0,88068771132525	0,494514368360186	0,319233938626178
0,837345973995164	0,387558508724532	0,95863459658754	0,858066135892641
0,491219682864835	0,87545140609375	0,152074266627797	0,480862155714798
0,901388615251571	0,402162004300721	0,494514368360185	0,98563722744835
0,320586427860401	0,886777597465864	0,958634596587539	0,0558945149132567
0,785570845002509	0,370320063645417	0,152074266627797	0,208354805851586
0,607540448789119	0,860057051754305	0,494514368360186	0,651250263199669
0,859955754554524	0,44392381428824	0,95863459658754	0,896758723947141
0,434357556580293	0,910485225959469	0,152074266627797	0,365546629638526
0,886125791921922	0,300606097765501	0,494514368360185	0,915706512308768
0,36393745494738	0,775442840610043	0,958634596587539	0,304764330631783
0,834896389132209	0,642254062027749	0,152074266627797	0,836584842859773
0,497158833949471	0,8474454145748	0,494514368360186	0,539779190522098
0,901637553676847	0,476833943653497	0,95863459658754	0,980835553017495
0,319865440514121	0,920103928790464	0,152074266627797	0,0742174965888064
0,784635890052147	0,271139301071274	0,494514368360185	0,27128706050413
0,609463226303103	0,728898688033253	0,958634596587539	0,780547561018797
0,858450873654978	0,72883454839908	0,152074266627797	0,676322121710976
0,43825678311309	0,728942833595789	0,494514368360186	0,864331660532898
0,887917243261524	0,72876000101734	0,95863459658754	0,462991204683935
0,358936232983637	0,729068651776357	0,152074266627797	0,981675494079668
0,829897656611123	0,728547456487325	0,494514368360185	0,0710254564349732
0,509144247563271	0,729427151131971	0,958634596587539	0,260514353555824
0,901365087902704	0,727941203478513	0,152074266627797	0,760633090980766
0,320654545770717	0,730447888616066	0,494514368360186	0,718874596688913
0,785658984416684	0,726209856692846	0,95863459658754	0,79793412429233
0,607358860831446	0,733347999214836	0,152074266627797	0,636610541482787
0,860096497965094	0,721248829387777	0,494514368360185	0,913397798454278
0,433992047567247	0,741535563512192	0,958634596587539	0,312322090556902
0,885952241263202	0,706908074127349	0,152074266627797	0,848011196726485
0,364420728989976	0,764182274524698	0,494514368360186	0,508893603356466
0,835369863094483	0,664666161491067	0,95863459658754	0,986771034413616
0,496014245232033	0,822074378073604	0,152074266627797	0,0515413855771917
0,90160937112382	0,539485489861695	0,494514368360185	0,193013766094202
0,319947086607778	0,916332837585223	0,958634596587539	0,614990236553536
0,784741954545432	0,282773334668856	0,152074266627797	0,934875490182827
0,609245416916481	0,748040383321197	0,494514368360186	0,240387594368065
0,858622683697316	0,695162195570524	0,95863459658754	0,72097118915249
0,437812440198731	0,781601050378069	0,152074266627797	0,794293060686731
0,887718632197951	0,629601628708776	0,494514368360185	0,645124478136272
0,359491839501472	0,860131938674555	0,958634596587539	0,903927033517543
0,830461895079698	0,443724892382348	0,152074266627797	0,342884920253054
0,507800402616523	0,910402794905859	0,494514368360186	0,889618138774728
0,901447215246396	0,300855674979344	0,95863459658754	0,387717275283428
0,320416747987228	0,775809704595702	0,152074266627797	0,937305074326853
0,785351146577272	0,64150815302172	0,494514368360185	0,232020933624382
0,607992835378893	0,848226090127763	0,958634596587539	0,703542539644655
0,859604088802415	0,47483083292343	0,152074266627797	0,823505598406106
0,435270203937431	0,919746821389529	0,494514368360186	0,573867064112153
0,886554927115492	0,272245494638266	0,95863459658754	0,965539870939287
0,362741540219255	0,730761682908052	0,152074266627797	0,131371428343184
0,833717482992347	0,725676062906328	0,494514368360185	0,450556067151136
0,500001727635319	0,734237676467469	0,958634596587539	0,977430832154835
0,901666667489235	0,719714481471004	0,152074266627797	0,0870994455986589
0,319781090504866	0,744031057155009	0,494514368360186	0,313944349939505
0,784526262466858	0,702438815827252	0,95863459658754	0,850405042691826
0,609688267416501	0,770929995466964	0,152074266627797	0,502292381320936
0,858272999721368	0,651348370764722	0,494514368360185	0,987062583960495
0,438716584404289	0,837597154552638	0,958634596587539	0,0504203718162077
0,888121264476491	0,50171720091259	0,152074266627797	0,189038926702922
0,358365195511824	0,922072456420227	0,494514368360186	0,60529217716852
0,829315427081529	0,265024606942116	0,95863459658754	0,943310361778339
0,510528534285076	0,718437778661693	0,152074266627797	0,211140769686014
0,901266868376311	0,746094274753138	0,494514368360185	0,657635761866221
0,320938874202058	0,698709043297437	0,958634596587539	0,88897106563291
0,786026522435348	0,776448443890703	0,152074266627797	0,389706462050735
0,606601041885802	0,640207097200103	0,494514368360186	0,939053182153609
0,860681293242482	0,849577964860555	0,95863459658754	0,225972210438278
0,432471810702148	0,471351467022327	0,152074266627797	0,690598128463661
0,885220064249687	0,919056175549997	0,494514368360185	0,843649674732006
0,366457177910764	0,274382204412088	0,958634596587539	0,520804517232071
0,837346509011404	0,734334663711336	0,152074266627797	0,985374383529163
0,491218380961191	0,719546863171762	0,494514368360186	0,056902226302994
0,901388532788929	0,74430262264483	0,95863459658754	0,211884792848
0,320586666618576	0,701949689070417	0,152074266627797	0,659330711658342
0,785571153995948	0,771659537612101	0,494514368360185	0,886849854117746
0,607539812287722	0,649888373773916	0,958634596587539	0,396204156306087
0,859956248303176	0,839219301035889	0,152074266627797	0,94454565868374
0,434356274570498	0,497667796593319	0,494514368360186	0,206810372744313
0,886125184883298	0,922063271017932	0,95863459658754	0,647683977470952
0,363939145702837	0,265053205269068	0,152074266627797	0,900967982554891
0,834898048538345	0,718487346130414	0,494514368360185	0,352288765922792
0,497154825280128	0,7460143955133	0,958634596587539	0,9009361926637
0,901637471464107	0,698854028975242	0,152074266627797	0,352389418598876
0,319865678696372	0,776235844848099	0,494514368360186	0,901053556599633
0,784636199538961	0,640640476922018	0,95863459658754	0,352017783013117
0,609462590872614	0,849129044372247	0,152074266627797	0,900619821117042
0,858451375386093	0,472508364008756	0,494514368360185	0,353390674536297
0,438255485823346	0,919295726870039	0,958634596587539	0,90221669385946
0,887916665475806	0,273641482681576	0,152074266627797	0,348328801651316
0,358937849728783	0,733099851476755	0,494514368360186	0,896255270817018
0,829899301704509	0,721675746516906	0,95863459658754	0,367122983470919
0,509140332787679	0,740838128860233	0,152074266627797	0,917370368717462
0,901365346068008	0,708148918452604	0,494514368360185	0,299291465622566
0,320653798335407	0,762282704984647	0,958634596587539	0,828029005194746
0,785658017473645	0,668354704462171	0,152074266627797	0,562230709655327
0,607360853265914	0,817543770399998	0,494514368360186	0,971792775112671
0,860094954979139	0,550173759397413	0,95863459658754	0,108230044484741
0,433996055458621	0,912798299557942	0,152074266627797	0,381078531899531
0,885954149512101	0,29358234785305	0,494514368360185	0,931244756551174
0,364415416407767	0,764929914522324	0,958634596587539	0,252803728311113
0,835364667401639	0,663207110543481	0,152074266627797	0,745816488920881
0,496026814215077	0,823838817018105	0,494514368360186	0,748502344688173
0,901609731919565	0,535281990800891	0,95863459658754	0,743260264568402
0,319946041402863	0,917492025553988	0,152074266627797	0,753438511168788
0,784740597048494	0,279208340129675	0,494514368360185	0,733477622685708
0,609248205125241	0,742280929342275	0,958634596587539	0,771852574517067
0,85862048649495	0,705577986322495	0,152074266627797	0,695286407810814
0,43781812404713	0,766205851602721	0,494514368360186	0,836506608680092
0,887721181739866	0,660707542467678	0,95863459658754	0,539987104849693
0,359484709062647	0,826825064022957	0,152074266627797	0,980770071663592
0,830454667966984	0,528115400299217	0,494514368360185	0,0744661122341874
0,50781762992658	0,919167794503786	0,958634596587539	0,272122727519831
0,901446244848604	0,274037117739823	0,152074266627797	0,782054076738927
0,320419558035154	0,733759894229214	0,494514368360186	0,672975639892248
0,785354786667619	0,720539196222032	0,95863459658754	0,868946940835005
0,60798534281324	0,74269188343465	0,152074266627797	0,449628914347198
0,859609925221072	0,704842895728276	0,494514368360185	0,977065438486365
0,435255064470467	0,767318608970112	0,958634596587539	0,0884764935501263
0,886547857405311	0,658517840660036	0,152074266627797	0,31842678009995
0,362761252862146	0,829403239997021	0,494514368360186	0,856911385636626
0,833736998901628	0,521875212238449	0,95863459658754	0,484121980558241
0,499954747263379	0,920318373123452	0,152074266627797	0,986087912256174
0,901666660114231	0,270474575623015	0,494514368360185	0,0541653748741551
0,319781111872874	0,727774849469576	0,958634596587539	0,202278987821141
0,784526290244819	0,730727501875245	0,152074266627797	0,637111748147371
0,609688210405488	0,725734243328981	0,494514368360186	0,912856120935688
0,858273044829497	0,734140808875147	0,95863459658754	0,314089219149275
0,438716467829422	0,719881823721895	0,152074266627797	0,850617804488324
0,888121212943624	0,743759732160445	0,494514368360185	0,501703483928842
0,358365339785705	0,702926966128482	0,958634596587539	0,98707187499933
0,829315574480171	0,770200150175249	0,152074266627797	0,0503846365524706
0,510528184145131	0,652805045884342	0,494514368360186	0,18891205502578
0,901266894967537	0,835963028458506	0,95863459658754	0,604980573114048
0,320938797234506	0,505776884018558	0,152074266627797	0,943569063849107
0,786026423021913	0,921960244005483	0,494514368360185	0,210234873784157
0,606601246996028	0,265373932486265	0,958634596587539	0,655566150428841
0,860681135523057	0,719042826824245	0,152074266627797	0,891530400013569
0,432472221042955	0,745117984588724	0,494514368360186	0,381819412602144
0,885220264127457	0,700477841443212	0,95863459658754	0,931938337909694
0,366456622506116	0,773844181725252	0,152074266627797	0,250439909697881
0,837345973995164	0,645492870802065	0,494514368360185	0,74118019035256
0,491219682864835	0,844008045436889	0,958634596587539	0,757417136504527
0,901388615251571	0,485600303436293	0,152074266627797	0,725452622468038
0,320586427860401	0,921318551932568	0,494514368360186	0,786393951815749
0,785570845002509	0,267369783034603	0,95863459658754	0,6632351275014
0,607540448789119	0,722482469527391	0,152074266627797	0,881877200041164
0,859955754554524	0,739516552358952	0,494514368360185	0,411297109463068
0,434357556580293	0,71049036635169	0,958634596587539	0,956017045178596
0,886125791921922	0,758667319238753	0,152074266627797	0,166021314403328
0,36393745494738	0,675301441624186	0,494514368360186	0,546679274199315
0,834896389132209	0,808738653104434	0,95863459658754	0,978480093271219
0,497158833949471	0,570513037396736	0,152074266627797	0,0831392666180761
0,901637553676847	0,903744612976294	0,494514368360185	0,300970113939893
0,319865440514121	0,320849176745321	0,958634596587539	0,830678416721477
0,784635890052147	0,803706209828032	0,152074266627797	0,555340129512551
0,609463226303103	0,581880827543484	0,494514368360186	0,974991443485626
0,858450873654978	0,897355012637011	0,95863459658754	0,0962727194020254
0,43825678311309	0,339728672313052	0,152074266627797	0,343521910030626
0,887917243261524	0,827341488697285	0,494514368360185	0,890406840639521
0,358936232983637	0,526869378952985	0,958634596587539	0,385288232365131
0,829897656611123	0,919420490366521	0,152074266627797	0,93512804480595
0,509144247563271	0,273255531174619	0,494514368360186	0,239520053085652
0,901365087902704	0,732454851307633	0,95863459658754	0,719189694889958
0,320654545770717	0,722783289805364	0,152074266627797	0,797389122930876
0,785658984416684	0,73902251866358	0,494514368360185	0,637891586050361
0,607358860831446	0,71136234155746	0,958634596587539	0,91200936917379
0,860096497965094	0,757310583889567	0,152074266627797	0,316846957466062
0,433992047567247	0,677883442628932	0,494514368360186	0,854636344898517
0,885952241263202	0,8053751744314	0,95863459658754	0,490513542845324
0,364420728989976	0,578131506622705	0,152074266627797	0,986728010654493
0,835369863094483	0,89956778245377	0,494514368360185	0,0517067559453363
0,496014245232033	0,333224640580304	0,958634596587539	0,193599288864034
0,90160937112382	0,819495953613254	0,152074266627797	0,61640828845664
0,319947086607778	0,545586880736238	0,494514368360186	0,933579903356658
0,784741954545432	0,914418372077576	0,95863459658754	0,244830098598291
0,609245416916481	0,288639424261736	0,152074266627797	0,730000721784978
0,858622683697316	0,757313337054251	0,494514368360185	0,778215188411008
0,437812440198731	0,677878216834491	0,958634596587539	0,681467759212622
0,887718632197951	0,805382031549477	0,152074266627797	0,857062553702907
0,359491839501472	0,578116059756292	0,494514368360186	0,483695836705884
0,830461895079698	0,899576684376406	0,95863459658754	0,986033763867939
0,507800402616523	0,333198402063878	0,152074266627797	0,0543732104892368
0,901447215246396	0,819463671237979	0,494514368360185	0,203010524878963
0,320416747987228	0,545662960483532	0,958634596587539	0,638829481460522
0,785351146577272	0,914392766690706	0,152074266627797	0,91098463682819
0,607992835378893	0,288717698181766	0,494514368360186	0,320176778766118
0,859604088802415	0,757435354183224	0,95863459658754	0,859408482557641
0,435270203937431	0,677646559413981	0,152074266627797	0,47705951722198
0,886554927115492	0,805685802507684	0,494514368360185	0,985005459898488
0,362741540219255	0,577431414130481	0,958634596587539	0,0583157140588464
0,833717482992347	0,899969473056708	0,152074266627797	0,216822691464009
0,500001727635319	0,332040071096789	0,494514368360186	0,670468898872148
0,901666667489235	0,818033465980534	0,95863459658754	0,872346165682741
0,319781090504866	0,549025804878504	0,152074266627797	0,439679817367679
0,784526262466858	0,91321831437328	0,494514368360185	0,97271722520997
0,609688267416501	0,292302720380792	0,958634596587539	0,104782547912878
0,858272999721368	0,762975419320163	0,152074266627797	0,370366165062813
0,438716584404289	0,667012690244321	0,494514368360186	0,920731862690556
0,888121264476491	0,819203770511387	0,95863459658754	0,288167922472416
0,358365195511824	0,546275187420432	0,152074266627797	0,809910445872899
0,829315427081529	0,914185161433185	0,494514368360185	0,607867693339417
0,510528534285076	0,289352154710961	0,958634596587539	0,941142739835415
0,901266868376311	0,758422707504181	0,152074266627797	0,218710356217695
0,320938874202058	0,675767965217374	0,494514368360186	0,674675944258167
0,786026522435348	0,808134569900648	0,95863459658754	0,866613027676071
0,606601041885802	0,571887468082376	0,152074266627797	0,456407148823948
0,860681293242482	0,903022733762354	0,494514368360185	0,979580169873177
0,432471810702148	0,322997219948924	0,958634596587539	0,0789779614566541
0,885220064249687	0,806527907746639	0,152074266627797	0,287203515775945
0,366457177910764	0,575529899883983	0,494514368360186	0,808293545616204
0,837346509011404	0,901042254746749	0,95863459658754	0,611814345439587
0,491218380961191	0,328870646745476	0,152074266627797	0,937719500962722
0,901388532788929	0,814069548394659	0,494514368360185	0,230589135725133
0,320586666618576	0,558267308563149	0,958634596587539	0,7005045586304
0,785571153995948	0,909561148554586	0,152074266627797	0,828352127872686
0,607539812287722	0,303401066327396	0,494514368360186	0,561393301205691
0,859956248303176	0,779525041935459	0,95863459658754	0,972201521548201
0,434356274570498	0,633898177444212	0,152074266627797	0,106706563076045
0,886125184883298	0,855956229867534	0,494514368360185	0,376356208828024
0,363939145702837	0,454753656975885	0,958634596587539	0,926722053169371
0,834898048538345	0,914532460113883	0,152074266627797	0,268124562180129
0,497154825280128	0,2882906061393	0,494514368360186	0,774796379320241
0,901637471464107	0,756769033208839	0,95863459658754	0,688932639989511
0,319865678696372	0,678910275242437	0,152074266627797	0,846145432498787
0,784636199538961	0,804023889243781	0,494514368360185	0,514007218596354
0,609462590872614	0,58116874558141	0,958634596587539	0,986308660921691
0,858451375386093	0,897783245324058	0,152074266627797	0,0533178444123772
0,438255485823346	0,338472779349814	0,494514368360186	0,199292329669683
0,887916665475806	0,825850868948161	0,95863459658754	0,630054884474238
0,358937849728783	0,530460566851058	0,152074266627797	0,920300144757691
0,829899301704509	0,918661126682958	0,494514368360185	0,289601517292468
0,509140332787679	0,275602818756061	0,958634596587539	0,812300401823856
0,901365346068008	0,736360645793099	0,152074266627797	0,601996298525003
0,320653798335407	0,716029593771481	0,494514368360186	0,946007853870633
0,785658017473645	0,749953295893626	0,95863459658754	0,201668998934496
0,607360853265914	0,69164862148583	0,152074266627797	0,635676192963188
0,860094954979139	0,786613821652684	0,494514368360185	0,914402296729167
0,433996055458621	0,619096033852	0,958634596587539	0,30903895755074
0,885954149512101	0,869768509442214	0,152074266627797	0,843102936541209
0,364415416407767	0,417782124584541	0,494514368360186	0,522287013267862
0,835364667401639	0,897151014171329	0,95863459658754	0,985122152059669
0,496026814215077	0,340326470041031	0,152074266627797	0,057868737900108
0,901609731919565	0,828046927846267	0,494514368360185	0,215262924181939
0,319946041402863	0,525164127288842	0,958634596587539	0,666971408843083
0,784740597048494	0,919747757005796	0,152074266627797	0,877005965429593
0,609248205125241	0,272242597656091	0,494514368360186	0,425892905157537
0,85862048649495	0,730756815746959	0,95863459658754	0,965399632672156
0,43781812404713	0,72568434795372	0,152074266627797	0,131886896457865
0,887721181739866	0,734223883788615	0,494514368360185	0,452055513232304
0,359484709062647	0,719738313046151	0,958634596587539	0,978007402075581
0,830454667966984	0,743992429784825	0,152074266627797	0,0849243997881359
0,50781762992658	0,702508344834498	0,494514368360186	0,306833851460383
0,901446244848604	0,770826148324705	0,95863459658754	0,83975853550651
0,320419558035154	0,651555875761018	0,152074266627797	0,531304069313231
0,785354786667619	0,837365327516354	0,494514368360185	0,983214183960034
0,60798534281324	0,502294331217368	0,958634596587539	0,0651635002493156
0,859609925221072	0,922063917276615	0,152074266627797	0,240521484113532
0,435255064470467	0,265051193192779	0,494514368360186	0,721245602075197
0,886547857405311	0,718483858937399	0,95863459658754	0,793813930428644
0,362761252862146	0,74602001580645	0,152074266627797	0,646237038927264
0,833736998901628	0,698843829340754	0,494514368360185	0,902647152051396
0,499954747263379	0,776250806103066	0,958634596587539	0,34696086115453
0,901666660114231	0,640609989550965	0,152074266627797	0,89460950436811
0,319781111872874	0,849160670308488	0,494514368360186	0,372262050083584
0,784526290244819	0,472426910612088	0,95863459658754	0,922658441324519
0,609688210405488	0,919279183924492	0,152074266627797	0,28175244250183
0,858273044829497	0,273692649082326	0,494514368360185	0,79901633372139
0,438716467829422	0,733185278009622	0,958634596587539	0,634059817807305
0,888121212943624	0,721528828685619	0,152074266627797	0,916123748686573
0,358365339785705	0,74107829341256	0,494514368360186	0,303393983194749
0,829315574480171	0,707722033549431	0,95863459658754	0,834464748754681
0,510528184145131	0,762937491227013	0,152074266627797	0,54539643808967
0,901266894967537	0,667086260964007	0,494514368360185	0,978946462699166
0,320938797234506	0,819113111645911	0,958634596587539	0,0813762786332803
0,786026423021913	0,546488627893018	0,152074266627797	0,295154420091833
0,606601246996028	0,914112134083487	0,494514368360186	0,821404507974629
0,860681135523057	0,289575255931407	0,95863459658754	0,579217112842248
0,432472221042955	0,758769196207854	0,152074266627797	0,962306155119303
0,885220264127457	0,675107011634691	0,494514368360185	0,143217969655811
0,366456622506116	0,808989938929212	0,958634596587539	0,484486490772345
0,837345973995164	0,56994051054904	0,152074266627797	0,986133091189952
0,491219682864835	0,904041204499474	0,494514368360186	0,0539919486429051
0,901388615251571	0,319965516898193	0,95863459658754	0,201668303391892
0,320586427860401	0,802535541559723	0,152074266627797	0,635674554387772
0,785570845002509	0,584498467145384	0,494514368360185	0,914404052271339
0,607540448789119	0,895748665903513	0,958634596587539	0,309033212707985
0,859955754554524	0,344427607143656	0,152074266627797	0,843094273442539
0,434357556580293	0,832815451373418	0,494514368360186	0,522310484507027
0,886125791921922	0,513540943034037	0,95863459658754	0,985118019108051
0,36393745494738	0,921407050255695	0,152074266627797	0,0578845705417913
0,834896389132209	0,267094707862745	0,494514368360185	0,215318200694681
0,497158833949471	0,722010151666549	0,958634596587539	0,667095684568168
0,901637553676847	0,740290887712016	0,152074266627797	0,876842044724252
0,319865440514121	0,70912003299635	0,494514368360186	0,426380805830265
0,784635890052147	0,760788133499982	0,95863459658754	0,965684211781022
0,609463226303103	0,671238120858107	0,152074266627797	0,130840718378036
0,858450873654978	0,813932200431926	0,494514368360185	0,449010091842746
0,43825678311309	0,558585444872258	0,958634596587539	0,976817781394377
0,887917243261524	0,90942403438061	0,152074266627797	0,0894092318028779
0,358936232983637	0,303815245789161	0,494514368360186	0,321454430925121
0,829897656611123	0,780125070832144	0,95863459658754	0,861216308540046
0,509144247563271	0,632659612097928	0,152074266627797	0,471915769827424
0,901365087902704	0,857173930316653	0,494514368360185	0,983969187304277
0,320654545770717	0,451550786075692	0,958634596587539	0,062280321911001
0,785658984416684	0,913425610561104	0,152074266627797	0,230588523483608
0,607358860831446	0,291670687085919	0,494514368360186	0,700503256117041
0,860096497965094	0,762005599150658	0,95863459658754	0,828354190158395
0,433992047567247	0,668890557876037	0,152074266627797	0,561387953914473
0,885952241263202	0,816877236837897	0,494514368360185	0,972204113815107
0,364420728989976	0,55173341870273	0,958634596587539	0,106696896957984
0,835369863094483	0,912212074093226	0,152074266627797	0,376326188326938
0,496014245232033	0,29536618109224	0,494514368360186	0,926692738380185
0,90160937112382	0,767634374893529	0,95863459658754	0,268223340298994
0,319947086607778	0,657894807678176	0,152074266627797	0,774977207782856
0,784741954545432	0,830130341490445	0,494514368360185	0,688540117566488
0,609245416916481	0,520106479912355	0,958634596587539	0,846730443313704
0,858622683697316	0,920592248013392	0,152074266627797	0,512406801635229
0,437812440198731	0,269625136583216	0,494514368360186	0,986475570577468
0,887718632197951	0,726333975281092	0,95863459658754	0,0526767650538832
0,359491839501472	0,733140828845495	0,152074266627797	0,197029427696696
0,830461895079698	0,721605279742093	0,494514368360185	0,624661205742363
0,507800402616523	0,740953339795062	0,958634596587539	0,925724589187795
0,901447215246396	0,70794418775365	0,152074266627797	0,271481770082692
0,320416747987228	0,762596903155765	0,494514368360186	0,780899070428478
0,785351146577272	0,667746438497345	0,95863459658754	0,67554290322734
0,607992835378893	0,818297809157184	0,152074266627797	0,865414213503915
0,859604088802415	0,548405390953604	0,494514368360185	0,459872066506271
0,435270203937431	0,913441265531526	0,958634596587539	0,980725524623527
0,886554927115492	0,291622943173016	0,152074266627797	0,0746352263899982
0,362741540219255	0,7619322190486	0,494514368360186	0,272690888772426
0,833717482992347	0,669032361791234	0,95863459658754	0,783075191806386
0,500001727635319	0,816700496356381	0,152074266627797	0,670697206720055
0,901666667489235	0,552146433967108	0,494514368360185	0,872038626448746
0,319781090504866	0,912053829969813	0,958634596587539	0,440583699559674
0,784526262466858	0,295847269718548	0,152074266627797	0,973144544145538
0,609688267416501	0,768359731966136	0,494514368360186	0,103186692209622
0,858272999721368	0,656460831198903	0,95863459658754	0,365375602797415
0,438716584404289	0,83179296319679	0,152074266627797	0,915524811901753
0,888121264476491	0,516047365609049	0,494514368360185	0,305360667432395
0,358365195511824	0,921133520487795	0,958634596587539	0,83750281776892
0,829315427081529	0,26794472089185	0,152074266627797	0,537335979391952
0,510528534285076	0,723467864146798	0,494514368360186	0,981579453136141
0,901266868376311	0,737895762006606	0,95863459658754	0,0713907243083923
0,320938874202058	0,713344344365153	0,152074266627797	0,26175116035594
0,786026522435348	0,754205856117958	0,494514368360185	0,762966023984485
0,606601041885802	0,6837409559638	0,958634596587539	0,714051622021129
0,860681293242482	0,797562473975267	0,152074266627797	0,806178213432532
0,432471810702148	0,595505663533216	0,494514368360186	0,616946436039207
0,885220064249687	0,888440820530082	0,95863459658754	0,93308407449645
0,366457177910764	0,36556446993181	0,152074266627797	0,246526764600513
0,837346509011404	0,855424409741819	0,494514368360185	0,733408123646928
0,491218380961191	0,456149051367374	0,958634596587539	0,771980690473607
0,901388532788929	0,914991015331066	0,152074266627797	0,695011312744088
0,320586666618576	0,286887629359741	0,494514368360186	0,83693053719248
0,785571153995948	0,754570730957117	0,95863459658754	0,538859898296618
0,607539812287722	0,683056254592904	0,152074266627797	0,981120987126814
0,859956248303176	0,798488786177077	0,494514368360185	0,0731333821425236
0,434356274570498	0,593469225692356	0,958634596587539	0,267637342664183
0,886125184883298	0,8898602225569	0,152074266627797	0,773903322150407
0,363939145702837	0,361489886671016	0,494514368360186	0,690867403087351
0,834898048538345	0,851322467635409	0,95863459658754	0,843244105930198
0,497154825280128	0,46684165795242	0,152074266627797	0,521904454542655
0,901637471464107	0,918028099824376	0,494514368360185	0,98518890191801
0,319865678696372	0,277556332527042	0,958634596587539	0,0576130117518728
0,784636199538961	0,73958022792329	0,152074266627797	0,214369833114874
0,609462590872614	0,710377847259896	0,494514368360186	0,664960167764782
0,858451375386093	0,758841982879215	0,95863459658754	0,87964185073713
0,438255485823346	0,674968052958051	0,152074266627797	0,418018203622247
0,887916665475806	0,809169361473253	0,494514368360185	0,960546525211538
0,358937849728783	0,569531431176498	0,958634596587539	0,149629585933351
0,829899301704509	0,904251642705826	0,152074266627797	0,502388195094009
0,509140332787679	0,319338147269757	0,494514368360186	0,987060813276374
0,901365346068008	0,801700908882717	0,95863459658754	0,0504271821575099
0,320653798335407	0,586358550761887	0,152074266627797	0,189063104460418
0,785658017473645	0,894576482811373	0,494514368360185	0,605351544696504
0,607360853265914	0,347844500446656	0,958634596587539	0,943260986302352
0,860094954979139	0,836693635667009	0,152074266627797	0,211313607512849
0,433996055458621	0,50396426068962	0,494514368360186	0,658029891331192
0,885954149512101	0,922025369003535	0,95863459658754	0,888479841105283
0,364415416407767	0,265171204862472	0,152074266627797	0,39121434221448
0,835364667401639	0,718691802723865	0,494514368360185	0,940357495012693
0,496026814215077	0,745684716938632	0,958634596587539	0,22144336686735
0,901609731919565	0,699451917628439	0,152074266627797	0,680717154199403
0,319946041402863	0,775357495537189	0,494514368360186	0,858135938961939
0,784740597048494	0,642427443550641	0,95863459658754	0,480664766279706
0,609248205125241	0,84726336392627	0,152074266627797	0,985607243097762
0,85862048649495	0,477300415223829	0,494514368360185	0,056009498808378
0,43781812404713	0,920182840747117	0,958634596587539	0,208757996762875
0,887721181739866	0,270894732582086	0,152074266627797	0,652178180047673
0,359484709062647	0,72848557978287	0,494514368360186	0,895647045568309
0,830454667966984	0,729531456085078	0,95863459658754	0,369024717895188
0,50781762992658	0,727764636854112	0,152074266627797	0,919351551567767
0,901446244848604	0,730744660922515	0,494514368360185	0,29274631694013
0,320419558035154	0,725705037546782	0,958634596587539	0,817486270681319
0,785354786667619	0,734189438212394	0,152074266627797	0,589101077041806
0,60798534281324	0,719797823444259	0,494514368360186	0,955737506572808
0,859609925221072	0,743895954158845	0,95863459658754	0,167027628473211
0,435255064470467	0,702681952239896	0,152074266627797	0,549329246412548
0,886547857405311	0,770566696071542	0,494514368360185	0,977475558653426
0,362761252862146	0,652073959690597	0,958634596587539	0,086930813785094
0,833736998901628	0,836785131518825	0,152074266627797	0,313394407218788
0,499954747263379	0,503736983695926	0,494514368360186	0,849595862028785
0,901666660114231	0,922031824751165	0,95863459658754	0,504528824698756
0,319781111872874	0,265151107059549	0,152074266627797	0,987002351183873
0,784526290244819	0,71865698673971	0,494514368360185	0,0506520230424514
0,609688210405488	0,745740878188955	0,958634596587539	0,189861118483464
0,858273044829497	0,699350123037057	0,152074266627797	0,607308446008439
0,438716467829422	0,775507226714183	0,494514368360186	0,941617869166278
0,888121212943624	0,642123223830578	0,95863459658754	0,217054324704526
0,358365339785705	0,847582647910382	0,152074266627797	0,670986655276916
0,829315574480171	0,476482146660824	0,494514368360185	0,871648136674251
0,510528184145131	0,920043354336783	0,958634596587539	0,441730303757131
0,901266894967537	0,271327005749315	0,152074266627797	0,973677329314552
0,320938797234506	0,729215446579377	0,494514368360186	0,101194944990808
0,786026423021913	0,728299328569065	0,95863459658754	0,359118794808159
0,606601246996028	0,72984524747421	0,152074266627797	0,908718731549712
0,860681135523057	0,727232969306959	0,494514368360185	0,327510295390262
0,432472221042955	0,731636896274538	0,958634596587539	0,869609762553902
0,885220264127457	0,724183403934109	0,152074266627797	0,447696081111147
0,366456622506116	0,736714343499765	0,494514368360186	0,976281877281034
0,837345973995164	0,715412441409787	0,95863459658754	0,0914259221264598
0,491219682864835	0,750935371704744	0,152074266627797	0,327977084766282
0,901388615251571	0,689834291060296	0,494514368360185	0,870244713110497
0,320586427860401	0,789166650133433	0,958634596587539	0,445841268570466
0,785570845002509	0,613674667814054	0,152074266627797	0,975502206772704
0,607540448789119	0,874422947014519	0,494514368360186	0,0943558933508557
0,859955754554524	0,405006502609732	0,95863459658754	0,337396370310152
0,434357556580293	0,888800680961312	0,152074266627797	0,88268963462161
0,886125791921922	0,364532848772447	0,494514368360185	0,408844560617306
0,36393745494738	0,854397440105235	0,958634596587539	0,954275390574824
0,834896389132209	0,458837719070147	0,152074266627797	0,172281061335151
0,497158833949471	0,915834066254325	0,494514368360186	0,563033506462119
0,901637553676847	0,284304217967587	0,95863459658754	0,971395723950678
0,319865440514121	0,750484840045935	0,152074266627797	0,109708671980325
0,784635890052147	0,690667506508393	0,494514368360185	0,38564429500256
0,609463226303103	0,787997301023884	0,958634596587539	0,935450080223794
0,858450873654978	0,616163946670385	0,152074266627797	0,238413110236713
0,43825678311309	0,872312732001869	0,494514368360186	0,716907960356934
0,887917243261524	0,410818478097275	0,95863459658754	0,801317947860762
0,358936232983637	0,892748749297202	0,152074266627797	0,628604256118546
0,829897656611123	0,353152088505997	0,494514368360185	0,921781631613655
0,509144247563271	0,842546972470609	0,958634596587539	0,284675840839237
0,901365087902704	0,489300096331378	0,152074266627797	0,804020857413169
0,320654545770717	0,921661062820482	0,494514368360186	0,622144087729158
0,785658984416684	0,266304851672224	0,95863459658754	0,928177444086282
0,607358860831446	0,720650826573968	0,152074266627797	0,263211994667994
0,860096497965094	0,742510232289645	0,494514368360185	0,765705970383026
0,433992047567247	0,705167976280474	0,958634596587539	0,708332331185945
0,885952241263202	0,766827003705916	0,152074266627797	0,81571634705309
0,364420728989976	0,659486355664862	0,494514368360186	0,593526054255554
0,835369863094483	0,8282672634439	0,95863459658754	0,952546775909977
0,496014245232033	0,524630759694333	0,152074266627797	0,178470255829905
[truncated: 17,625 more rows]
