# Supplementary material for: A Method for Estimating the Entropy of Time Series Using Artificial Neural Networks
Source: Entropy (Basel). 2021 Oct 29;23(11):1432. doi: 10.3390/e23111432 (PMC8621949; doi:10.3390/e23111432)
Supplement: Supplementary file 1 [file entropy-23-01432-s001.zip › NNetEn calculator 1.0.0.0/Data_example 2 (Random discrete map).txt]

-3.56543880188838E-0001
-3.22625187225640E-0001
 9.73871790338308E-0002
 2.30061095673591E-0001
 2.09078996209428E-0001
-3.04650461301208E-0001
 3.97304715821519E-0001
 8.35792529396713E-0002
-2.35123163321987E-0001
-4.91852550767362E-0001
-4.05795003054664E-0001
-4.48029761668295E-0001
-3.77040649997070E-0001
-1.37403614819050E-0001
 1.03623710805550E-0001
-1.30105084273964E-0001
 4.91542964940891E-0001
-2.75660962797701E-0001
-3.73422954929993E-0001
-3.43552104663104E-0001
-2.13830908061936E-0001
-4.78575745597482E-0001
-1.94981770357117E-0001
 3.79940248560160E-0001
-1.08882302651181E-0001
 1.38874915428460E-0001
-3.67823107866570E-0001
-4.02903714682907E-0001
 2.92891190154478E-0001
 2.73607362061739E-0001
-3.35343774175271E-0001
 2.01039393898100E-0001
-2.42356378817931E-0001
 9.07739531248808E-0003
 3.33162970142439E-0001
 1.62441943306476E-0001
-2.55698051769286E-0002
-2.80972165986896E-0001
-1.01254796376451E-0001
 4.98214248102158E-0001
 3.36152093252167E-0001
-3.40287364087999E-0001
-1.48587050614879E-0001
 4.52107595745474E-0001
-2.19928386854008E-0001
-1.40027418732643E-0001
-2.01983406906947E-0001
 1.21606336440891E-0001
-1.40227385098115E-0001
 1.68537518940866E-0001
 1.36258113430813E-0001
 1.54840354807674E-0002
 4.70441284356639E-0001
-4.32069825008512E-0001
 6.17101250682026E-0002
 2.76398688089103E-0001
-1.00657792994752E-0001
 1.14346523769199E-0001
-2.95282265869901E-0001
-4.47098003234714E-0001
 1.23364754719659E-0001
 1.12887721508741E-0001
 4.44058206165209E-0001
-2.44762288872153E-0001
-4.74485215032473E-0001
 3.87518602423370E-0001
-3.05766553385183E-0001
 1.79304030258209E-0001
 4.52226652530953E-0001
-2.44872262701392E-0001
-2.86729706218466E-0001
-2.66844932455570E-0001
 2.83370533725247E-0001
 6.30640545859933E-0002
 2.27903624298051E-0001
 2.50416378024966E-0001
-6.31699368823320E-0002
 3.99525023996830E-0001
-7.69827289041132E-0002
 1.24989548232406E-0001
-2.04747172538191E-0002
 3.36171402595937E-0001
 9.22177538741380E-0002
-2.48579151462764E-0001
-2.33244096161798E-0001
 3.12343543395400E-0001
-3.58417793177068E-0003
-4.94691052008420E-0001
 2.81739881029353E-0001
-4.79745733551681E-0001
-2.72709189681336E-0001
 2.48126691672951E-0001
-4.02777700917795E-0001
-9.94667075574398E-0002
-3.77487193560228E-0001
-4.09168059471995E-0001
 1.31029572105035E-0001
 1.07498238794505E-0001
-4.70402368111536E-0001
 4.00642473716289E-0001
 1.17443955270573E-0001
-4.46472821757197E-0001
 4.65269634732977E-0001
 2.85349953453988E-0001
-3.37266309652478E-0002
-1.08092240057885E-0001
 4.67207295121625E-0001
 3.95479523576796E-0002
 4.31491535855457E-0001
-4.52462106943130E-0001
-3.14953356748447E-0001
 2.87149043288082E-0001
-2.38676570588723E-0001
 1.54852992855012E-0001
 7.51748983748257E-0003
-1.95434048306197E-0001
 2.51651036320254E-0001
 1.23547893017530E-0002
-2.27412530919537E-0001
 2.58931770455092E-0001
-1.25385569641367E-0001
-8.68833018466830E-0002
 3.57488894136623E-0001
 3.45734237227589E-0001
-9.57168408203870E-0002
-3.93592454493046E-0002
-3.04496574914083E-0001
-4.39760925713927E-0001
-2.88727056467906E-0001
 2.29441109113395E-0001
 1.63795494008809E-0002
 8.70773908682168E-0002
 1.48182688979432E-0001
 3.79729086533189E-0001
 3.57257874915376E-0001
-4.57627851981670E-0001
 1.97726810118183E-0001
-4.14425193332136E-0001
-3.59020764706656E-0001
-4.47221314068884E-0001
-1.94562132703140E-0001
 3.85920368134975E-0001
 3.68650607997552E-0001
 4.05814313795418E-0001
 6.88145158346742E-0002
 3.17819594405591E-0001
 2.23343844758347E-0001
 2.55851962137967E-0001
 2.04789767740294E-0001
 4.41279342398047E-0001
 1.31802214542404E-0001
-3.79847102332860E-0001
-3.26054340694100E-0002
 1.15077373571693E-0001
-4.18970240978524E-0001
 1.49313500616699E-0001
 4.37491670949385E-0001
-3.67068212479353E-0001
 2.36638460541144E-0001
-9.34988954104483E-0002
 3.56454860186204E-0001
-4.20602981932461E-0001
 1.59828222589567E-0001
-3.60146101098508E-0001
 4.25668439595029E-0001
 1.48613918572664E-0002
 1.69874662766233E-0001
-2.17580106575042E-0001
 2.43722067913041E-0001
-1.50978750549257E-0001
 1.48999718250707E-0001
 1.64009945932776E-0001
-1.96824106620625E-0001
 1.22066289186477E-0002
 3.36500063771382E-0001
-3.30660148058087E-0001
-2.81228997046128E-0001
 2.83933511935174E-0001
-9.09916579257697E-0002
 3.26836497057229E-0001
-3.91039815964177E-0001
-1.11942367628216E-0001
 3.93762206891552E-0001
-4.37516928184777E-0001
 3.02633998682722E-0001
 2.13904847390950E-0001
-2.88243821589276E-0001
-3.96921650972217E-0001
-2.07082829670981E-0001
 2.72753071039915E-0001
-1.02348688757047E-0001
 2.63285023625940E-0001
 1.09910283004865E-0001
-2.50959229655564E-0001
-2.06682325107977E-0001
-3.99157884996384E-0001
-4.65748206945136E-0001
-2.44322976097465E-0001
 2.61884646723047E-0001
 1.74316431861371E-0001
-1.76624646643177E-0001
-3.47171857021749E-0001
-2.80825982568786E-0001
-1.12231900449842E-0001
 3.72337450040504E-0001
-4.60444144904613E-0001
 2.93909090105444E-0002
-3.43294850084931E-0001
 4.81090351706371E-0001
 2.77682050131261E-0001
 6.19475052226335E-0002
 3.79702173639089E-0001
 1.50075371144339E-0001
 1.57255088910460E-0001
 4.56294594565406E-0001
-4.99419649131596E-0002
 7.60114395525306E-0002
-4.37007325701416E-0001
 3.91635925741866E-0001
 2.91867649648339E-0001
-2.30246006743982E-0001
 2.51076284796000E-0001
 4.08400375628844E-0001
-3.45117176417261E-0001
-3.19008270744234E-0002
 9.56721706315875E-0002
-4.21653070254251E-0001
-3.47462843637913E-0001
-2.38591664703563E-0001
 4.14553912356496E-0001
-4.29822524776682E-0001
-2.22489994484931E-0001
 1.08927877387031E-0001
 2.33201541937888E-0001
 4.07532406272367E-0001
 3.79204513970762E-0001
-3.36320626782253E-0001
 9.67522263526917E-0002
-3.37559578474611E-0002
 3.37514699902385E-0001
 7.87950230296701E-0002
 2.89177513681352E-0001
-4.92277142358944E-0001
-8.27433909289539E-0002
 2.17173415003344E-0001
-4.30937858298421E-0001
-2.04648473998532E-0001
-4.62361470330507E-0001
-6.36694005224854E-0002
-2.18640591017902E-0001
-4.09238225547597E-0001
 4.41145269665867E-0001
 3.70321475667879E-0001
-4.55018915235996E-0002
-4.23130947863683E-0001
 4.96211496647447E-0001
-1.19393509114161E-0001
-2.57783976383507E-0001
 4.54001058824360E-0003
-3.81940859835595E-0001
 9.77386522572488E-0002
 3.19494986906648E-0001
-3.90232203295454E-0001
-4.57926143426448E-0001
-2.74254149058834E-0001
 9.19725010171533E-0002
-4.01769841788337E-0001
-6.59044436179101E-0002
 3.10834988486022E-0002
-1.71795077621937E-0001
-2.55894638365135E-0001
 7.19979940913618E-0002
 1.88032477861270E-0001
 7.41572072729468E-0002
-9.99790772330016E-0002
-4.17067579459399E-0001
-9.75825984496623E-0002
-4.07057795673609E-0002
 4.65010149637237E-0001
-2.93897022493184E-0002
-1.44798106048256E-0002
-2.46351393871009E-0001
-3.92648502020165E-0001
-8.29999237321317E-0002
-1.99936046497896E-0001
-2.14759778231382E-0001
 2.89165739202872E-0001
-4.07186964992434E-0001
-2.49857802176848E-0001
-4.22777866013348E-0001
 3.89645940857008E-0001
 4.61153183598071E-0001
 2.36968329874799E-0001
 3.14128177240491E-0001
 4.73795259604231E-0001
 3.08706227224320E-0001
-2.47679515043274E-0001
-3.40292509645224E-0003
 3.54754668660462E-0003
 4.88842593971640E-0001
 3.15566628705710E-0002
-1.06051877140998E-0001
 3.81457658950239E-0002
-3.88990475330502E-0001
 4.38075177138671E-0001
 1.53983435593545E-0001
-2.79346775962040E-0001
 1.60787225235254E-0001
 1.09541672281920E-0003
-3.20608245208859E-0001
 9.74726139102131E-0002
-2.15015918482095E-0001
-2.21366079756990E-0001
-3.69871179573238E-0001
 6.77478697616607E-0002
 2.26145936641842E-0001
 4.67550762696192E-0001
 1.61149304360151E-0001
-4.90476164733991E-0001
 1.40854430850595E-0001
 4.32541254675016E-0001
 2.54865306429565E-0001
-1.20461256010457E-0001
 2.86189403850585E-0001
-4.24052045913413E-0001
-2.42293586954474E-0001
-1.66475487640128E-0001
-1.91269640345126E-0001
-2.79732009628788E-0001
-1.98436817154288E-0002
-3.36110154865310E-0001
-3.79528006073087E-0001
 4.25230701221153E-0001
 4.69641007483006E-0001
-3.98338846629485E-0001
 9.60287838242948E-0002
 4.11320581799373E-0001
-1.84356496669352E-0001
 2.79556284891441E-0001
-4.24496359657496E-0001
 1.16205464582890E-0002
-4.03579825535417E-0001
-9.69339327421039E-0002
 4.07395623158664E-0001
 3.23850502958521E-0001
-1.73306393437088E-0001
-7.35813367646188E-0002
-4.84078282024711E-0001
-1.55237608123570E-0002
-4.84302964061499E-0001
 2.80301738763228E-0001
-2.72872323635966E-0001
-2.63236377621070E-0001
 1.94945345632732E-0001
 4.48217443423346E-0001
 3.38162918109447E-0001
 2.14653110830113E-0001
-4.74892375990748E-0001
-6.16547965910286E-0002
-3.35905503947288E-0001
-3.85670421877876E-0001
 3.41356285847723E-0001
-5.22126730065793E-0002
-4.53364876564592E-0001
 1.75362449837849E-0001
-2.53432244062424E-0001
 2.66072422498837E-0001
 5.91602637432516E-0002
-3.56708847219124E-0001
 1.11749715171754E-0001
-2.85208371235058E-0001
-1.07610716950148E-0001
 1.35530876694247E-0001
 9.30699091404676E-0002
-3.29757341882214E-0001
 1.55105664860457E-0001
 8.24736484792084E-0002
 2.48615192249417E-0002
 4.65956651838496E-0001
-4.25708712544292E-0001
 1.65659718913957E-0001
 2.97980096191168E-0001
-2.78017151867971E-0001
 3.29049763735384E-0001
 4.24894261872396E-0001
-4.17112943716347E-0001
-1.02193937404081E-0001
 2.69384356215596E-0003
-4.38156139571220E-0002
 6.83473981916904E-0003
-3.84228018810973E-0001
 3.87371878605336E-0001
-1.27628540853038E-0001
-3.55471967719495E-0001
-4.48104734299704E-0001
 1.25608349684626E-0001
 4.48333744658157E-0001
-6.83624520897865E-0002
-5.90745282825083E-0002
 4.23133456613868E-0001
-3.77365648979321E-0001
-1.39460624195635E-0001
-7.45422090403736E-0003
 3.17376770544797E-0001
 2.77489493368194E-0001
 6.76563885062933E-0002
-2.34420465072617E-0001
 2.35999948810786E-0001
-3.10679322574288E-0002
 1.71776113100350E-0001
 2.97079609008506E-0001
-1.70156487729400E-0001
 2.90455378126353E-0002
-2.72798351943493E-0002
 3.31755618099123E-0002
 3.14662685152143E-0001
 2.12143134092912E-0001
 3.69740243069828E-0001
-1.41446375055239E-0001
-1.93972702603787E-0001
 3.06767365662381E-0001
 1.09015690162777E-0001
 2.71444494137540E-0001
 3.81760749500245E-0001
 3.85384844383225E-0001
-2.80372387729585E-0001
-4.99006065307185E-0001
-1.43706960137933E-0001
-3.86348578380421E-0001
 2.47384563088417E-0001
-3.86108800536022E-0001
-4.98697145376354E-0001
-2.08877362543717E-0001
-3.54125210084021E-0001
-9.28697406779975E-0002
 1.97023720014840E-0001
 4.52844824176282E-0002
-6.58799577504396E-0002
 1.33778846124187E-0001
-2.51410782802850E-0001
 3.50779471686110E-0001
 4.80205942876637E-0001
 3.58630308182910E-0001
 3.51792259607464E-0001
-2.04296968178824E-0001
 2.02639214694500E-0002
 4.90613278234378E-0001
 4.42633432801813E-0001
-2.33154800022021E-0001
 2.72179710678756E-0001
-2.11165846092626E-0001
 4.15033396799117E-0001
 4.75752635626122E-0001
 2.53403404727578E-0001
-1.10872609307989E-0001
-5.89156490750611E-0002
 4.97485944768414E-0001
-3.37763919495046E-0001
 1.47988607408479E-0001
-1.21784438844770E-0001
 2.43947316659614E-0001
-6.80320188403130E-0002
 3.50765504175797E-0001
-2.35205003991723E-0003
-4.56346526974812E-0001
-1.82756737805903E-0001
 8.09815928805619E-0002
 1.85127486474812E-0002
-2.50171070219949E-0001
-3.77973699942231E-0001
 2.97667740145698E-0001
-3.17990787792951E-0001
 4.86945712473243E-0002
 4.28544563241303E-0001
-8.24234772007912E-0002
-1.50023603346199E-0001
-1.10173463122919E-0001
-6.34169541299343E-0002
 4.49154395842925E-0001
-1.37746001128107E-0001
-2.89539579534903E-0001
-2.27494736202061E-0001
-2.48533270787448E-0002
-3.62792741041631E-0001
 3.75615781871602E-0001
 3.77375813201070E-0001
 3.07103192899376E-0002
 2.49790925066918E-0001
 5.91597124002874E-0003
-1.66440508328378E-0001
 1.73909557284787E-0001
-2.84727192483842E-0002
 1.14978265715763E-0001
 2.39171981811523E-0001
 2.95469284290448E-0001
 6.77323481068015E-0003
 2.28249318664894E-0001
 4.89757097326219E-0001
-3.53386967908591E-0002
 4.09651473630220E-0001
 4.05160921392962E-0001
-4.23434408381581E-0001
 3.58198365429416E-0001
-8.39793239720166E-0002
 3.36481077363715E-0001
-2.39189471118152E-0001
-4.30988973705098E-0001
-3.25140209402889E-0001
-6.12646110821515E-0002
 2.33274217694998E-0001
 3.41782313073054E-0001
 1.13441375549882E-0001
-3.82426243508235E-0001
 1.18641707114875E-0001
-4.67884794576094E-0001
 4.20669001061469E-0001
-3.78042609663680E-0001
-6.60641547292471E-0002
-1.63792071631178E-0001
 3.82953714113683E-0001
 1.61041134735569E-0001
-1.39571099542081E-0001
-4.12087942240760E-0001
-4.42995434161276E-0001
 2.05626104725525E-0001
 4.38405744731426E-0001
-3.29951561754569E-0001
 1.39082013629376E-0002
 1.46057635312900E-0001
-4.55846400000155E-0001
-1.63144086254761E-0001
 1.38872512150556E-0001
-2.71556456806138E-0001
-2.41446653380990E-0001
-5.55212958715856E-0003
 2.21009350847453E-0001
-5.89322990272194E-0002
 4.86647394485772E-0001
 2.36151592107490E-0001
-1.82468691375107E-0001
-2.27126076119021E-0001
 4.37559116631746E-0001
-3.20394571637735E-0001
 1.26737555023283E-0001
 1.58951689954847E-0002
 3.24138845317066E-0001
 4.02488774852827E-0001
-1.45836259704083E-0001
-4.66496953042224E-0001
-1.08288569375872E-0001
 2.37598663661629E-0002
 3.06270960252732E-0001
-3.33647353807464E-0001
-3.64699638448656E-0001
-2.72723617730662E-0001
-3.03951216395944E-0001
-3.02102330373600E-0001
-1.85296550393105E-0001
-2.25326135521755E-0001
-1.05092658195644E-0001
-4.48649116093293E-0001
-3.73204925097525E-0001
-1.95623052073643E-0001
 1.15233481395989E-0001
 1.39964881120250E-0001
-3.55570005252957E-0001
 4.63618403533474E-0001
 2.57985978852957E-0001
 4.25081530120224E-0002
-1.18676285259425E-0001
 1.70340993674472E-0001
-9.02951820753515E-0002
 4.25811477703974E-0001
 9.22844223678112E-0002
 5.18571401480585E-0002
 2.23309529479593E-0001
 3.86259618913755E-0001
 1.68171483092010E-0001
 3.57141404645517E-0001
 1.67061593849212E-0001
 1.32103337673470E-0001
-2.65044501051307E-0001
-1.10369218280538E-0001
-1.23934094328433E-0001
-3.21533283451572E-0001
 3.16254929639399E-0001
 2.57407804252580E-0001
 9.06863012351096E-0002
-2.30752036441118E-0002
-3.31275723874569E-0001
-1.23585385736078E-0002
-8.37498516775668E-0002
-3.48473474616185E-0001
 1.49668826721609E-0001
-1.97839070810005E-0001
 3.88416998554021E-0001
-2.36861978890374E-0001
 2.26260965690017E-0001
-3.98962886771187E-0001
-4.21413697768003E-0001
 2.73981144418940E-0001
 4.85733044333756E-0001
-4.89529955666512E-0002
 2.23719185683876E-0001
 1.34242386324331E-0001
-2.44078185409307E-0001
 1.25895846867934E-0001
 1.14949291106313E-0001
 1.62627067184076E-0001
 1.95539425127208E-0001
-4.92788176052272E-0003
-2.70642321091145E-0001
 1.42733848420903E-0001
 4.63545979931951E-0001
 3.08210322866216E-0001
-1.60713207442313E-0001
-1.92875443259254E-0001
 3.26998659409583E-0001
 1.71836597146466E-0001
 8.35684859193861E-0002
-3.69035679148510E-0001
 3.16752403974533E-0001
-2.34627872472629E-0001
-2.64958886895329E-0001
-3.92892979318276E-0001
 2.90387160144746E-0001
-4.06730619026348E-0001
 1.48730680812150E-0001
 4.24501049099490E-0001
 1.17366891354322E-0002
-1.79843852063641E-0001
-3.74928936827928E-0001
-2.78209613868967E-0001
 1.06393937952816E-0001
 4.85862397821620E-0001
-3.27461720909923E-0001
 3.37985985679552E-0001
 2.56797298789024E-0003
-3.52795053040609E-0001
-9.59261679090559E-0002
-2.67917525256053E-0001
-2.83332523889840E-0001
-2.56595060927793E-0001
 5.16721126623452E-0002
-6.50483486242592E-0003
-4.07014196738601E-0001
-2.67986861756071E-0001
-1.66493136901408E-0001
 1.15192377706989E-0001
 3.56862605549395E-0001
-2.07781965611503E-0001
-3.42028295155615E-0001
 4.51398079050705E-0001
 9.06970128417015E-0002
-3.57588238781318E-0001
 3.99009728338569E-0001
-4.68260169262066E-0001
-7.81262014061213E-0003
-2.31111173285171E-0001
-2.72892854642123E-0001
-3.46282948972657E-0001
 2.41725947707891E-0002
 1.12552656093612E-0001
-2.69673996139318E-0001
-7.46354109141976E-0002
-1.84550049714744E-0001
 1.05049472767859E-0002
-1.90249034669250E-0001
-3.20013388292864E-0001
 4.21944577246904E-0001
 4.39392838859931E-0001
 8.37251446209848E-0002
 4.34835802530870E-0001
-1.92394559271634E-0001
-1.42611109418795E-0001
-2.14749987702817E-0001
-1.84387126239017E-0001
 1.54402898624539E-0001
 1.91678876290098E-0001
 3.86924359481782E-0001
 1.18661390384659E-0001
 3.60802822746336E-0001
-2.31667610583827E-0001
 4.37797325197607E-0001
 4.32732906891033E-0001
 3.38092282414436E-0001
 2.31431260937825E-0001
 3.46510486211628E-0001
 4.92197416489944E-0001
-3.60682094469666E-0002
-2.51669210148975E-0001
-4.04895990621299E-0001
-3.16425887169316E-0001
-1.97490887716413E-0001
 4.79287861380726E-0002
 1.17861866485327E-0001
-1.22742535779252E-0001
-4.93303639814258E-0002
 8.88174262363464E-0002
-1.70428888406605E-0001
 6.31360034458339E-0003
-3.80601692944765E-0001
 4.04192921007052E-0001
-4.62429779116064E-0001
-4.35777988517657E-0001
 3.10028123669326E-0001
 4.20397996203974E-0001
-2.78038504999131E-0001
 4.43437560228631E-0001
-3.05449804291129E-0001
 2.95972185442224E-0001
-8.16374761052430E-0002
-2.13352194288746E-0001
-4.40599634312093E-0001
 7.80849356669933E-0002
-3.12428285833448E-0001
-2.27399359690025E-0001
 4.22097392380238E-0001
 2.23226525122300E-0001
 4.06522878911346E-0001
-4.91622761124745E-0001
-3.19892303086817E-0001
-2.20968206180260E-0001
 3.64903890062124E-0001
 4.49985320447013E-0001
 4.01311671361327E-0001
-2.25888313492760E-0001
-9.81856067664921E-0002
 2.31477224733680E-0002
 1.15446549840271E-0001
-3.87232391862199E-0001
-4.33162414934486E-0001
 3.66161287529394E-0001
 2.15900842100382E-0001
-4.78536408161744E-0001
-4.60098946932703E-0001
 3.66701062535867E-0001
-1.68764670379460E-0001
 3.43931279378012E-0001
-2.05698322039098E-0001
 4.14444810478017E-0001
 2.75805624201894E-0001
 2.31782714137807E-0001
-2.62730401474983E-0001
-4.58607165375724E-0001
 4.38861289061606E-0001
 2.75059465784580E-0002
 3.12446238938719E-0001
-1.28241884754971E-0001
-2.78503477573395E-0001
 3.86718452209607E-0001
-2.01348601374775E-0001
-4.46698241168633E-0001
 3.80827403627336E-0001
-6.34466379415244E-0002
-2.10685595404357E-0001
-4.08011240186170E-0001
 3.90770701691508E-0001
 1.70535056386143E-0002
 8.69443262927234E-0002
 2.61839074781165E-0001
 1.78799246437848E-0001
-1.97551733581349E-0001
 4.97014252934605E-0001
 1.18490091990679E-0002
-1.51951137930155E-0001
-1.50811750208959E-0001
-2.44365366641432E-0001
 4.18579166289419E-0002
-2.55848136730492E-0001
 3.67612763540819E-0001
 7.53906783647835E-0002
-3.07647895533592E-0002
 4.76172113791108E-0001
-2.35874889185652E-0001
 4.37188255600631E-0002
 2.58262688061222E-0001
-2.48983352445066E-0001
 2.50750695588067E-0001
-1.41802733298391E-0001
 3.34087167633697E-0001
-3.69301147758961E-0001
-4.31047059362754E-0001
 1.33125537540764E-0001
-4.46881562704220E-0001
 7.18282153829932E-0002
 1.24582018004730E-0001
-2.38231829833239E-0001
 4.51747516868636E-0001
-1.43298367038369E-0001
 8.08313919696957E-0002
-4.31362592149526E-0001
-5.47397679183632E-0002
 2.75371280498803E-0001
 2.06077174516395E-0001
-2.63810017611831E-0001
 3.98821101291105E-0001
 1.68064046651125E-0001
-4.76524706697091E-0001
 2.40312953945249E-0001
-2.57597465300933E-0001
 1.87327529303730E-0001
 5.91914721298963E-0002
-2.21026386599988E-0001
 5.15343460720032E-0002
 3.89277594164014E-0001
 2.36139023909345E-0001
-7.15915528126061E-0002
 2.65748576959595E-0001
-4.86677504144609E-0001
-2.89900543866679E-0001
-4.88773835357279E-0001
-3.34053665865213E-0002
-4.40261438488960E-0001
-3.04899111157283E-0001
 4.10799787845463E-0001
 3.87099735205993E-0001
-4.75527563132346E-0001
 7.49292850960046E-0002
 3.16322803962976E-0001
 7.45496775489300E-0002
 4.00544894859195E-0001
-1.52352506062016E-0001
 1.32904380094260E-0001
-1.21535094687715E-0001
-1.94568793289363E-0001
-3.00002894131467E-0001
 4.10786406137049E-0002
 1.85646899743006E-0001
-1.56206924468279E-0001
-2.41441879188642E-0001
 4.40103007014841E-0001
-4.25830122316256E-0001
 6.49371324107051E-0002
-1.85458571417257E-0001
 2.59420600254089E-0001
 3.08192803291604E-0001
-3.75625004991889E-0001
-4.30910898139700E-0001
 3.72661705594510E-0001
 3.45466712256894E-0001
 8.85988865047693E-0003
-3.04042498348281E-0001
 9.85592999495566E-0002
-2.20587651478127E-0001
-6.57251700758934E-0002
-2.31541804736480E-0001
 2.31536417268217E-0002
-1.12356886500492E-0001
 2.75747372768819E-0001
 3.47531686769798E-0001
-3.72339076828212E-0001
 2.08808327792212E-0001
 1.39365917071700E-0001
-2.22171040019020E-0001
 4.56380985211581E-0001
 3.19631805410609E-0001
 4.34872579760849E-0001
 4.88675833912566E-0001
-1.90980905201286E-0001
 2.34020740492269E-0001
-4.41292371600866E-0001
-1.53204869246110E-0001
 1.91796784754843E-0001
-4.03880093479529E-0001
 4.67804772779346E-0002
-1.42338343663141E-0001
 1.17267561145126E-0002
 8.91861680429429E-0002
 3.06342246010900E-0001
 2.62364993104711E-0001
 2.48426842968911E-0001
-2.67841695109382E-0001
-2.13665119372308E-0001
-1.73144894419238E-0001
 8.78480398096144E-0002
-1.42028511036187E-0002
 1.95591837167740E-0001
-1.29554241662845E-0001
-2.47708408627659E-0001
-1.59728966886178E-0001
-3.71734672226012E-0001
 3.30450746463612E-0001
 1.10901449806988E-0002
 3.06061553535983E-0001
-2.94144870713353E-0001
-9.01720614638180E-0002
 1.06327965389937E-0001
-1.99353566858917E-0002
 9.52139543369412E-0002
 1.04706132085993E-0001
 7.79752121306956E-0002
-3.91238040523604E-0001
 1.19043849408626E-0002
 1.58669721568003E-0001
-2.77188720647246E-0001
-1.79662417853251E-0001
-4.31717631407082E-0001
 2.40676178829744E-0001
-3.28487801831216E-0001
 4.47615026263520E-0001
 7.56822768598795E-0002
 3.93481346080080E-0001
 3.18277101498097E-0001
 1.13689565798267E-0001
-3.39921473525465E-0001
 4.94475413579494E-0002
-4.12631248589605E-0001
 2.13087047450244E-0003
-1.99401237070560E-0001
 1.60609476501122E-0001
-2.29056871030480E-0001
-1.63690450135618E-0002
-3.49736393429339E-0001
 2.39872987614945E-0001
-7.74569134227932E-0002
-4.79027559282258E-0001
 2.48327961191535E-0001
-1.39778421958908E-0001
-4.59368937183172E-0001
 2.41921299602836E-0002
-1.64011148735881E-0002
 4.08805773826316E-0001
-4.73464140202850E-0001
-4.22185107367113E-0001
-8.18949751555920E-0002
 1.42790291691199E-0001
-3.48811517003924E-0001
 2.12032865500078E-0001
-1.69507388956845E-0001
-1.56165980501100E-0001
 1.50220436044037E-0002
 1.39704963890836E-0001
 8.85230172425508E-0002
-3.81922190776095E-0001
 2.35410723369569E-0001
-3.68948294082657E-0001
-2.89953119121492E-0001
-3.61484917579219E-0001
 3.46022801939398E-0001
 4.47920349193737E-0001
 2.21829786896706E-0001
-1.23379751807078E-0001
-3.57537253294140E-0001
 9.49534005485475E-0003
 1.75604513846338E-0001
 1.20109933661297E-0001
-4.14226348511875E-0002
-2.88670924725011E-0001
 4.30724842473865E-0001
-1.76287973066792E-0001
 1.07801019679755E-0001
 6.95679762866348E-0002
-4.37204073183239E-0001
-4.10182467428967E-0001
 4.73914904985577E-0001
-3.87751124100760E-0001
 7.65622779726982E-0003
 3.25890239560977E-0001
-1.44046121276915E-0002
-3.10459282482043E-0001
-1.99913990683854E-0001
 3.75509201781824E-0001
-4.08735903911293E-0002
-3.75193433137611E-0001
 1.66173968464136E-0002
 1.69919030973688E-0001
-4.56349049229175E-0001
-1.21639063814654E-0001
 2.81820998527110E-0001
 1.96963002206758E-0001
-2.46663441415876E-0001
 1.45797420991585E-0001
-5.25559112429619E-0002
 3.34273971850052E-0001
 3.20829936768860E-0001
-4.37238350743428E-0001
-1.96224645711482E-0001
-1.56401891959831E-0001
-1.43624402116984E-0001
 4.38044543145224E-0001
 4.32611202821136E-0001
-4.26873566349968E-0001
 4.69735781662166E-0002
 1.86870893230662E-0001
-4.38801365904510E-0001
 1.64709181757644E-0001
-1.20048785116523E-0001
 3.86258245212957E-0001
 2.65296734869480E-0002
 3.12827963614836E-0001
 1.25323986168951E-0001
 1.24321099137887E-0001
 2.09362368099391E-0001
 3.72200749116018E-0001
-4.38679586630315E-0001
 6.53954211156815E-0002
 4.73433453589678E-0002
-1.39105340233073E-0001
-3.22553974110633E-0001
-9.71415324602276E-0002
-1.33930658921599E-0002
-3.44178425846621E-0001
-1.60538611467928E-0001
 1.21518921805545E-0001
 4.81225848197937E-0001
-7.25084540899843E-0002
 1.50649191346020E-0001
 2.41452343529090E-0001
-1.00111567415297E-0001
 1.10899034189060E-0001
 4.93745401967317E-0001
-3.48430697340518E-0002
-5.08225280791521E-0002
 4.59416946629062E-0001
 4.87909480463713E-0001
-1.00095408270135E-0001
-2.71744383499026E-0002
-2.14265051763505E-0002
 3.45108656678349E-0001
-2.22837663488463E-0001
-2.63677958399057E-0001
-2.13413137709722E-0001
-1.39708729926497E-0001
 3.40958971297368E-0001
-4.43753507919610E-0001
 1.98532684938982E-0001
 1.97241720743477E-0002
 3.27072112588212E-0001
-1.16296207532286E-0001
 8.10193440411240E-0002
-3.81308090873063E-0002
 2.04910510918126E-0001
-2.98764257691801E-0001
 2.74246071698144E-0001
 2.75173658970743E-0001
-3.96033312426880E-0001
 3.42584244906902E-0001
 1.28318868810311E-0001
-1.32849997375160E-0001
-4.03285116190091E-0001
-4.05318946577609E-0001
 4.50699235545471E-0001
-1.10880605410784E-0001
 2.59829322574660E-0001
 1.91239079460502E-0001
 4.11660714307800E-0001
 4.50994468759745E-0001
 1.85597782721743E-0001
 5.73202641680837E-0002
 2.04628245206550E-0001
 1.10476097557693E-0001
-1.34594514267519E-0001
-8.57449881732464E-0002
-4.91724665975198E-0001
 3.71039231773466E-0001
 1.17164294933900E-0001
 1.04288185946643E-0001
 4.72540326882154E-0002
-3.26917197089642E-0001
-2.14377727825195E-0002
-2.55673332139850E-0001
-2.01567267766222E-0001
-3.87381311971694E-0001
-2.61991722742096E-0001
-4.31836522184312E-0001
-3.60483231721446E-0001
 3.71874737087637E-0001
 2.51475542318076E-0002
 6.65534585714340E-0002
 4.86926838988438E-0001
-4.03813137207180E-0001
 1.32821731036529E-0001
-2.15484478510916E-0001
 2.19810235546902E-0001
 2.01555192936212E-0001
-7.65019399113953E-0003
-1.14763544872403E-0001
-6.29401148762554E-0002
-1.52760714758188E-0001
 4.74004177143797E-0001
 3.39951296336949E-0001
 3.44216206343845E-0001
 5.77674047090113E-0002
-6.54429711867124E-0002
 3.53175263851881E-0001
 3.17126777255908E-0001
 2.28734863456339E-0001
 1.83772030984983E-0001
-1.17337745614349E-0001
-6.07611841987818E-0002
 7.66423065215349E-0004
 2.91716350940987E-0001
 3.63464901223779E-0001
-4.40600527217612E-0001
-2.63982240576297E-0001
-9.12320225033909E-0002
-4.52880468219519E-0003
-3.32961062667891E-0001
 8.15909900702536E-0002
 2.01933577191085E-0002
 2.03792668879032E-0001
-3.68388645118102E-0001
-1.45760735962540E-0001
 3.07170346146449E-0001
 1.31379141472280E-0001
-3.96831442369148E-0001
-2.69264585804194E-0001
-4.63868533493951E-0001
 2.73235028609633E-0001
 1.20941607514396E-0001
 4.78279672097415E-0001
-3.51697514066473E-0001
-3.88387787155807E-0001
 2.26805151673034E-0001
-2.90678554680198E-0001
 4.71311301691458E-0001
-1.38445522636175E-0001
 1.30499590421095E-0001
 3.95170157309622E-0001
 2.24742140388116E-0001
-3.13831497915089E-0001
-2.76513942284510E-0001
-3.77229850273579E-0001
 2.41510069696233E-0001
-9.00357775390148E-0003
 4.88309214124456E-0001
 3.29014647286385E-0001
-4.23069177428260E-0001
-3.43135050497949E-0001
-3.99657147703692E-0001
-3.02621489390731E-0003
 4.27360933972523E-0001
 3.20586055517197E-0001
 2.68793314928189E-0001
-4.51588301453739E-0001
-4.69716809922829E-0001
 6.28842180594802E-0002
-3.86164274765179E-0001
-8.30323244445026E-0002
-3.22876099962741E-0002
 1.12925229594111E-0001
-3.73241970082745E-0001
 3.63763715140522E-0002
 4.47964200284332E-0002
-7.11784316226840E-0002
 9.98785463161767E-0003
 2.28102086577564E-0001
 1.65487640304491E-0001
 2.63489332050085E-0001
-5.61228280421346E-0002
 2.22762105520815E-0001
-1.22840415919199E-0001
 7.52317337319255E-0002
 7.71197818685323E-0002
 2.99714100081474E-0001
-4.93956030579284E-0001
 3.92424160614610E-0001
 2.87676604697481E-0001
 2.79182593803853E-0001
 5.53630234207958E-0002
 4.91675795055926E-0001
 1.10837866086512E-0002
 3.51299489382654E-0001
 2.88032118929550E-0001
-1.15720182657241E-0003
 1.83018617564812E-0001
-2.35663414932787E-0002
 1.65807723766193E-0001
-2.27731944061816E-0001
 9.29982617963105E-0002
 3.41184594202787E-0001
 6.67556624393910E-0002
-3.22377512231469E-0001
-3.03913699230179E-0001
 1.04415125679224E-0001
 4.52914690366015E-0001
-3.86277082376182E-0001
 1.79482088657096E-0001
 4.17698195669800E-0001
-8.99696194101125E-0002
 3.98701507598162E-0001
-1.69132079696283E-0001
 4.54552700277418E-0001
-2.68765676999465E-0001
 3.75901754014194E-0001
-4.94610988302156E-0001
-6.71566086821258E-0002
 4.66543636051938E-0001
-1.51123953983188E-0001
 2.38141292938963E-0001
 3.64719841163605E-0001
 1.10055790981277E-0001
-2.95140213333070E-0001
-2.00957986293361E-0001
 1.84694700874388E-0002
-1.53286251472309E-0001
-1.63902923464775E-0001
 2.36958161229268E-0001
-1.73340363893658E-0001
-4.69483591848984E-0001
 2.18392959795892E-0001
-2.90032309247181E-0001
-2.75056212674826E-0001
 3.16049369750544E-0001
-2.43732767179608E-0001
 1.48628568509594E-0001
 1.55906676780432E-0001
 1.15211007883772E-0001
 2.54084815271199E-0001
-4.50869372813031E-0001
-2.77676360215992E-0001
-1.98991141514853E-0001
 1.22537683695554E-0001
-5.67947661038488E-0002
 2.24208933766931E-0001
 3.30301318084821E-0001
-3.20146632380784E-0001
 3.41667770640925E-0001
-4.35971859376878E-0001
 2.07359655527398E-0001
 1.57105008140206E-0001
 1.98467927286401E-0001
 2.54449631553143E-0001
-3.98746638093144E-0002
-2.33002020977437E-0001
 1.92122807027772E-0001
-4.86989905592054E-0001
-4.48962341295555E-0001
 4.45508070290089E-0001
 3.71407844359055E-0001
 1.78069123532623E-0001
-1.05693295830860E-0001
 1.25746234320104E-0001
-3.78194644581527E-0002
-6.95721278898418E-0002
-9.84934021253139E-0002
-3.46575105562806E-0001
 3.82211981574073E-0001
-4.45013232994825E-0001
-2.72635916480795E-0001
-2.96699183993042E-0001
 2.60901243658736E-0001
 2.26817286107689E-0001
 1.37617409927770E-0001
 3.05969540029764E-0001
-4.89252488827333E-0001
 5.60227981768548E-0002
 1.70820530271158E-0001
-1.55613620765507E-0001
-2.52544917864725E-0001
 3.75763465184718E-0001
-4.84032386215404E-0001
-3.70511023327708E-0001
-3.94453843822703E-0001
-4.92179792840034E-0001
 2.77812869986519E-0001
 4.14296426810324E-0001
-2.53643559990451E-0001
-9.92727046832442E-0003
 5.17606853973120E-0002
 4.55859959125519E-0001
-3.94711434608325E-0001
-4.99733387026936E-0001
 4.80201072758064E-0001
-1.55598158016800E-0002
 1.75198319600895E-0001
-3.95555342547596E-0002
-2.87834567250684E-0001
 1.89285902306437E-0001
 3.72788688400760E-0001
-4.43583861459047E-0001
 4.38177628209814E-0001
 8.03894745185971E-0002
-2.15113288490102E-0001
-3.43356998171657E-0001
 4.22175370855257E-0001
-1.64406243711710E-0001
-1.58521849429235E-0001
-1.35088714305311E-0001
-2.97623079502955E-0001
 4.92425593547523E-0001
-2.87625030381605E-0001
-3.08830517809838E-0001
-1.17031903238967E-0001
 9.40308813005686E-0002
 4.74390628049150E-0001
-4.25095189828426E-0001
 1.88484603306279E-0001
-3.51413815282285E-0001
 3.45898186089471E-0001
 2.45433742646128E-0001
 2.02764664543793E-0001
-4.88438077270985E-0001
 3.56462227646261E-0002
-3.46518403384835E-0001
 4.64346974855289E-0001
 5.02121141180396E-0002
-4.97292433632538E-0001
-4.15738145820796E-0002
 3.40188960311934E-0001
-3.00334313884377E-0001
-3.25564162572846E-0001
 3.05580533575267E-0001
-1.50419647106901E-0001
-2.30005654506385E-0001
-8.06951958220452E-0002
 3.77889654133469E-0001
 3.60127077205107E-0001
-3.86367987841368E-0001
 3.21505550527945E-0001
-4.35836114920676E-0002
 3.27680449699983E-0001
 1.25208152458071E-0002
 5.41764565277845E-0002
-2.60086911730468E-0002
-4.97913309605792E-0001
-1.05641348287463E-0001
 3.98140991339460E-0001
-2.03598317224532E-0001
 2.70631747087464E-0001
-2.62676692567766E-0001
 2.03028318705037E-0001
-2.84505499061197E-0001
 6.10564320813864E-0002
 2.72648140788078E-0001
-1.62348285084590E-0001
-1.11431433353573E-0001
-2.39831286016852E-0002
 3.44424328766763E-0001
-7.34802007209510E-0002
 2.08430648315698E-0001
 8.08652665000409E-0002
 3.60046755522490E-0002
 4.19355577090755E-0001
-1.61509305704385E-0001
 1.66259685065597E-0002
 4.22383983619511E-0001
-2.09501704899594E-0001
 3.97271110210568E-0001
-1.39958135085180E-0001
-4.42069012671709E-0001
 4.15063109481707E-0001
 2.67050988040864E-0002
 4.02566078817472E-0001
-4.41153150983155E-0001
 4.18733566300943E-0001
-1.71400937717408E-0001
 2.70173980621621E-0001
-1.10274782404303E-0001
-4.51938105514273E-0001
 4.03634067159146E-0001
-4.44129487732425E-0001
 2.13588849641383E-0001
-1.41847888706252E-0001
 4.77281371597201E-0001
-1.13232176052406E-0001
 4.14777792990208E-0001
 2.64600940281525E-0001
-1.52992984745651E-0001
 9.76082233246416E-0002
-3.45935867168009E-0001
 2.56571541773155E-0001
 1.35140471626073E-0001
-6.73925627488643E-0002
-4.34631699696183E-0001
 3.17875055829063E-0001
 8.17823628894985E-0002
 4.47493185987696E-0001
-4.65480564162135E-0002
-1.47065042285249E-0001
 3.62126237247139E-0001
 3.36140699218959E-0002
-3.98037638515234E-0001
-3.35490774130449E-0001
 1.62569408770651E-0001
 2.35993768787012E-0001
 5.12034995481372E-0002
 2.80045322375372E-0001
-1.21402554214000E-0005
-2.12794446619228E-0001
 4.55008508637547E-0001
-3.26457014074549E-0001
-4.81449794489890E-0001
-4.71057890215889E-0001
-1.23911133967340E-0001
 1.79799837293103E-0001
 2.48445721808821E-0001
 1.43155676079914E-0001
-3.70764940977097E-0001
-3.52085202699527E-0001
-4.39098565373570E-0001
-1.35356508428231E-0001
-4.68256168998778E-0001
 1.30924317287281E-0001
 3.03863272536546E-0001
-4.03046441497281E-0001
 1.70446990057826E-0001
-3.41553577920422E-0001
-1.47283718455583E-0001
 1.03485716274008E-0001
-4.55283219926059E-0001
-1.10792434541508E-0001
-4.39581097569317E-0001
 1.95663028163835E-0001
-3.05177185684443E-0001
-3.09672701871023E-0001
-1.58573689404875E-0001
 9.00484805461019E-0002
 1.75015571527183E-0001
-5.97642518114299E-0002
 3.73777818400413E-0001
 3.56281994609162E-0001
 4.80711454525590E-0001
 1.02098914096131E-0001
 1.53723340015858E-0001
 1.27712750574574E-0001
-2.10845588706434E-0001
 3.64626770140603E-0001
 3.87263918761164E-0001
 4.96601824415848E-0001
-3.77070881426334E-0001
 3.97139184409752E-0001
 4.52981316950172E-0001
 2.65770137077197E-0001
 2.95700727961957E-0001
 1.57646492589265E-0002
 4.20531668234617E-0001
 4.78566716192290E-0001
 2.49556174501777E-0001
 3.07646824279800E-0001
-1.40821807552129E-0001
 3.99032270302996E-0001
-3.56677952222526E-0001
 1.00338917691260E-0002
-7.92620270512998E-0002
-1.35866924421862E-0001
-1.98765974491835E-0001
 1.91125724697486E-0001
-6.86822035349905E-0002
 1.79940175032243E-0001
 3.81332869641483E-0001
-4.70446132821962E-0001
-2.37859445624053E-0002
-1.63711097557098E-0002
 3.72961984947324E-0001
-2.60630672564730E-0001
 2.12351712863892E-0001
-2.56826354423538E-0001
 2.82741540111601E-0001
-6.25868167262524E-0002
-1.07362670358270E-0001
-1.83386895107105E-0001
 1.18394151329994E-0001
-5.49999531358480E-0005
 3.36601154413074E-0001
 2.42760620778427E-0001
 2.97971284016967E-0002
 2.05404061125591E-0001
 3.31703275907785E-0001
-3.14765003742650E-0001
-2.83363716676831E-0001
-2.89821589132771E-0001
-3.00321162212640E-0001
 2.01686559012160E-0001
-3.79636986181140E-0002
-3.45743289915845E-0001
 1.22973159886896E-0002
-2.39906451897696E-0001
-9.84573252499104E-0002
-5.63620959874243E-0002
-3.09089141432196E-0001
-3.25996186817065E-0001
-1.13169801421463E-0001
 6.37370278127491E-0003
-2.58333119563758E-0002
 3.78596826223657E-0001
 5.35130295902491E-0002
 6.91188743803650E-0002
 4.88258566241711E-0001
 2.19441005727276E-0001
-4.75686928257346E-0002
-2.48935649869964E-0001
 4.04092321638018E-0001
 1.75821353448555E-0001
-1.46210663020611E-0001
 2.21281426493078E-0002
 4.15740439202636E-0001
-3.09487596387044E-0001
-4.16479662992060E-0001
-1.77720923675224E-0001
 2.45607127435505E-0002
 2.78714846353978E-0002
 1.25274620950222E-0003
-1.11131669720634E-0001
-1.36646040249616E-0001
-1.67872706661001E-0001
 4.79253095574677E-0001
-4.11156206158921E-0001
 4.49357987381518E-0002
-1.92261218326166E-0001
-8.27955827116966E-0003
-1.97277765488252E-0001
-2.30502510908991E-0001
-3.06300644064322E-0001
-3.26192636974156E-0001
 1.57194278435782E-0001
-3.24869166593999E-0001
-4.63386115152389E-0002
-4.02574818581343E-0002
 1.53237203368917E-0001
-3.34107857663184E-0001
-1.46243958035484E-0001
-3.40570232830942E-0001
-1.33894558530300E-0002
 2.01780261937529E-0001
-1.50016593979672E-0001
-4.17101144790649E-0001
 1.07609510654583E-0001
 2.85003663506359E-0001
 4.57047946518287E-0001
-4.28017341531813E-0001
-1.83048781706020E-0001
-3.73088404070586E-0001
 2.05142672639340E-0002
 4.85959928482771E-0002
 4.44668730953708E-0001
-2.70035699475557E-0001
 6.41581842210144E-0002
 4.38990985043347E-0001
-9.11120835226029E-0002
-1.30882711615413E-0001
 1.34388112230226E-0001
 8.33640061318874E-0002
-2.98637885367498E-0001
 2.06994680222124E-0001
 3.13611764227971E-0001
 4.90189167670906E-0001
-4.03360382420942E-0001
-4.72773391287774E-0001
-1.75576837034896E-0001
 4.46533802896738E-0002
-3.68261037161574E-0001
 3.20325683336705E-0001
 3.96484965225682E-0001
-4.69432025216520E-0001
 1.53207038762048E-0001
 2.06477517727762E-0001
 3.17981098545715E-0001
 7.51318857073784E-0002
-2.15649974998087E-0002
-7.03796804882586E-0002
 3.43514710431919E-0001
 3.75921397469938E-0001
-3.18929895292968E-0002
 4.07188542652875E-0001
-1.19673569919541E-0001
 3.19481452926993E-0001
-4.43343238672242E-0001
-4.30104397702962E-0001
 1.24707942595705E-0001
 3.50893524475396E-0001
 3.76068514306098E-0002
-2.40693478845060E-0002
 7.04858757089823E-0002
 2.03695047646761E-0001
-3.49334057187662E-0001
 4.33944424148649E-0001
-4.38549001002684E-0001
-1.50474582798779E-0001
-2.32541256351396E-0001
 1.19199131149798E-0001
-1.90392264397815E-0001
-2.23126454278827E-0001
-2.77236198773608E-0001
-8.27425685711205E-0002
 5.11189864482731E-0002
-4.16980152949691E-0002
 8.81341074127704E-0002
-2.04145438037813E-0002
 2.61821266962215E-0001
 1.15522608160972E-0001
 4.34775516623631E-0001
-2.74555100593716E-0001
 1.04185156291350E-0001
 1.41698858700693E-0001
-1.17442023707553E-0001
-2.25550829898566E-0001
-4.72403940977529E-0001
-2.09650443866849E-0001
-1.79654301609844E-0002
-4.55841392744333E-0001
-3.06169720599428E-0001
-9.77073144167662E-0003
-2.73656627861783E-0001
 4.97089757118374E-0001
 1.49601408047602E-0001
 3.95560245960951E-0001
-2.60132882511243E-0001
 2.71513713058084E-0001
 4.18052021181211E-0001
 3.09909163042903E-0002
-5.94743199180812E-0002
 1.80418517906219E-0001
 4.31065692333505E-0001
 1.40655944123864E-0001
 2.22576366970316E-0001
-1.86989371199161E-0001
 4.74274316569790E-0001
-3.99287148378789E-0001
-4.32029764633626E-0002
-2.76869555469602E-0001
-4.33364252792671E-0001
-4.95269797742367E-0001
 3.54926951462403E-0001
 4.38956895377487E-0001
 4.46456745034084E-0001
-2.18697653152049E-0001
-4.75936080329120E-0003
 2.78376095462590E-0001
-4.14263759972528E-0001
-4.67342678457499E-0002
 5.61293049249798E-0002
-2.95610942412168E-0001
-9.52960944268852E-0002
 3.97891771979630E-0001
 5.45652520377189E-0002
 2.04933470580727E-0001
 1.08429045183584E-0001
-2.82568719238043E-0001
 1.36324037099257E-0001
-6.85054608620703E-0002
-1.82625208282843E-0001
 7.93854696676135E-0002
 2.14839450316504E-0001
-4.19120113831013E-0001
-8.62273809034377E-0002
-3.64121494814754E-0001
-4.94433691492304E-0001
 2.54533517640084E-0001
-2.24307833472267E-0001
 3.81506630219519E-0001
 2.52726060571149E-0001
 2.79763849917799E-0001
 3.20681375218555E-0001
 5.90388476848602E-0002
-3.04689794545993E-0001
 2.27260799612850E-0001
 3.08519375976175E-0002
-2.76558334007859E-0002
-4.30783477379009E-0001
-3.90723064076155E-0001
 3.81285059032962E-0001
-1.84079589322209E-0001
-3.07606884976849E-0001
-7.15230451896787E-0003
 3.43632532050833E-0001
-1.19600410573184E-0001
 4.29865264566615E-0001
-4.87574340309948E-0001
-1.13211876945570E-0001
 2.43404831737280E-0001
 8.55201000813395E-0002
 1.63038945756853E-0002
-3.53495728457347E-0001
-1.94866118021309E-0001
-4.82475922210142E-0001
 3.31203353125602E-0001
 1.85829101828858E-0001
 2.78044158592820E-0001
-4.75751725723967E-0001
 3.79399340134114E-0001
-4.81761252740398E-0001
 4.90014375187457E-0001
-2.02423508046195E-0001
 1.32762039545923E-0001
-1.84660013066605E-0001
-3.89642275869846E-0001
 4.90471177035943E-0001
-3.61913895700127E-0001
 4.71018194919452E-0001
 1.58061622641981E-0001
-3.04327849997208E-0001
-4.01915691327304E-0001
-5.60943980235606E-0002
-9.83709786087275E-0002
 3.82403148571029E-0001
 2.42420263122767E-0001
 5.00448697712272E-0002
 9.89627558737993E-0003
-4.12038816837594E-0001
 4.73155191633850E-0001
-3.72377022402361E-0001
 6.32025785744190E-0002
-8.89362951274961E-0002
-4.81016228441149E-0001
-2.54349578404799E-0001
-2.15714042074978E-0001
-3.96171414060518E-0001
-4.17365964036435E-0001
-1.21539273532107E-0001
-4.01719165965915E-0001
-1.90738087287173E-0001
 2.15806338470429E-0001
-2.82094730297104E-0001
 3.81192141212523E-0001
-2.58871408877894E-0001
 4.06026380602270E-0001
-4.54881581710652E-0001
 6.22101128101349E-0003
-1.46919235354289E-0001
-3.90212698373944E-0001
 3.33727977937087E-0001
-4.52682980336249E-0001
 2.93919044779614E-0001
 2.16355830896646E-0001
 6.38595479540527E-0003
 2.49331993982196E-0001
 1.95861554006115E-0001
 1.76617502700537E-0001
-4.83505370328203E-0001
-3.75849614851177E-0001
-4.07304218737409E-0001
-2.18664066400379E-0001
-3.22997055249289E-0001
 2.82171200960875E-0001
 1.46882499102503E-0002
-1.76798837725073E-0001
-9.18517971877009E-0002
 3.58516502194107E-0001
 5.71269982028753E-0002
-3.72957948129624E-0001
 3.26018078951165E-0001
-3.56658538803458E-0001
 4.69371872255579E-0001
-3.17422245163471E-0001
-1.56192055204883E-0001
-2.24379017017782E-0001
-4.38712368486449E-0001
-1.35916759725660E-0001
 2.07648505223915E-0001
 1.09787888824939E-0001
-2.60651332791895E-0002
 4.71343883778900E-0001
 1.38878747588024E-0001
 1.14597662352025E-0001
 1.11393730388954E-0001
-4.23725880216807E-0001
 4.63920342735946E-0003
 4.13594758138061E-0001
-2.19404520234093E-0001
 4.09575156401843E-0001
-3.11339477309957E-0001
-1.73444527201355E-0001
-1.63963167695329E-0001
-2.28193247225136E-0001
-4.15877639548853E-0001
 2.12823785841465E-0002
-1.23747866367921E-0001
-2.96751941088587E-0001
-1.19542423868551E-0001
-3.64874680526555E-0001
 2.88918338017538E-0001
-1.03077481966465E-0001
-4.34023254783824E-0001
-2.43960302323103E-0002
 1.91467801341787E-0001
-4.10838168580085E-0001
-1.81812016526237E-0001
-3.40493044815958E-0001
 6.40838865656406E-0002
-8.79160142503679E-0002
-2.96312916325405E-0001
-2.00157463550568E-0001
 1.21954381698742E-0001
-5.76396570540965E-0002
 3.59492964809760E-0001
-3.99984144605696E-0001
-2.76342269731686E-0001
-6.93532074801624E-0002
 7.77034338098019E-0002
 4.64607743546367E-0001
 3.62557074287906E-0001
 4.46053966414183E-0001
-3.46537402365357E-0002
-1.38699067756533E-0002
 3.80771097261459E-0002
 4.20031516347080E-0001
 1.01300560636445E-0001
 4.17132791131735E-0001
 5.37387544754893E-0002
 3.24041453655809E-0001
 3.62163502490148E-0001
 4.87037214450538E-0001
-4.61173371179029E-0001
-3.46044483594596E-0002
 3.38937311200425E-0001
-3.26928710564971E-0001
 2.40564348408952E-0001
-3.64368189591914E-0001
 1.64115966763347E-0002
 2.84681112505496E-0001
 3.83672629715875E-0001
-4.04195015784353E-0001
 1.37115989578888E-0001
-2.92058661580086E-0002
-3.55814791982993E-0001
 1.33066171314567E-0001
 4.21718090539798E-0001
-4.90691096521914E-0001
-4.65602432144806E-0001
-3.27093533705920E-0001
 6.77417318802327E-0002
-1.18136201053857E-0002
-2.54176513990387E-0001
-3.18560325074941E-0001
 1.98480551829562E-0001
-2.62482198886573E-0001
 2.47034386964515E-0001
 3.42099091503769E-0001
 1.83981881244108E-0001
-3.78055881708860E-0001
 1.83256510877982E-0001
 2.41123338695616E-0001
 5.97594282589853E-0003
-4.47198008187115E-0001
-1.25399105949327E-0001
-4.53793730121106E-0001
 8.86253628414124E-0002
 3.29371349886060E-0001
 4.59801161894575E-0001
 4.12685933988541E-0001
 2.66969995340332E-0001
 1.68599509634078E-0001
-1.76658655982465E-0002
-3.98352397140116E-0001
-1.85057941125706E-0001
-4.67323139309883E-0001
-3.42017558868974E-0002
-4.55684138927609E-0001
-2.95173414284363E-0001
 1.13839111290872E-0001
-2.24575233412907E-0001
 3.37110758293420E-0001
-4.79957816423848E-0001
 8.57710968703032E-0002
 3.12596863368526E-0001
 4.01743024121970E-0001
-3.06882890174165E-0001
-1.90128488466144E-0002
-1.60748562542722E-0001
-2.05276654567569E-0001
-9.26434178836644E-0003
-1.96436960250139E-0001
-2.09611987229437E-0002
 4.00660706218332E-0001
 4.17729858076200E-0001
 2.36594456247985E-0001
 1.92115157144144E-0001
 4.93724789936095E-0001
-3.81085139233619E-0002
 5.37570808082819E-0002
 2.70442890236154E-0001
 4.01647444348782E-0001
-1.48520609596744E-0001
 9.43432012572885E-0002
-3.49526325939223E-0001
 2.56638208869845E-0001
 2.47297127498314E-0001
 4.11149896681309E-0001
-4.09910611575469E-0001
 6.75889044068754E-0002
-4.58784088725224E-0001
 4.50593783520162E-0001
-4.93324150098488E-0001
-4.02057714294642E-0001
-3.16982125164941E-0001
 3.74427324160933E-0001
 2.32043548021466E-0002
-2.16400243807584E-0001
 2.07434644689783E-0001
-1.17568301968276E-0001
-4.80803965358064E-0001
-3.24756854679435E-0001
-1.16743772523477E-0001
 1.45461235195398E-0001
 2.33444024110213E-0001
 1.39445548411459E-0001
 1.56385209178552E-0001
-2.91785587556660E-0001
 2.15368441538885E-0001
-1.97053771000355E-0001
-1.91288733156398E-0001
 4.71106411889195E-0001
-3.28120818128809E-0001
-2.55354163236916E-0002
-4.95319007197395E-0001
 1.10618242062628E-0001
-4.93378477869555E-0001
-4.71571830566972E-0001
 1.47438031388447E-0001
-4.52502578496933E-0001
 9.84795393887907E-0002
-1.50102064944803E-0002
 2.16408528154716E-0001
 3.22185224853456E-0001
-3.83787658764049E-0001
 2.70708665717393E-0001
-4.91793108405545E-0001
-1.31545085459947E-0002
 4.16098108747974E-0001
-1.05729386676102E-0001
-4.72631326410919E-0002
-1.26630003564060E-0001
 3.19460951955989E-0001
-4.78377641644329E-0001
 4.26362924976274E-0001
-1.53264615684748E-0001
-1.83044422185048E-0001
 1.84894857462496E-0001
-2.65973042929545E-0001
-9.69133349135518E-0002
 4.96484770672396E-0001
-3.90509295742959E-0001
 1.82185291079804E-0001
-2.78077727183700E-0001
 2.41624685237184E-0001
 3.93710594158620E-0001
 4.14441013475880E-0001
-4.68244313262403E-0001
-2.56704795174301E-0003
 2.52938517369330E-0002
 4.31746606482193E-0001
-1.01371385157108E-0001
 1.50514595443383E-0001
-3.07519794441760E-0002
-3.09481027070433E-0002
 2.96850739978254E-0001
-1.79779235972092E-0001
 3.11342515517026E-0001
-3.49727680208161E-0001
-4.28658971562982E-0001
-3.92144726356491E-0001
-3.08358662296087E-0001
-4.06547511229292E-0001
-3.49054398946464E-0001
-3.99236037163064E-0001
-4.87550148274750E-0001
 3.88000086648390E-0001
 1.22107166796922E-0001
-3.21818139171228E-0001
-3.44949374441057E-0001
-3.84134937310591E-0001
-4.77738981135190E-0001
 4.15713167982176E-0001
 1.89603332895786E-0001
 3.38539144722745E-0001
 4.62332593277097E-0001
 1.35319048771635E-0001
-1.87416282016784E-0001
 2.21750663360581E-0001
-6.22884100303054E-0002
-1.02311762748286E-0001
-3.86337703093886E-0003
 2.19729688717052E-0001
 4.37077656388283E-0001
 4.83865455025807E-0001
 8.37180777452886E-0002
-9.08152037300169E-0003
-2.91547366417944E-0001
-3.36987358285114E-0001
-1.83598547708243E-0001
 4.67002245364711E-0001
 2.91854364797473E-0001
 2.93177997926250E-0001
 2.42226715199649E-0002
 2.47135219862685E-0001
 1.77927066572011E-0001
 5.19478407222778E-0002
 4.66939492616802E-0001
-2.60762951569632E-0001
 2.01923262327909E-0001
-1.56143728410825E-0001
 5.85798448882997E-0002
 2.20234486972913E-0001
 3.24122784659266E-0002
 1.81427656905726E-0001
-3.98457678966224E-0002
 2.37123413709924E-0001
-1.35909697040915E-0001
 8.67269209120423E-0002
 2.74907197337598E-0001
 2.07261533942074E-0002
 1.74067006446421E-0001
 3.10292651178315E-0001
 3.30482850316912E-0001
-1.65980885969475E-0001
 1.51003725826740E-0001
-8.56719834264368E-0002
-2.17620542738587E-0001
 4.26905736094341E-0001
-3.43521789647639E-0001
-4.82975502265617E-0001
 2.30680932290852E-0002
 1.93097542505711E-0002
-1.72049069777131E-0001
-2.55106569966301E-0001
-3.68849643040448E-0001
 4.84463771572337E-0001
-3.17292052321136E-0001
-3.10019640950486E-0001
-1.55069851782173E-0001
-3.45731853740290E-0001
 3.32155350595713E-0001
 4.18837208533660E-0001
 2.94774507638067E-0001
-8.14048091415316E-0002
-3.34159751422703E-0001
-1.69872739119455E-0001
 4.78638519067317E-0001
-4.59586316021159E-0001
-3.85426668450236E-0001
 4.07737950095907E-0001
-2.84870725590736E-0001
 3.58608694514260E-0001
 3.52027990855277E-0001
-3.33723532734439E-0001
-4.41516099032015E-0001
-1.99628281639889E-0001
 4.41910028457642E-0002
 3.35823178524151E-0001
-9.01633487083018E-0002
 3.75036127632484E-0001
 6.03977497667074E-0003
-4.17182144476101E-0001
 3.09150055516511E-0001
 7.12329323869199E-0002
 3.74821154400706E-0001
-1.86046281596646E-0001
 1.42185136210173E-0001
 3.29241854837164E-0001
-3.40693200938404E-0001
-1.40045708743855E-0001
-2.53114314284176E-0001
-4.89587283926085E-0001
-2.25599888712168E-0001
-4.13891929900274E-0001
-3.46448394004256E-0001
 3.55321352835745E-0002
 4.20469733886421E-0001
 2.26436003344133E-0001
 4.43176310975105E-0001
-3.85989458533004E-0001
-8.32153912633657E-0002
-1.16332152392715E-0002
-4.16768086142838E-0002
 2.35764497658238E-0001
-1.51574402116239E-0001
-2.75205041049048E-0001
-1.49083857890218E-0001
-1.52330662356690E-0001
 1.36048667132854E-0001
-2.79603160684928E-0001
-2.98680847976357E-0001
-1.13542884821072E-0001
 3.87874632142484E-0001
-1.10920761479064E-0001
 1.93079956341535E-0001
 8.99348657112569E-0002
-3.56719532981515E-0001
-7.05639885272831E-0002
 7.77127514593303E-0002
 2.58398180594668E-0001
-1.32632824592292E-0001
 2.35087410779670E-0001
-8.61050277017057E-0002
-1.11884906189516E-0001
-1.94120775908232E-0001
-3.93222745275125E-0001
-1.84546867851168E-0001
-1.51244718814269E-0001
 5.98505390807986E-0002
 6.31029077339917E-0002
-3.07487274985760E-0001
-4.73360427888110E-0001
 4.89352064207196E-0001
 2.96753073344007E-0001
-2.79812809545547E-0001
 1.05684773763641E-0001
 3.05715882219374E-0001
-4.26871600328013E-0001
 1.91809409298003E-0002
-9.20811921823770E-0002
 4.61610898375511E-0001
 1.18219897383824E-0001
-2.17318548355252E-0001
-3.45588403288275E-0002
 1.98345086537302E-0001
 2.92620170162991E-0001
 3.33915412891656E-0001
 2.45703640161082E-0001
-1.40230702236295E-0001
 9.85424576792866E-0002
-1.51256055105478E-0001
 2.01986459782347E-0001
 3.32157631404698E-0001
-1.83277508942410E-0001
-2.72328124847263E-0001
-4.29055384593084E-0001
-2.80560631304979E-0001
-1.79921839153394E-0001
-1.48353921715170E-0001
-4.10900410497561E-0001
 1.13157468847930E-0001
-1.38998002512380E-0001
 2.06017878372222E-0001
 5.01513618510216E-0002
-4.33471372351050E-0001
 3.79161464283243E-0001
-3.92955486197025E-0001
-1.25014266232029E-0001
-3.68020101450384E-0001
-3.73317937133834E-0001
-4.84695335384458E-0001
 1.16251964820548E-0001
 7.15368762612343E-0002
-3.42411748832092E-0001
 1.70403042342514E-0001
-4.30614277953282E-0001
-4.00561557151377E-0001
 4.78377173887566E-0001
-4.68660957645625E-0001
 4.11952341673896E-0001
-2.33646923676133E-0001
-9.33997945394367E-0002
-2.43085541296750E-0001
-4.56814596662298E-0001
 3.44571721740067E-0001
-6.56726944725960E-0002
 2.10555261466652E-0001
-4.54404383199289E-0001
-1.76447775214911E-0001
-3.56630813097581E-0001
 2.23922436591238E-0001
 4.40525021171197E-0001
-1.24809672124683E-0001
-3.08677039574832E-0002
 1.03686888236552E-0001
-3.40478503378108E-0001
-1.01807771250605E-0001
-1.40018393984064E-0001
 1.15843403618782E-0001
-9.65914113912731E-0002
 9.23701561987400E-0004
-3.71013778029010E-0001
 4.31938680354506E-0001
-1.89074355410412E-0001
 3.21107804775238E-0002
-4.55077200895175E-0001
 2.71588416304439E-0001
-3.91186736756936E-0001
-4.81232994236052E-0001
-4.05882268678397E-0002
-2.74341538082808E-0001
 1.65219056187198E-0001
-3.79277767613530E-0001
-4.82938596745953E-0001
-5.51496492698789E-0003
 1.18298722198233E-0001
 4.61128001101315E-0001
 2.45494627626613E-0001
 2.55089984275401E-0002
 1.88743392936885E-0003
 4.42314472049475E-0001
-4.27866268670186E-0001
-2.15300800744444E-0001
-4.59883462870494E-0001
 4.06373920850456E-0001
-4.35382173163816E-0001
-3.53860128205270E-0001
-4.67149437638000E-0001
-2.50154202803969E-0001
-5.82718530204147E-0002
-3.65842897910625E-0001
 3.81954922340810E-0003
-1.48121654056013E-0001
-3.48303849576041E-0001
-4.97640644665807E-0001
-4.66678316937760E-0001
 4.25241790711880E-0001
 6.47694396320730E-0002
-1.16032934281975E-0001
-5.26287558022887E-0002
-3.50431920029223E-0001
 7.69104913342744E-0002
-2.19371123239398E-0003
-2.14833130361512E-0001
 1.96192195639014E-0001
-3.28496800502762E-0001
-3.55658583808690E-0001
 2.16755127301440E-0001
-4.96029975824058E-0001
-2.64057769207284E-0001
 4.76121953222901E-0001
 3.32764402730390E-0001
-8.45522098243237E-0002
 1.79980192566290E-0001
-2.22981641534716E-0001
-2.19159016851336E-0002
-4.67241947539151E-0001
-3.47292386693880E-0001
 2.34621946234256E-0001
-4.48635854991153E-0001
-9.73827373236418E-0002
 4.05040735611692E-0001
 4.40183851402253E-0001
 4.42209826549515E-0001
-1.10200113616883E-0001
 9.45921216625720E-0002
 1.00468056742101E-0001
 2.79469161760062E-0002
 3.48464086651802E-0001
-4.20200928812847E-0001
 1.95893482770771E-0001
 4.01832125848159E-0001
 4.50703970156610E-0001
 1.84851931408048E-0004
-4.30659859906882E-0001
 2.54583867965266E-0001
-2.18296604231000E-0001
-3.10372257372364E-0001
-3.20005655754358E-0001
-4.18891670415178E-0001
-4.39133654348552E-0001
-2.80487111536786E-0001
-4.93392006959766E-0001
 1.34295859141275E-0001
-4.01701141148806E-0001
 1.18641969049349E-0001
-1.65453093592077E-0001
-2.02237334335223E-0001
-1.53982472606003E-0001
 6.67756788898259E-0002
 4.11003228742629E-0001
 2.99412830499932E-0001
-3.46740445122123E-0001
-3.91315979650244E-0001
-2.97253106255084E-0001
-6.23043684754521E-0002
 8.52693775668740E-0002
-3.14420590875670E-0001
 2.40791151765734E-0001
 2.42433179868385E-0001
-8.50631520152092E-0002
-4.69192407792434E-0001
-2.13652840349823E-0001
-2.57906630868092E-0001
 1.46661981008947E-0001
-2.73328621638939E-0001
-1.97557366918772E-0001
 2.59383137105033E-0001
 1.81821262463927E-0001
 4.69262181082740E-0001
-3.44204385764897E-0002
 4.07037039985880E-0001
-1.47894797846674E-0002
-1.61825625924394E-0001
-2.98194014932960E-0001
 2.05676139099523E-0001
-1.38160642236471E-0001
 1.17977459216490E-0001
-1.84231647290289E-0002
-4.38779988326132E-0003
-2.96547849662602E-0001
 4.68321047024801E-0001
-1.42221163492650E-0001
 6.44722047727555E-0002
-1.85849396511912E-0001
 4.89547649631277E-0001
 4.81294471304864E-0001
-3.37481824913993E-0001
-3.25507125817239E-0001
 4.80688286246732E-0001
-4.21519992407411E-0001
 3.27537310076877E-0001
 2.53444254398346E-0001
 4.36715901130810E-0001
-3.75067411456257E-0001
-3.08822565013543E-0001
-2.72445582784712E-0001
 8.19315940607339E-0002
 1.99921384919435E-0001
 1.88602762995288E-0001
-2.83263774588704E-0001
 4.86358663300052E-0001
 2.55857809912413E-0001
 3.43344969442114E-0001
 3.96021102555096E-0001
 6.20194610673934E-0002
 2.87179796490818E-0001
-4.50775421457365E-0001
 9.26659666001797E-0002
-1.40299384947866E-0002
-3.66974862758070E-0001
-4.78782337391749E-0001
 2.27986725978553E-0001
 3.46967741148546E-0001
 3.98068886715919E-0001
-1.62857146235183E-0001
-2.86706661805511E-0001
-4.37353728106245E-0001
-2.74100173730403E-0001
 2.42043668171391E-0001
 1.59301430918276E-0001
-1.35925973532721E-0001
 4.09310991410166E-0001
-3.62858857261017E-0001
-4.91604514420033E-0001
-1.05430103605613E-0001
 7.18792616389692E-0002
-7.47682156506926E-0002
-5.08814165368676E-0002
-2.80347977532074E-0001
 4.05209012795240E-0001
 1.34405831573531E-0001
 2.22263714298606E-0001
-2.05005662282929E-0001
 1.96214831899852E-0001
 4.91960828891024E-0001
-3.22058352641761E-0001
-3.10734077123925E-0001
 1.28818294499069E-0001
 3.70385513408110E-0001
-3.06999634951353E-0001
-3.91271825646982E-0001
-4.05566195491701E-0001
 2.77289014076814E-0001
 3.08171059004962E-0001
 2.04647846985608E-0002
-4.38150344416499E-0003
 3.11150363413617E-0001
 1.94315688684583E-0001
-7.88804644253105E-0002
 2.77261200826615E-0001
-2.45236678281799E-0001
 3.07151102460921E-0001
-4.51983096776530E-0001
-3.30314529594034E-0001
-2.71748486207798E-0001
-1.60175278782845E-0001
-4.20459523564205E-0001
-1.21958328876644E-0001
 7.35288781579584E-0002
 3.32716784439981E-0001
 1.21644187020137E-0001
 2.02363133896142E-0001
-1.07919571222737E-0001
 4.98441588133574E-0002
 2.73713527712971E-0002
 3.22661369573325E-0001
 4.07938329270110E-0001
-1.87592906877398E-0002
 3.46256532939151E-0001
-2.66564653720707E-0001
 7.77282796334475E-0002
 8.06892327964306E-0002
-4.95148038025945E-0002
 6.19698292575777E-0002
 1.19661215459927E-0001
-4.01820045895875E-0001
-3.65313798887655E-0001
-2.45202216785401E-0001
-1.16654680343344E-0001
-3.83529415354133E-0001
 2.36232089111581E-0001
-1.33298162836581E-0001
-2.67706653336063E-0001
 1.51122943498194E-0001
-4.27077810047194E-0001
-6.33701882325113E-0002
 3.61000259174034E-0001
 4.23391140997410E-0001
 2.44923539692536E-0001
 1.84899309184402E-0001
-2.81533822650090E-0001
 1.65336324833333E-0001
-4.02155388845131E-0001
-4.83933634590358E-0001
-3.99603594560176E-0002
 6.65429886430502E-0002
 3.93816856900230E-0001
 6.18331651203334E-0002
 9.94561815168709E-0002
-2.78188156895339E-0001
-1.25409353058785E-0002
 2.48369819018990E-0001
 2.82947213156149E-0001
-3.10795750468969E-0001
 5.35995254758745E-0002
-3.77574796322733E-0001
-1.42705772304907E-0001
-4.82186784036458E-0001
 1.63631013827398E-0001
-7.93981361202896E-0002
-3.46296691568568E-0001
-1.45364044234157E-0001
-2.42626419058070E-0001
 1.16169977467507E-0001
 1.59374953946099E-0001
-1.00769912824034E-0002
 3.07320160092786E-0001
 4.27795382682234E-0001
 4.98644214821979E-0001
 4.50378924608231E-0001
-2.77860015397891E-0001
-4.75443331990391E-0001
 3.95566142862663E-0001
 4.99589509330690E-0001
 2.86314818309620E-0001
 4.11626324523240E-0001
-4.60178447188810E-0001
-3.44949366524816E-0001
-3.17217001458630E-0001
-2.69009039271623E-0001
 2.78180965688080E-0002
-4.18826396577060E-0001
-1.04533708421513E-0001
 4.61585579905659E-0001
-1.99138350086287E-0001
-3.23579050600529E-0002
 3.85545606259257E-0002
 2.53216919954866E-0001
 2.52273011719808E-0001
 2.52495649270713E-0001
 4.09423246281222E-0001
-1.21349144261330E-0001
 4.25324915675446E-0001
 2.99314731732011E-0001
 3.12058659503236E-0001
-4.61761136073619E-0001
 4.73874354502186E-0001
 3.87882352806628E-0001
 4.47866087080911E-0001
 1.45855033770203E-0003
 3.07565216673538E-0001
 1.27697251737118E-0001
-7.92642903979868E-0002
-1.80256760213524E-0001
-4.06523764366284E-0001
 1.53713642619550E-0001
 1.53241331921890E-0001
 9.49756284244359E-0002
-4.63910748483613E-0001
-2.86317477002740E-0001
 2.60846926132217E-0001
-4.61979501415044E-0001
 1.07452785363420E-0001
-4.93530455045402E-0001
-3.19004012970254E-0001
-1.98328503873199E-0001
-3.50584074156359E-0001
 3.80724448710680E-0001
 1.03958700085058E-0001
 3.22386970277876E-0001
 1.98075284715742E-0002
-2.46722941286862E-0001
 2.31192191131413E-0003
 1.55189875978976E-0001
-2.95564272673801E-0001
-1.43365157768130E-0001
 3.05926973232999E-0001
-4.63893261272460E-0001
-4.33217240730301E-0001
 1.74957030452788E-0001
 1.93402443546802E-0002
 1.56520681921393E-0001
 1.57270100666210E-0001
-3.22119697928429E-0001
-1.71618386870250E-0001
 3.83813516702503E-0001
-2.46031083399430E-0001
-2.88428970612586E-0001
-7.06432457081974E-0003
-8.73281056992710E-0002
-4.43369177402928E-0001
-3.43620913103223E-0001
 7.27107881102711E-0002
-4.18567479122430E-0001
-2.94086041161790E-0001
-2.89531777612865E-0001
 2.82890924485400E-0001
 3.37841434869915E-0001
 4.96793768834323E-0002
 4.08797990530729E-0001
-4.73454657709226E-0001
-4.11397653166205E-0001
-1.71767261112109E-0001
-2.63167751021683E-0001
 4.00671064155176E-0001
 4.17089041788131E-0001
-2.99613670678809E-0001
-5.16507830470800E-0002
-2.77256829431280E-0001
 4.03596844058484E-0001
-2.17783620813861E-0001
 4.46728096343577E-0001
 3.74647905351594E-0001
 3.25081446208060E-0002
-3.79609297262505E-0001
 3.39087255299091E-0001
-4.89126406377181E-0001
-7.92530090548098E-0002
 2.71941646700725E-0001
-4.77351025678217E-0001
 4.27834372268990E-0001
 3.51897739339620E-0001
-8.76406480092555E-0002
 4.12705754861236E-0001
-3.58798267086968E-0001
-1.49637230206281E-0001
-3.56119672069326E-0001
-3.28436809591949E-0001
-3.18811226170510E-0002
-2.20065736677498E-0001
 4.25846338970587E-0001
-4.52165599912405E-0001
-3.38827114319429E-0001
 2.01155041810125E-0001
 2.99008603906259E-0001
-3.14538975246251E-0001
-1.09000303549692E-0001
 4.71843470353633E-0001
 3.25652307597920E-0001
-4.88164214417338E-0001
 1.24396899947896E-0001
 3.25157422106713E-0001
-8.25835748109967E-0002
-4.35598394833505E-0001
 1.94819343509153E-0001
 4.09572305623442E-0001
 4.72683858824894E-0001
 3.65102291107178E-0001
 1.12132549518719E-0001
-4.74851845297962E-0001
 4.95416886871681E-0001
-2.97940217889845E-0001
-9.15010541211814E-0002
 4.04607807286084E-0002
-3.82687074365094E-0001
 4.27852956578135E-0001
 6.72719089780003E-0002
 2.24571987520903E-0001
 1.95155603578314E-0001
 1.33773003704846E-0001
 3.31772619159892E-0001
 4.78413848672062E-0001
 4.05236148042604E-0001
 3.09430357068777E-0001
-5.91752713080496E-0002
-3.00037952605635E-0001
 6.72008446417749E-0003
-1.52911809273064E-0001
-4.12078157765791E-0001
 2.67573278862983E-0001
 1.95834248093888E-0001
 9.74778085947037E-0005
-3.49097190191969E-0001
 3.75861715059727E-0001
 2.22749108215794E-0001
 1.54808611609042E-0001
 4.89009832264856E-0001
-2.91510467883199E-0001
-3.06968595134094E-0001
 2.53345891833305E-0002
-1.45795620745048E-0001
-3.17753499839455E-0001
-2.74457901949063E-0001
 1.30540757440031E-0001
-2.86384080303833E-0001
-2.53206364344805E-0001
 3.88654629467055E-0001
-3.37363878265023E-0001
 2.99984647426754E-0002
 4.74445916246623E-0001
 8.66684967186302E-0002
 1.06741216965019E-0001
 2.97069923253730E-0001
 4.24369058106095E-0001
-1.81706859963015E-0001
 2.20807541161776E-0001
-1.23390730237588E-0001
 1.55653557740151E-0002
 4.79077141499147E-0001
 2.35263551585376E-0001
 4.34186524944380E-0001
-1.06976415496319E-0001
-3.70342263253406E-0001
 3.81762223318219E-0001
 2.04005485866219E-0002
-4.78592034894973E-0001
 4.01705639204010E-0001
 1.10405170358717E-0001
-4.05500354943797E-0001
-9.33880871161819E-0003
 4.63440176798031E-0001
-3.95181670784950E-0001
 3.72599812690169E-0002
 2.67896519508213E-0001
 2.16589741175994E-0001
 4.54454204998910E-0001
-5.00031828414649E-0002
 3.79953921306878E-0001
-3.53327450575307E-0001
-4.06504319980741E-0001
-2.13416451355442E-0001
 2.60995298158377E-0001
 4.98472718289122E-0001
-1.34263615123928E-0001
 1.15353563101962E-0001
 2.49513758812100E-0001
-3.01413349108770E-0001
-1.75187367945910E-0001
 5.77599073294550E-0002
 4.69131959136575E-0001
 1.96914735948667E-0001
-3.70838087983429E-0001
 2.00667768018320E-0001
-4.22435495536774E-0001
-3.51026640506461E-0001
 1.41082951799035E-0001
-4.70845235278830E-0001
-3.81880585569888E-0001
-3.89097770908847E-0001
-4.10727663896978E-0001
 1.76694055320695E-0001
-4.18863496743143E-0002
 1.69042010558769E-0001
 4.04212690889835E-0001
 3.95952539984137E-0002
-4.51422295067459E-0001
 1.75957277184352E-0001
 8.57874294742942E-0002
-4.47421838296577E-0001
-1.03757451288402E-0002
-4.85220228554681E-0001
 2.12497061118484E-0001
 1.72354309121147E-0001
 1.35855875443667E-0001
 6.37469792272896E-0002
-4.83479378744960E-0002
 3.66091312142089E-0001
 2.26186817977577E-0001
 2.82811016542837E-0001
-3.20082690566778E-0001
 1.51635039830580E-0001
-2.27546150330454E-0001
-4.05807171249762E-0001
-4.26416923291981E-0001
 4.86364594893530E-0001
-3.08808844070882E-0001
-2.12432977277786E-0002
 2.77937592938542E-0001
 5.15551066491753E-0002
 4.12944305222481E-0001
 4.60080088814721E-0001
 1.51161635294556E-0002
 2.29123336495832E-0001
-4.65017235837877E-0002
 3.98093742085621E-0001
-2.60198146104813E-0001
 3.17631095880643E-0001
 1.81394548621029E-0001
-2.35832832986489E-0001
 2.02152735553682E-0001
 2.84421476768330E-0001
-2.33887746464461E-0001
-1.80485618533567E-0001
 2.73306947201490E-0002
-3.99237105390057E-0001
-4.58711609710008E-0001
-1.31205009529367E-0001
 1.71006803400815E-0001
-4.31240561883897E-0002
 2.67352102790028E-0001
 1.07855729293078E-0002
 3.60218252986670E-0001
-9.62819342967123E-0002
 2.79480195604265E-0002
 5.79963808413595E-0002
 3.78951850347221E-0001
-2.81598970992491E-0001
-2.55476343911141E-0001
 4.71083510201424E-0002
 3.07829076424241E-0001
 4.01162228081375E-0002
-4.56544120330364E-0001
 1.21054293122142E-0002
 7.72677073255181E-0002
 7.34427620191127E-0002
-3.99085632525384E-0002
-5.80227926839143E-0002
-5.65050020813942E-0002
 4.05913405353203E-0001
 2.14076542761177E-0001
 9.48668716009706E-0002
-2.53212572075427E-0001
-2.63286714209244E-0001
 4.03505344875157E-0002
 9.05394654255360E-0002
 6.13120105117559E-0002
 6.33864535484463E-0002
-1.89821415115148E-0001
 4.53045462956652E-0001
-4.04055836610496E-0001
 1.23425231548026E-0001
-7.34015195630491E-0002
-4.74545344011858E-0001
 4.55437142401934E-0001
 1.37617383385077E-0001
-2.71343539003283E-0001
-7.14646468404680E-0002
 1.21318037621676E-0001
 1.52026093797758E-0001
 3.88807122129947E-0001
-1.47461083251982E-0002
 2.61885331943631E-0001
-4.74522238364443E-0001
-4.62147620040923E-0001
-2.17030538478866E-0001
-2.69316977821290E-0001
 3.59432605328038E-0001
-3.98205501493067E-0001
-2.04800757812336E-0001
 3.62826302647591E-0001
-8.28869191464037E-0002
 8.49781795404851E-0002
 2.34828851884231E-0001
 4.28553811274469E-0001
 3.28765112208202E-0001
 2.83896714914590E-0001
-4.39356890739873E-0001
-1.46618561819196E-0001
 1.29927134374157E-0001
 1.66037201415747E-0001
-1.90947892377153E-0001
-4.35767303220928E-0001
 4.29581948788837E-0001
 3.98139818105847E-0001
-3.27112398343161E-0001
-4.29079342633486E-0001
-2.44933608686551E-0001
-2.41753833834082E-0001
 4.99144706642255E-0001
-3.57643556781113E-0001
-1.29386187298223E-0001
 4.15911671239883E-0001
-3.72456089826301E-0001
-3.13140710815787E-0001
 1.16404371568933E-0001
-1.85042951721698E-0001
-2.58211603621021E-0001
 1.95943162776530E-0001
 6.49981398601085E-0002
 1.43133828882128E-0001
 1.55391682637855E-0001
 3.60954947769642E-0001
-4.57973979180679E-0001
-3.76921048853546E-0001
 2.03950568800792E-0001
-2.78060809709132E-0001
 3.08013479458168E-0001
 1.08933412004262E-0001
 1.65738398907706E-0001
 4.58104407414794E-0001
-5.17879144754261E-0002
-2.77000017929822E-0001
 3.82493635406718E-0001
-3.20734041742980E-0001
-2.32686131028458E-0001
-4.83185017015785E-0001
-4.97721254127100E-0001
 3.27640477567911E-0001
-2.64076512074098E-0001
 3.91009127255529E-0001
 1.62844022270292E-0002
-4.50633128173649E-0001
-2.14336790842935E-0001
-2.41667579393834E-0001
-4.88546007545665E-0001
-3.54871122166514E-0001
-2.14298954233527E-0004
-3.15781873185188E-0001
 3.10803444823250E-0001
-4.07458161935210E-0002
 4.96169639052823E-0001
 4.89260795060545E-0001
 4.23311364604160E-0001
 3.16665112972260E-0001
 4.95731236878783E-0002
 4.79833497665823E-0002
-2.47455167118460E-0002
-1.32944130338728E-0001
-2.49980089021847E-0001
 2.68268242944032E-0001
-4.55136579694226E-0001
 4.45671347901225E-0001
 2.44193455437198E-0001
 4.85827669035643E-0001
 7.21737572457641E-0002
-1.89937497489154E-0001
 3.56713765533641E-0001
-2.41912157740444E-0001
 2.65947424573824E-0001
 3.62193282693624E-0001
 1.38172071659938E-0001
 2.91862336453050E-0001
-3.20460599148646E-0001
 2.15274128131568E-0001
-3.63201693398878E-0001
 4.89189487416297E-0001
-1.22415275545790E-0001
-2.85302972421050E-0001
-5.93636014964432E-0002
 3.45708857756108E-0001
 3.65380817791447E-0001
-2.27552860043943E-0001
 2.87102376343682E-0001
 1.85951764229685E-0001
 2.02840124024078E-0001
-3.75634022057056E-0001
 2.86800287896767E-0001
-3.00791324116290E-0002
 4.74888056283817E-0001
-1.30358845926821E-0001
-4.41529069794342E-0001
-3.44666175078601E-0001
 4.01812593918294E-0002
-9.81023106724024E-0002
 3.21948392549530E-0001
 3.49906004499644E-0001
 2.30021184077486E-0001
 9.12658842280507E-0002
-2.54000588087365E-0001
 2.38047263119370E-0001
 4.19337973697111E-0001
 3.26800752431154E-0001
 9.79205409530550E-0002
-4.83652214054018E-0001
-3.58380336547270E-0001
-2.21371983177960E-0001
-8.23187152855098E-0003
-1.77772011142224E-0001
-3.30338307889178E-0001
-1.08083318918943E-0002
 2.82096112379804E-0001
-1.09872516710311E-0001
 2.34011726221070E-0001
-3.47021914087236E-0001
 4.00076625170186E-0001
 4.19608103577048E-0001
 3.00984796835110E-0001
-3.05908277630806E-0001
 1.78878411883488E-0001
 3.89745996799320E-0001
-4.17876251274720E-0001
-4.98942651785910E-0001
 4.65178060578182E-0001
 3.04187775123864E-0001
-3.03019997896627E-0001
 4.28223861381412E-0001
 6.36790452990681E-0002
 1.01245730649679E-0001
-3.38910373160616E-0001
-7.68553419038653E-0002
-1.88486418453977E-0001
-2.86592887248844E-0001
-3.78980270819739E-0001
-1.10690433531999E-0001
-1.70597705757245E-0001
-4.89367532078177E-0001
 8.36015096865594E-0003
 1.43603342585266E-0001
 2.46446698205546E-0001
 1.11818042118102E-0001
-4.65464518638328E-0001
 7.78657291084528E-0002
-5.45705088879913E-0002
 2.98797245603055E-0001
-3.01687618950382E-0001
-1.16071923635900E-0001
 1.25497658969834E-0001
 1.72561802901328E-0002
-2.72122781025246E-0001
-4.84984740614891E-0002
-2.70896605914459E-0001
-3.01061770413071E-0001
 1.29359021550044E-0001
 2.98291756771505E-0001
 3.00778255332261E-0002
 3.89512710738927E-0001
 2.63672734377906E-0001
 1.41715293750167E-0001
-7.02874378766865E-0002
 4.16482589673251E-0001
-3.76442203531042E-0001
-2.84076211974025E-0002
-2.42275952128693E-0001
-4.18493741657585E-0001
-2.67312973039225E-0001
-2.66808595508337E-0001
-3.75024270033464E-0001
 1.11508374568074E-0001
-1.61279175663367E-0001
-2.00000898912549E-0002
-3.75166960759088E-0001
-1.47045235615224E-0001
-1.77818321855739E-0001
 1.05597140267491E-0001
 4.30026183137670E-0001
 4.43666386883706E-0001
-6.97600678540766E-0003
 1.40031659975647E-0002
 8.18957511801273E-0002
 4.46547361556441E-0001
-3.03225773619488E-0001
-1.62120431661606E-0001
 1.88961329404265E-0002
-3.20397941861302E-0001
-9.78836643043905E-0002
-4.36043315567076E-0001
-3.58768251491711E-0001
 2.26616248954087E-0001
 1.91797542152926E-0001
-3.24937583878636E-0001
-4.14989085402340E-0002
-1.37122676242143E-0001
-1.71270596096292E-0001
 1.68127601034939E-0001
 1.17223584325984E-0001
-1.19691432919353E-0001
-1.80840797023848E-0001
-4.42457053810358E-0001
-1.44875753438100E-0001
-4.53607501927763E-0001
 1.44786644494161E-0001
-2.76757475920022E-0001
 1.79051175015047E-0001
-3.18741727154702E-0001
-4.14299131603912E-0001
-2.87111168727279E-0001
-1.86599163105711E-0001
 8.73081493191421E-0002
-1.93987226346508E-0001
-1.42465590499341E-0001
 2.15926175238565E-0001
-1.84241985436529E-0001
-3.75942345010117E-0001
-1.89864970743656E-0001
 2.07802526885644E-0001
-4.95533025357872E-0001
-3.60956847900525E-0001
 3.66289435885847E-0001
-4.85173647059128E-0001
 2.71431006956846E-0001
-3.63982488634065E-0001
 1.76580658182502E-0001
-2.33378218254074E-0001
-1.01684324909001E-0001
 4.41033160081133E-0001
-2.90106120519340E-0001
-2.49270035652444E-0001
 2.88402906153351E-0001
 1.48380593163893E-0001
 7.70858712494373E-0002
-3.15437575336546E-0002
 4.33326830621809E-0001
-1.08232427621260E-0001
-4.25619010813534E-0001
-2.10649871034548E-0001
 3.72973684687167E-0001
-4.18681361945346E-0001
 5.58687318116426E-0002
-2.48806899180636E-0001
-1.17079224903136E-0001
 2.78269933303818E-0001
 4.94477861560881E-0001
-1.97630795417354E-0001
-1.26210493501276E-0001
 1.29234340740368E-0001
 3.40802088379860E-0001
-4.66506525641307E-0001
-2.63112528715283E-0001
 3.19119316991419E-0002
-4.60847684182227E-0001
-3.04826837731525E-0001
 1.20514601934701E-0001
 4.54120727954432E-0001
 3.10210449621081E-0001
-4.51223218580708E-0001
-1.28691614139825E-0001
 7.80227759387344E-0002
 5.96597688272595E-0002
-1.52914038626477E-0001
 1.25003142748028E-0001
 1.91420533461496E-0001
 2.21668593585491E-0002
 4.91705116117373E-0001
-2.19021635595709E-0001
-2.00143107213080E-0003
-4.99909889884293E-0001
 1.64103924529627E-0001
-1.55028882902116E-0001
 2.68385573057458E-0001
-1.93710228428245E-0001
 4.77167623350397E-0001
 3.74327506404370E-0001
 3.91168310306966E-0003
 2.70414576865733E-0001
 4.44130112649873E-0001
 1.01682045497000E-0002
 3.49361195694655E-0002
-8.19600746035576E-0002
 3.11764873797074E-0001
 3.30843040253967E-0001
-2.74379864567891E-0001
-3.17967371083796E-0001
 5.47086999285966E-0002
-4.88950348924845E-0001
 2.07020277855918E-0001
 2.55517220124602E-0001
 7.77932389173657E-0002
 2.09911982528865E-0002
-1.89623037585989E-0001
-5.41811762377620E-0002
-7.67406511586159E-0002
 3.49948144052178E-0001
-3.77526640193537E-0001
 1.38757590204477E-0001
 2.97292659524828E-0002
-1.13609083928167E-0002
 3.34939595079049E-0001
 2.32669691555202E-0001
-1.60188414854929E-0001
 1.54745687264949E-0001
-1.90622740658000E-0001
 1.51529880240560E-0001
-1.96785947075114E-0001
-4.02341457083821E-0003
 3.01792339887470E-0002
-2.03449389897287E-0001
 7.22391728777438E-0002
 2.55045475903898E-0001
 3.66919827414677E-0001
 4.56327199935913E-0002
-6.34623763617128E-0002
-3.69061826262623E-0001
 3.18190224235877E-0001
 1.60042679868639E-0001
 2.93994489358738E-0001
 3.20843771565706E-0001
 1.58754247007892E-0001
-2.92308600619435E-0001
-2.95376697322354E-0001
 4.77124854456633E-0001
 1.61899430444464E-0001
 3.62389598973095E-0001
-1.75657099811360E-0001
-4.36298222746700E-0001
 3.18858408136293E-0001
 1.88454743474722E-0001
 2.65512090409175E-0001
-1.53773995582014E-0001
-2.72824388230219E-0001
 2.70044538192451E-0001
 1.81097134249285E-0001
-4.99582487624139E-0001
 6.98942828457803E-0002
-2.05408012494445E-0001
 1.19347037980333E-0001
 7.29412543587387E-0002
-1.42561203101650E-0001
-5.02829840406775E-0002
-5.41483412962407E-0002
 2.79197687748820E-0001
 3.54067300213501E-0001
 2.42989651858807E-0001
-1.20142377680167E-0001
 3.72402363922447E-0001
 3.60769659047946E-0001
 1.03919773362577E-0001
-5.82829460036010E-0002
-4.31670419406146E-0001
 2.76485721347854E-0001
-1.22451582923531E-0001
 3.58344121137634E-0001
 2.60095096658915E-0001
 1.09518890967592E-0001
-4.30984350852668E-0001
-2.76445611147210E-0001
 7.35290953889489E-0003
 3.61020014388487E-0001
-5.15200011432171E-0002
-3.98380120750517E-0002
-4.65718904975802E-0001
-4.75834200624377E-0002
-1.24235545285046E-0001
 3.80709595279768E-0001
 2.20731709618121E-0001
-3.81337770493701E-0001
-4.58959769457579E-0002
 3.93706226954237E-0001
-1.79080244619399E-0001
 4.39181582769379E-0001
-1.27630150876939E-0001
-3.47752156434581E-0001
 3.94026207271963E-0001
 4.28385373903438E-0001
 4.51449006795883E-0002
-3.08104231720790E-0001
-3.18909897003323E-0001
 3.57630900805816E-0001
 4.10026214085519E-0001
 3.54687917279080E-0001
 4.12564695347100E-0001
 2.30502786813304E-0001
 4.91528702899814E-0001
-4.53842157265171E-0001
 2.80912667047232E-0001
 8.32890549208969E-0002
 9.09655289724469E-0002
 1.22236588271334E-0001
-4.37384591903538E-0001
 3.25275145005435E-0002
 2.11680036038160E-0001
-4.70876430626959E-0002
-3.76028644386679E-0001
-2.58502539480105E-0001
 7.90042458102107E-0002
 4.59522991674021E-0001
-2.04941603820771E-0001
-2.72468314738944E-0001
 3.64318916574121E-0001
 1.72556268284097E-0001
 3.46235330682248E-0001
 1.82023802539334E-0001
-2.74098357185721E-0002
 1.06833000900223E-0001
-4.48442598339170E-0001
 2.25005884421989E-0001
 2.75764614343643E-0003
 9.47959953919053E-0004
 7.34808831475675E-0002
-2.33828589553013E-0001
-2.59650693275034E-0001
-2.82156397355720E-0001
 1.53231733012944E-0001
 3.94218529341742E-0001
-2.08302313461900E-0001
 3.53391615906730E-0001
 3.41213307809085E-0001
-3.36113667581230E-0002
-2.80867206864059E-0001
-1.50142728118226E-0001
-2.48171859886497E-0001
-1.79924755590037E-0001
-2.13473465293646E-0001
 1.61121595883742E-0001
 7.70887783728540E-0002
-2.21621785545722E-0001
-3.25436283834279E-0001
 2.66536346869543E-0001
-1.56607310753316E-0001
 3.71478236047551E-0001
 2.75114597752690E-0001
-4.19713189592585E-0001
-3.54163777548820E-0001
-5.42933328542858E-0002
-7.59159838780761E-0002
-4.46862595854327E-0001
 3.44442638102919E-0001
-4.17814332293347E-0001
-3.17887932062149E-0001
-4.86564904218540E-0001
 4.56679196562618E-0001
-3.08635109104216E-0003
-4.77498644031584E-0001
 4.42456335294992E-0002
 2.30638310778886E-0001
-1.55828965129331E-0001
-4.64254202321172E-0001
 4.43497589090839E-0001
 1.33257761131972E-0001
 9.51213368680328E-0002
-4.89964003674686E-0001
 6.40092131216079E-0002
-2.62045027222484E-0001
 4.13482540054247E-0001
 4.97116174548864E-0001
-4.19726896798238E-0001
 2.46050355490297E-0001
-2.99856197321787E-0001
 2.22867670468986E-0001
 4.78873684303835E-0001
 1.26354706007987E-0001
 2.28602467803285E-0001
 4.51993996277452E-0001
 3.19412501761690E-0001
-3.92704327125102E-0001
 4.30963875260204E-0002
-3.33817540667951E-0001
-4.37183673260733E-0001
 5.95828378573060E-0003
-4.58693440305069E-0001
-3.34882654249668E-0001
 1.39030741993337E-0002
 1.28414535429329E-0001
 4.13505077129230E-0001
-5.02803334966302E-0002
 1.75080533372238E-0001
 2.25717045832425E-0001
 3.60023389337584E-0001
-3.01153399050236E-0003
 5.80529107246548E-0002
 2.39931769203395E-0001
 2.58915876736864E-0001
-2.14181306771934E-0001
 2.50410185428336E-0001
 3.24584773276001E-0001
-2.94306262629107E-0001
 1.83170635253191E-0001
 2.83975277328864E-0001
-1.26101920846850E-0001
 9.70041861291975E-0002
 4.99659134075046E-0002
-3.98215972585604E-0001
-4.54810436349362E-0001
-3.19870033534244E-0001
 1.76085041835904E-0001
-3.29427009215578E-0001
 8.81192414090037E-0003
 2.40184174617752E-0001
 4.03841548599303E-0001
 3.56500421185046E-0002
 4.10005705896765E-0001
 3.46875396324322E-0001
-4.50692340731621E-0001
 3.65022793645039E-0001
-2.22958608064801E-0001
 3.32718156045303E-0001
-1.91334569826722E-0002
-2.20340174390003E-0001
-1.39974444638938E-0001
 4.24563678679988E-0001
-3.56338787823915E-0002
 1.67597292456776E-0002
 1.34746074210852E-0001
-2.99674036214128E-0001
 1.34249438531697E-0001
 2.22902962239459E-0001
-4.40685912035406E-0002
-2.07221827702597E-0001
-2.99963403493166E-0001
 4.23961516702548E-0001
 9.42989415489137E-0002
-4.87705674255267E-0001
 2.47533249668777E-0001
-3.13586003612727E-0002
 1.41767379362136E-0001
-1.89588682027534E-0001
 2.44140664115548E-0001
 4.92532925913110E-0001
-4.80791781563312E-0001
-2.43913760641590E-0001
-3.92357661388814E-0001
 1.99543823720887E-0001
 7.11112716235220E-0002
 4.46524013532326E-0001
-5.21578118205070E-0002
-4.92409847443923E-0001
 4.81539258267730E-0001
 2.44503465946764E-0002
 3.40429290197790E-0001
 3.55420033680275E-0001
-4.25354344770312E-0003
 2.23704988835379E-0001
-2.57555807009339E-0001
-2.82554806908593E-0001
 1.81836418341845E-0001
 1.15030308952555E-0001
 4.08721786923707E-0001
 1.23455316992476E-0001
-2.83166253473610E-0001
-2.60698192287236E-0002
-8.13142620027065E-0002
 2.30090219760314E-0001
 4.31544934865087E-0001
 4.42474182462320E-0001
-3.27130516059697E-0001
-2.59055175585672E-0001
 9.85832703299820E-0002
 4.06922108260915E-0001
-3.14612071961164E-0002
 2.22181955585256E-0001
-3.02067202050239E-0001
 2.63043792685494E-0001
 1.37908840551972E-0002
-3.89472055016086E-0001
 1.44426348153502E-0001
 4.91009247256443E-0001
 4.89505112171173E-0001
 4.60526049369946E-0001
-2.88487373385578E-0001
-2.88275890285149E-0001
-4.81479787267745E-0001
 2.27922681020573E-0001
-3.64312633406371E-0001
-3.53514594258741E-0001
 1.51413111016154E-0001
 1.36061450699344E-0001
-3.64036456216127E-0001
-3.48167376825586E-0001
-2.71745706908405E-0001
 4.22160023124889E-0001
 3.32755653653294E-0001
-2.48530901269987E-0001
-2.74285260587931E-0001
 1.03447849396616E-0002
-1.99446948710829E-0001
 3.37128717219457E-0001
-5.11005790904164E-0002
-9.16816748213023E-0002
-2.61242646258324E-0001
-3.97370767313987E-0002
 1.77282357588410E-0001
-1.25465271761641E-0001
-4.94109513238072E-0003
-1.13576954463496E-0001
-3.75881760381162E-0001
 1.52757679345086E-0001
 4.25727302674204E-0001
 3.34212933434173E-0001
-1.81294389069080E-0001
 3.20876382524148E-0001
 3.27190989162773E-0001
-4.29313093656674E-0001
-2.29123384691775E-0001
-4.49145708931610E-0001
-7.67190973274410E-0002
 2.85068015335128E-0001
-4.72911695018411E-0001
-1.73314349493012E-0001
-3.57486807275563E-0001
-8.73383826110512E-0002
 4.77490511722863E-0001
-8.27651459258050E-0002
 1.69785997364670E-0001
-1.69160737888888E-0001
 2.33452804386616E-0002
 1.50833610678092E-0001
-4.93134716991335E-0001
-4.01032109046355E-0001
 4.64172865264118E-0001
 2.88510925369337E-0001
-4.73965253215283E-0001
-3.35840651066974E-0001
 2.13999288156629E-0001
 4.27308923099190E-0002
-2.48715218622237E-0001
 2.04715208848938E-0001
-2.93919540010393E-0001
 3.85133002419025E-0002
 3.51415502373129E-0001
 3.31419080030173E-0002
-4.04522135853767E-0001
 2.63812050456181E-0001
-4.20571161899716E-0001
-2.69388802582398E-0001
 1.18860802613198E-0001
 3.06026387261227E-0001
 1.42584681976587E-0001
 4.34740903554484E-0001
-2.79089795425534E-0001
-7.84800590481609E-0002
 2.37496107351035E-0001
-4.74289974663407E-0002
 3.06698997505009E-0001
-2.64977416722104E-0001
 2.34638644848019E-0001
 1.20610006852075E-0001
-2.70575959235430E-0001
 1.15790095413103E-0001
 2.46648622211069E-0001
-4.16173335397616E-0001
 3.72864621691406E-0001
-4.72603351576254E-0001
 6.47855666466057E-0002
 4.15461971191689E-0001
-6.20574858039618E-0002
-1.01964903762564E-0001
 1.97933669667691E-0001
 2.49536493560299E-0001
-2.07241400144994E-0001
-1.91799918888137E-0001
-1.48268556222319E-0003
-1.52071993099526E-0001
 4.95481051504612E-0001
-4.57371048396453E-0001
 1.09705665614455E-0001
 2.73894443875179E-0001
 3.49460079334676E-0001
 3.03375493036583E-0001
-2.81718678306788E-0001
 9.39171563368291E-0002
 9.99442394822836E-0002
 1.30891470471397E-0001
 3.47548029851168E-0001
 2.79739489546046E-0001
 1.31773305125535E-0001
 3.29990984173492E-0001
 1.74652463290840E-0001
-2.67524331109598E-0001
-2.22577299922705E-0001
 4.47572637582198E-0001
 1.06695061083883E-0001
-3.99335000896826E-0001
-4.05225505121052E-0001
 9.89745177794248E-0002
 1.00004930514842E-0001
-1.85853624017909E-0001
-2.76010034605861E-0001
 1.89836988458410E-0001
 4.56953811924905E-0001
-4.94371889391914E-0001
-3.17141286097467E-0001
 3.30348295392469E-0001
 8.46841060556471E-0002
 2.41828066064045E-0001
 2.09999352693558E-0001
 4.88747984403744E-0001
-4.98740361072123E-0002
 2.36059106653556E-0001
 1.52867501601576E-0002
 1.80963131831959E-0001
 2.15678439009935E-0001
-3.58651403803378E-0002
-4.53119160607457E-0001
-2.56747612496838E-0001
-2.10070297587663E-0001
-1.44529210636392E-0001
 1.34231989271939E-0001
 4.84732830198482E-0001
 2.77791319880635E-0001
-1.87444158364087E-0002
 1.16437938064336E-0001
-2.33335364377126E-0001
-4.35578408185393E-0001
-8.84321446064860E-0002
-1.84672710485756E-0001
 3.05368556873873E-0001
-4.82687044423074E-0001
 1.63313149241731E-0001
 4.62644571438432E-0001
 2.45651217410341E-0001
-4.59081549663097E-0001
-8.91437290702015E-0002
 4.40711856819689E-0001
-1.98386783478782E-0001
-3.18077555857599E-0002
-1.18776078568771E-0001
 4.45941947400570E-0001
-4.88284952705726E-0001
-4.76580774877220E-0001
-3.94247353309765E-0001
 4.34578119777143E-0001
 4.04975827084854E-0001
 3.40708651114255E-0001
 4.50057099340484E-0001
 4.60035433992743E-0001
-3.74820159515366E-0001
 2.72526867222041E-0001
 9.41936129238456E-0002
-2.38781395368278E-0001
 3.09965894790366E-0001
 4.72644081804901E-0001
 3.84894088609144E-0001
-2.88808565586805E-0001
-2.28325512027368E-0001
 4.87870206590742E-0001
-2.68254805589095E-0001
 4.85572810284793E-0001
 2.76827789144590E-0001
 3.42954759020358E-0001
 4.69187876908109E-0001
-4.39965737983584E-0001
-2.88825684692711E-0002
 3.53025827091187E-0001
-1.43787814537063E-0001
 3.96274083293974E-0001
-2.53224882064387E-0001
-3.52056903298944E-0001
-3.64377591060475E-0001
-7.41569846868515E-0002
 9.92010387126356E-0002
-3.57060058508068E-0001
 3.24747524922714E-0001
-3.08803507126868E-0001
 2.69725102232769E-0001
-6.00704248063266E-0002
-3.40528038563207E-0001
-2.46651547029614E-0001
 2.21375977853313E-0001
 3.93850266467780E-0001
-1.36538328835741E-0001
-2.74498294107616E-0001
 2.44532951386645E-0001
 3.28424616251141E-0001
-3.35539481835440E-0001
-4.57970131188631E-0001
 2.39335593068972E-0001
 1.35707897599787E-0001
 2.29531977092847E-0001
-1.77814138121903E-0001
-2.82737619709224E-0002
-2.56199541967362E-0001
 4.41121144918725E-0001
-6.20880331844091E-0002
-1.49999720742926E-0001
-3.12900815624744E-0001
 1.85812065145001E-0001
 1.45126448012888E-0001
 1.87392730731517E-0002
-2.36536969896406E-0001
-4.22344635473564E-0001
 3.87861736118793E-0001
-1.82998142903671E-0001
-4.87332394812256E-0001
 2.87941202288494E-0001
-3.65370825864375E-0001
-1.02352519286796E-0001
 5.23828435689211E-0004
 4.03292531846091E-0001
-1.43614673987031E-0001
-4.45332051953301E-0001
-3.56964357662946E-0001
 4.83953675022349E-0001
 5.47484774142504E-0003
 5.54017734248191E-0002
 5.49717904068530E-0002
-2.55850791232660E-0001
-3.95075079053640E-0001
 2.45063493493944E-0002
 1.57226657029241E-0001
-4.73611835623160E-0001
-1.92533751018345E-0001
 1.76562926964834E-0001
 2.73451698012650E-0002
 4.91588539211079E-0001
 3.36556155234575E-0002
-5.58105909731239E-0002
 2.27586764376611E-0001
 1.96897120913491E-0001
-4.51524994336069E-0001
-2.01464044628665E-0001
-4.05096588190645E-0001
-1.69203758705407E-0002
-4.14217710494995E-0001
 3.09038400882855E-0001
-2.72793291602284E-0001
 3.43356139725074E-0001
-1.20011531747877E-0001
 2.39304485963657E-0001
-3.49700971972197E-0001
 1.95556896505877E-0001
-2.85663517192006E-0001
 2.26007899502292E-0001
 3.99843737017363E-0001
-2.70526664564386E-0001
-1.54843415133655E-0001
-1.62334865657613E-0001
-4.97250528540462E-0001
-2.48720503645018E-0001
-8.85267294943333E-0002
 6.01701552513987E-0002
-4.07656522933394E-0001
-3.03101282799616E-0001
 1.89338776282966E-0001
-4.94038120610639E-0001
-3.58290988486260E-0001
-2.63809354277328E-0001
-1.99731862172484E-0001
-1.06300530722364E-0001
-4.50438190717250E-0001
-3.60166436294094E-0001
-2.66849189065397E-0001
-4.04679561732337E-0001
 6.30406090058386E-0002
 3.30777023686096E-0001
 2.89013855159283E-0001
 2.97356568509713E-0001
 2.71786743309349E-0001
 2.92139798169956E-0001
-1.91988320089877E-0001
 7.33826414216310E-0002
 1.57687791157514E-0001
 2.53428141353652E-0001
-2.11982646957040E-0001
 4.14472980657592E-0001
-6.53397073037922E-0002
-1.73050636658445E-0001
-2.45809528045356E-0001
 1.45408075768500E-0002
 1.62846526596695E-0001
 1.62957168649882E-0002
 4.88896597176790E-0001
 3.57435409212485E-0001
-1.28399650100619E-0001
-2.31226403499022E-0001
 4.81353248469532E-0001
 4.02672118740156E-0001
 1.75637100357562E-0001
-6.34694960899651E-0003
-2.93622536584735E-0001
-8.33298915531486E-0002
 1.18722561281174E-0001
-2.81887395540252E-0001
 9.16099185124040E-0002
 2.46372995199636E-0001
-2.70724011119455E-0001
 3.02754399133846E-0001
 2.82590612769127E-0001
-4.17872741585597E-0001
-4.77737797889858E-0001
-1.11435361439362E-0001
-4.34938886202872E-0001
 6.69347052462399E-0003
-6.82522649876773E-0002
 4.97194352326915E-0001
 5.38683664053679E-0002
-1.22734660049900E-0001
 4.08496051561087E-0001
 4.56435469677672E-0001
-4.92154936306179E-0001
 3.37371566565707E-0001
 1.66976823005825E-0001
 7.27672062348574E-0002
 3.80041580647230E-0001
 5.53550967015326E-0003
-1.83835732284933E-0001
-2.77152236783877E-0001
-3.73155297711492E-0002
 1.37567668454722E-0001
 3.58499553520232E-0001
-2.14173660846427E-0001
-2.63763478025794E-0001
-1.90634025027975E-0001
 2.91392262559384E-0001
 8.83504541125149E-0002
 2.81933383084834E-0001
-8.29011003952473E-0002
-2.04364081379026E-0001
-2.15856413589790E-0001
 3.67171742022038E-0001
 4.16463690344244E-0002
 2.45112576987594E-0001
-1.59971878165379E-0001
 6.31240746006370E-0002
 4.74173496710137E-0001
-4.77838523220271E-0001
-4.49731384636834E-0001
 3.95495258271694E-0003
-5.02878741826862E-0002
-1.27013244200498E-0001
-2.48889634618536E-0001
 1.47013914771378E-0001
-1.14374815253540E-0001
 2.87479227874428E-0001
-3.42611699597910E-0001
-3.56620099395514E-0001
 1.71828855061904E-0001
-3.62172777298838E-0001
 4.93081178283319E-0001
-3.21867753751576E-0001
-1.90352448029444E-0001
 6.02914881892502E-0002
 3.37686097947881E-0001
 3.89723243191838E-0001
-5.38232827093452E-0002
 3.14519155304879E-0001
-1.39711676398292E-0001
 2.27827259339392E-0001
 1.01028424920514E-0001
 1.04771765414625E-0001
-1.36798578547314E-0001
 3.59041422605515E-0001
-3.67665201192722E-0001
-4.02557639870793E-0001
-1.92947291070595E-0001
-2.01871329918504E-0002
-2.61115756584331E-0001
-3.80763366352767E-0001
-2.60810983600095E-0001
-3.54032458737493E-0001
-4.54734513303265E-0001
 2.70393147598952E-0001
 2.97277761390433E-0001
-2.17844201251864E-0002
 6.68944355566055E-0002
-6.26823916099966E-0002
-2.90021664695814E-0001
 3.53008236736059E-0001
 1.01798843825236E-0001
-6.09937929548323E-0002
-3.34411973599344E-0002
 4.38121381215751E-0001
 3.46035792725161E-0001
 2.91633021552116E-0001
-4.22667087288573E-0001
-3.17659443244338E-0001
 2.79616983840242E-0001
 3.25676481705159E-0001
-4.03207576135173E-0001
 1.18622601963579E-0001
-3.80183155415580E-0001
 1.39959896449000E-0001
-1.68690259801224E-0001
 9.01088342070580E-0002
 3.88738446170464E-0001
 1.26981043722481E-0001
 4.03285860782489E-0001
-2.41635204292834E-0001
-1.07987765921279E-0001
 5.39058228023350E-0002
 9.36186413746327E-0002
-4.96778437867761E-0001
 1.55502571025863E-0001
 4.33600969146937E-0001
 1.34366368642077E-0001
-4.26406386308372E-0001
-3.83102907566354E-0001
 1.70080831740052E-0001
 3.73481646878645E-0001
-4.01351731270552E-0001
 1.19053874397650E-0001
-2.87256787065417E-0001
-1.65094027761370E-0002
-1.81298320181668E-0001
-4.98018585843965E-0001
 2.03769270796329E-0001
 1.35992369381711E-0001
 1.45216392353177E-0001
 3.40326423058286E-0001
 3.53062483947724E-0001
 3.13853965839371E-0001
 4.09275465644896E-0001
-3.76755567966029E-0001
 2.51016789115965E-0002
 1.82975378585979E-0001
 4.07908156514168E-0001
 4.23528209561482E-0001
-2.27916880045086E-0001
 1.95500038331375E-0001
-3.92357834614813E-0001
-1.47131007863209E-0001
-2.02273338567466E-0001
 3.46345576224849E-0001
-3.85342555120587E-0001
-1.49874472757801E-0001
 8.61209626309574E-0002
-2.45070101926103E-0001
-2.29083429090679E-0001
-4.00524071184918E-0001
-3.20017234887928E-0001
-6.03242893703282E-0003
 4.85646676272154E-0001
-3.74672654783353E-0001
 3.42705232556909E-0001
 3.37211522972211E-0001
 1.61547946743667E-0001
-1.39141560299322E-0001
 8.85703531093895E-0002
 3.48015053896233E-0001
-1.74896320328116E-0001
 2.37069683382288E-0001
 3.15500404220074E-0001
 4.80589160462841E-0001
-1.79633094929159E-0001
-4.10783539293334E-0001
-4.75276520010084E-0001
-3.84169827448204E-0001
 1.75598569214344E-0001
-7.25000125821680E-0002
-1.38271918985993E-0001
-2.96407297486439E-0001
-4.97867719270289E-0001
 3.68891041027382E-0001
-3.71182332746685E-0002
-6.67170931119472E-0002
-4.65159380808473E-0001
 2.76961503783241E-0001
-1.57911129761487E-0001
 1.04647060623392E-0001
-3.26421993784606E-0001
 4.06598718138412E-0001
-1.98137724306434E-0001
 1.20630443794652E-0001
 1.34975139051676E-0001
 1.00477654719725E-0001
-3.96815741900355E-0001
-2.25818459177390E-0001
-4.26040013320744E-0001
-1.65834107203409E-0001
 3.78531385678798E-0001
 2.50876552192494E-0001
 2.84380348399282E-0001
-3.43263586750254E-0001
 2.24384847097099E-0002
 1.92392186727375E-0002
 3.38102974928916E-0001
 3.23763204040006E-0001
 4.39766668714583E-0002
 3.06309580337256E-0002
 2.71964251995087E-0001
 1.69574678177014E-0001
 1.15520419087261E-0001
 4.00586314266548E-0001
 1.81947446428239E-0001
 1.56399041879922E-0002
-1.97821244131774E-0001
-6.53128069825470E-0003
 3.33961514756083E-0001
-3.38037350913510E-0001
 2.06265434157103E-0001
-4.17678432771936E-0001
-3.49403525702655E-0001
-2.41641766158864E-0001
-4.88816769327968E-0001
-4.94210398988798E-0001
-3.16769663244486E-0001
 1.02488201344385E-0001
-3.40902718249708E-0001
-6.01438828743994E-0003
-7.11373956874013E-0002
-3.38472203118727E-0001
-3.53227514307946E-0001
-4.14822549792007E-0001
-3.98950671777129E-0001
-1.35658738901839E-0001
 1.73949967604131E-0001
 3.05170351406559E-0001
 2.14314729906619E-0001
-3.89600645285100E-0002
-3.71362393256277E-0001
-4.68740429030731E-0001
-4.08585615456104E-0001
 4.96798180276528E-0001
-3.56310373637825E-0001
-2.87371665472165E-0001
 1.52824967168272E-0001
 1.96802105056122E-0001
-2.90949753951281E-0001
 3.69066099403426E-0001
-4.02164438739419E-0001
-1.90793888410553E-0001
-4.25963603425771E-0001
 3.98821288254112E-0002
 3.36615529842675E-0001
-2.97027750639245E-0001
 4.24034497234970E-0001
 1.04889378650113E-0001
 2.82633949071169E-0001
 2.67467383528128E-0001
 6.59862956963480E-0002
-3.50666303420439E-0001
-1.35194395668805E-0001
 4.10693175392225E-0001
-3.92961229663342E-0001
-2.05356666119769E-0001
 3.68738548830152E-0001
-2.96976124634966E-0001
 3.60733095090836E-0001
 1.66873769601807E-0001
-3.35417753085494E-0002
-3.66730715613812E-0002
-3.48923332057893E-0002
 4.24722847295925E-0001
 4.39831465482712E-0002
 3.34341392153874E-0001
-5.29098049737513E-0002
 1.89912242349237E-0002
-3.13872852362692E-0001
 1.44189167069271E-0001
 2.17553854454309E-0001
-3.94636866869405E-0001
 4.27903188392520E-0001
 1.00894039729610E-0001
 2.31412499677390E-0001
-2.17617543647066E-0001
-3.68096272461116E-0001
-3.83216461865231E-0001
-2.02870057430118E-0001
 7.64991126488894E-0002
 1.01032655686140E-0001
 3.09648599708453E-0001
-2.29981707874686E-0001
 3.46060756361112E-0001
-2.14036208577454E-0001
-2.24639482330531E-0002
 1.13700356800109E-0001
 2.61247891467065E-0002
-3.03299060091376E-0001
-4.05951095512137E-0001
 6.41111093573272E-0002
-1.14034315804019E-0001
 3.77614513970912E-0001
 1.21029456378892E-0001
 3.80413214210421E-0001
 2.21152622951195E-0001
-4.44670282304287E-0001
 1.85500212246552E-0001
-8.27983827330172E-0002
-3.47927555674687E-0001
-1.81158707477152E-0001
-8.22623863350600E-0002
 2.37219827249646E-0003
-4.92270935792476E-0002
 4.41229825839400E-0001
 4.97353581944481E-0001
 3.55029485654086E-0001
-4.31998739251867E-0001
-2.97645377926528E-0001
 2.04259873600677E-0001
-4.72191566135734E-0001
-2.17686861054972E-0001
 3.21898136287928E-0001
 2.13902483228594E-0002
 1.07985263224691E-0001
-3.56873248005286E-0001
-1.37863029725850E-0001
 8.60554494429380E-0002
 1.61752362269908E-0001
 1.29597401944920E-0001
 2.09814431145787E-0001
-4.63194003095850E-0001
-3.43967747408897E-0001
 1.97187306126580E-0001
 4.96489652432501E-0001
-4.47322207270190E-0001
-1.57794383820146E-0001
-3.66194266127422E-0001
 6.67382776737213E-0002
-3.68304461007938E-0001
-1.63871614728123E-0001
-1.02605544263497E-0001
 3.53579706512392E-0001
 4.05508968280628E-0001
-1.21187105309218E-0001
 3.56833505211398E-0001
-2.29494096711278E-0001
-4.62963113328442E-0001
 1.21480966918170E-0002
-3.91957747051492E-0001
-2.05132318660617E-0002
 4.97994029195979E-0001
 1.54033838305622E-0001
-2.12849206523970E-0001
 1.44327070564032E-0001
 2.73175727808848E-0001
-1.92695798818022E-0001
 5.26166444178671E-0002
 2.87499455735087E-0002
 2.88375391857699E-0001
-1.13185096066445E-0001
-3.41838241787627E-0001
 4.85819522291422E-0002
 1.08809801051393E-0001
 3.99069766979665E-0001
 2.88404846331105E-0001
-3.62585305236280E-0001
-2.95072789071128E-0001
-4.12387601099908E-0002
-4.20935984002426E-0001
-4.64881993830204E-0001
 3.32473270827904E-0001
 3.76599991228431E-0001
-6.39528059400618E-0003
-1.41420305706561E-0001
 3.23689754353836E-0001
-1.97191439103335E-0001
 4.78208015440032E-0001
 6.40468504279852E-0002
 3.36521102348343E-0001
 1.60654074978083E-0001
-4.33065856108442E-0001
 1.60443720407784E-0001
-1.41296221641824E-0001
-1.45604976918548E-0001
-1.41043587820604E-0001
-2.16958861798048E-0001
 1.36134366039186E-0002
-1.39829018153250E-0002
 3.97403945680708E-0002
-1.31474779918789E-0002
-3.52550975512713E-0002
-4.34866901021451E-0001
-1.31956556113437E-0001
-1.30868567153811E-0001
 4.65699965367094E-0001
 4.46421894710511E-0001
-1.99390484252945E-0001
 3.80345695652068E-0001
 3.52557984413579E-0001
-2.10185474716127E-0002
 1.76434305263683E-0001
-6.69969171285629E-0002
 2.55043061915785E-0002
-3.98029072675854E-0001
 1.32475696271285E-0001
-3.32296439446509E-0001
 2.16591495322064E-0001
-1.29083185922354E-0001
-3.27315476955846E-0001
 4.85793096944690E-0001
-4.09491622587666E-0001
-3.50941837299615E-0001
-4.37769355485216E-0001
 2.07994033582509E-0001
-2.47681054752320E-0002
 4.48105855379254E-0001
-3.12006690073758E-0002
 4.68387018889189E-0001
 2.69436773145571E-0001
 1.52790946420282E-0001
 2.28329633828253E-0002
 2.03119504265487E-0001
 3.23538004653528E-0001
-3.86422935407609E-0001
-2.81406955095008E-0001
-1.56784197315574E-0001
 3.41241138288751E-0001
-1.58088122028857E-0001
-1.72082474688068E-0001
-4.29136290214956E-0001
-4.01524613378569E-0001
-2.07607378717512E-0001
-2.51451562391594E-0001
 2.48552687466145E-0001
-4.73415456479415E-0001
-3.37793142534792E-0002
 4.58904847269878E-0001
-1.19561390019953E-0001
 4.56650714622810E-0001
 3.20320271421224E-0001
 1.17611396126449E-0003
-2.84689927473664E-0001
-4.28174139698967E-0001
 2.16496102046221E-0001
 1.64610465755686E-0001
 3.50531262345612E-0001
-1.35453848866746E-0001
 3.95005202386528E-0001
 2.90873885853216E-0001
 4.46336392313242E-0001
 1.45504135871306E-0001
 2.06917738076299E-0001
 3.73354311799631E-0001
-9.01493029668927E-0002
 4.01253721909598E-0001
-4.10358082037419E-0001
-1.27713852794841E-0001
-3.41787008568645E-0001
 4.73229682538658E-0002
-4.80012041050941E-0001
-8.24299140367657E-0002
 3.20174791850150E-0001
-1.26290309010074E-0001
-7.08538866601884E-0002
-1.78836751030758E-0001
 4.85550999641418E-0001
-2.70365118747577E-0001
 3.13953758683056E-0001
 7.09146333392709E-0002
 3.61897147260606E-0001
 2.44428935693577E-0001
-4.71173449885100E-0001
 2.27720874128863E-0001
-5.22117931395769E-0002
 1.31425699451938E-0001
 4.92728635203093E-0001
 3.97877318551764E-0001
 8.20739613845944E-0002
-1.28260678378865E-0001
-2.04443068709224E-0001
 2.02499412698671E-0001
-2.15140618383884E-0002
-1.75201076781377E-0001
 4.38314465340227E-0001
 4.15889400755987E-0001
 1.04970904998481E-0001
 6.25160776544362E-0002
 1.91447776276618E-0001
-3.05276663275436E-0001
-4.82874071225524E-0001
 4.73960103699937E-0001
 3.05723379831761E-0001
 6.99334086384624E-0002
 5.10999653488398E-0003
-6.25838290434331E-0002
-4.39981704112142E-0001
 1.23160575283691E-0001
-3.36592800915241E-0001
-3.93298782175407E-0001
-1.19600361678749E-0001
 1.96525154169649E-0002
-2.57183522917330E-0001
-3.91387318028137E-0001
 1.48682673461735E-0002
-1.80518110515550E-0001
-1.05957070365548E-0001
-3.01614956697449E-0001
-1.85849564149976E-0003
-2.61040086159483E-0001
 1.62265685386956E-0001
-3.29970820574090E-0001
 3.90849909279495E-0001
 2.84120247466490E-0001
 3.42057336121798E-0001
-4.31570466374978E-0001
-4.72476879600435E-0001
 4.28148191189393E-0001
-4.47970067150891E-0001
 7.40953255444765E-0005
 2.57739756722003E-0001
 2.54630199400708E-0001
 1.38582544401288E-0001
 8.92921930644661E-0002
-8.51836171932518E-0002
-2.61501295724884E-0001
 2.68125378526747E-0001
-1.23124900041148E-0001
 4.96410536114126E-0001
-4.13452747510746E-0001
-1.82844534516335E-0001
 2.07954451674595E-0001
 2.91412816848606E-0001
 3.09390954440460E-0001
 4.19558904133737E-0001
 4.06013476895168E-0001
 4.37503040302545E-0001
-5.32527540344745E-0002
-2.19485329464078E-0001
 2.79906040290371E-0001
 1.43745451699942E-0001
 1.17911962559446E-0001
-3.83625010959804E-0001
 2.60758497985080E-0001
-4.37401996459812E-0001
 3.19305726094171E-0001
-1.70102734118700E-0001
-2.84370634471998E-0001
-4.54289304558188E-0001
-3.59034355962649E-0001
-2.19797414727509E-0001
-2.65198201639578E-0001
-2.32112023513764E-0001
 3.23857321171090E-0001
-2.43164232000709E-0001
-6.04161152150482E-0002
-4.64097899384797E-0002
-1.70117816189304E-0001
 1.73019925132394E-0002
 1.07491751434281E-0001
 1.90349201206118E-0001
 3.46455116523430E-0001
-2.54502147436142E-0003
-3.38309518760070E-0001
-4.36527213547379E-0001
-1.02472588652744E-0001
-4.45888266898692E-0001
 3.21567843900993E-0001
-4.03586513828486E-0001
 4.82930029509589E-0001
 3.49268859252334E-0001
 4.61315838852897E-0001
 2.31176219414920E-0001
-8.20878243539482E-0002
-2.64704572968185E-0001
-2.66049492638558E-0002
 3.33140081260353E-0001
 2.94750184519216E-0001
-2.49522592872381E-0001
-3.16243182634935E-0001
-4.53308173455298E-0002
 2.38301720237359E-0001
 8.42886669561267E-0002
-3.84301789803430E-0001
-1.58112447243184E-0001
 3.77380287973210E-0001
 1.21763529255986E-0001
-3.50775172701105E-0001
-8.10068962164223E-0002
-2.96174941817299E-0001
 4.26345893181860E-0001
 3.72796398820356E-0001
-2.65514341648668E-0001
-2.58858996676281E-0001
 2.70589917898178E-0001
 1.74330204958096E-0001
 1.03684039320796E-0001
-3.05415652925149E-0001
 7.40872686728835E-0002
-1.31662693573162E-0001
 4.31907222140580E-0001
 4.56832605414093E-0003
-1.42004074528813E-0001
 4.06066587427631E-0001
 4.52694549690932E-0001
-2.47357359621674E-0002
 7.55455540493131E-0002
 4.65531611116603E-0001
 3.65440009627491E-0001
 4.00272958679125E-0001
 4.27894439548254E-0001
-3.17047124262899E-0002
-3.93184425774962E-0001
 3.57241380726919E-0001
-4.75287017412484E-0001
-1.80112645728514E-0001
-2.59641397278756E-0001
-4.06700314255431E-0001
 4.98868757858872E-0001
 4.20729669043794E-0001
 1.98598306160420E-0001
 1.73193538328633E-0001
-6.54118647798896E-0002
-2.55555684445426E-0001
-1.37903725262731E-0001
 3.11986748827621E-0001
-2.81530536711216E-0001
 3.04195212665945E-0002
-2.90223932359368E-0001
-4.35790777439252E-0001
-3.27277184464037E-0001
 3.87508387910202E-0001
 2.49168653972447E-0002
-2.08674778463319E-0001
 8.00112988799810E-0002
-1.44264565547928E-0001
-1.08813815284520E-0001
-4.20603061327711E-0001
 4.59268924780190E-0001
-2.77114047436044E-0001
-3.69133441708982E-0002
 2.88183845113963E-0002
 2.01870042830706E-0001
 1.42853174591437E-0001
-2.54808137658983E-0001
 8.79945864435285E-0002
-7.24746631458402E-0002
 3.52618254022673E-0001
-1.35453756432980E-0001
-1.47158899577335E-0001
-3.30720616504550E-0001
 3.47380584571511E-0002
 7.06040593795478E-0002
-4.96021164814010E-0001
 2.46984773315489E-0001
-3.77784224925563E-0001
-5.29175824485719E-0002
-1.96500811027363E-0001
 4.38627794384956E-0001
-4.07370671397075E-0001
-4.29896636400372E-0001
 3.23174498742446E-0001
-1.91119321621954E-0001
 4.83926117885858E-0002
-4.02999966870993E-0001
-1.74011198105291E-0001
 3.04255409166217E-0001
 1.30024528363720E-0001
-4.79838133323938E-0001
 4.72863910486922E-0001
-2.57659060880542E-0002
 5.93008485157043E-0002
 7.02938870526850E-0002
-2.23544202046469E-0001
 4.27750896662474E-0001
-1.40836123144254E-0001
 3.46503918990493E-0003
 4.73896298324689E-0001
-1.15599465556442E-0001
 4.72649328876287E-0002
-2.43679407518357E-0001
-2.59644882054999E-0001
-7.02516641467810E-0002
-1.49985356023535E-0001
-2.96166394371539E-0001
 4.15297159692273E-0001
 3.34116862155497E-0001
-2.65983949182555E-0001
 3.97045398131013E-0003
 1.63310159696266E-0001
-4.55775909125805E-0001
 3.01755525404587E-0001
 2.63645419385284E-0001
-2.58622363442555E-0001
-2.92951838113368E-0001
-1.51573498500511E-0001
-4.89660657476634E-0001
-2.05527846934274E-0001
 3.35293686017394E-0001
 1.26761017600074E-0001
 2.03757337760180E-0001
-1.48656109580770E-0001
-2.61653838679194E-0002
 1.16744072409346E-0001
 2.71900570485741E-0001
 4.42379534943029E-0001
 4.76508680731058E-0001
-1.52914207195863E-0001
 4.05927096959203E-0001
-4.88593522692099E-0001
-2.47361619956791E-0001
-4.34673585696146E-0001
 9.81767666526139E-0002
-4.56682675750926E-0001
 9.26535446196795E-0002
-1.96550925960764E-0001
 1.57735187094659E-0001
 7.93897227849811E-0002
 4.32190456427634E-0001
 1.35875416221097E-0001
-3.12088248785585E-0001
-4.57823503063992E-0001
 1.64042532444000E-0001
-3.23280989890918E-0001
-2.39993272814900E-0001
-4.58158903056756E-0001
 3.57337570749223E-0001
-3.86828419519588E-0001
 2.67742410767823E-0001
 8.58133609872311E-0002
 4.93316559121013E-0001
 3.21897050598636E-0001
-3.03266659844667E-0001
 3.63640589406714E-0001
 7.70890461280942E-0002
-1.34691602317616E-0001
-2.06629426684231E-0001
 2.89089314173907E-0002
-2.65259925276041E-0001
-8.53976791258901E-0002
 3.67495027836412E-0001
 1.50110084330663E-0001
-3.44836321659386E-0001
 3.96426721708849E-0001
-2.86765116732568E-0001
 2.52328305272385E-0001
 4.85997939482331E-0001
 4.10055997082964E-0001
 3.82382045965642E-0001
 1.21622735401615E-0001
 4.30366108193994E-0002
 2.11949144722894E-0001
 2.94682676438242E-0001
 2.93980036629364E-0001
 4.42492298781872E-0001
 3.14565681153908E-0001
 4.19416779186577E-0001
 4.00712340837345E-0001
-4.84513790346682E-0001
-3.68562783114612E-0003
-4.87358144950122E-0001
-2.07824488403276E-0001
-3.85860541835427E-0001
-2.30490224203095E-0001
-3.55524383950979E-0001
 1.11682718386873E-0001
 1.68640938587487E-0001
-3.96788402227685E-0001
-4.99207237269729E-0001
-2.58511676685885E-0001
-3.95333241671324E-0001
-5.21781404968351E-0002
-3.06289175990969E-0001
 2.92717080330476E-0001
 4.80526234023273E-0001
-1.41685121459886E-0001
-4.34759940486401E-0001
-4.38886353047565E-0001
-4.65905498713255E-0002
-2.37024938454852E-0001
 2.18472424428910E-0001
-3.79512591520324E-0001
-6.58886199817061E-0002
-3.25482490239665E-0001
-2.39315403159708E-0001
-2.42723852861673E-0002
-4.60392430424690E-0001
-1.09533563023433E-0001
-7.26993242278695E-0003
-5.27361708227545E-0002
-2.97143616713583E-0001
 4.79666400002316E-0001
 2.90952925570309E-0002
-2.91153309168294E-0001
 4.92028128355742E-0002
 1.01801341632381E-0001
-4.17005092371255E-0001
-3.49476011702791E-0001
 3.98758848197758E-0001
-4.32035538833588E-0002
-9.91189940832555E-0002
-1.13129534292966E-0002
-4.95864588767290E-0001
-8.90221928711981E-0002
-4.19258522335440E-0001
-2.04937573755160E-0001
-1.17099148221314E-0001
 9.68649082351476E-0002
-2.41437587421387E-0001
-1.33476064773276E-0001
-1.45858993753791E-0001
-4.66529084136710E-0001
 3.97329564671963E-0001
 1.07599952956661E-0001
 1.38495818711817E-0001
-4.36014215229079E-0001
-3.37056120391935E-0001
 3.47551067126915E-0001
-3.68952475488186E-0001
 1.57717176014557E-0001
-3.78573915455490E-0001
-2.36106977099553E-0001
 2.06435396336019E-0001
 3.73164187418297E-0001
-2.58214659523219E-0001
 3.34239984629676E-0001
-3.34427947178483E-0001
-4.70901103457436E-0001
-6.10730429179966E-0002
-1.16568899247795E-0002
 1.83336329646409E-0001
-1.19469283847138E-0001
 1.40974170062691E-0001
 3.82199437124655E-0001
-1.33382286876440E-0001
-1.53571437811479E-0001
-3.84621019009501E-0001
 4.66106083011255E-0001
 2.82087336294353E-0001
 8.60758342314512E-0002
-4.61802940350026E-0001
 2.68534756032750E-0001
 6.30705375224352E-0002
-2.90667915251106E-0002
-4.59098291117698E-0001
-4.32298420229927E-0001
-4.51040184125304E-0002
 2.48884243192151E-0001
 2.19111891929060E-0001
 3.72707229806110E-0001
-9.19036567211151E-0002
-5.22612032946199E-0002
-1.62390677724034E-0001
 3.86122382944450E-0001
 7.88355534896255E-0002
-1.85130742145702E-0001
-2.83980384003371E-0001
-1.30106521071866E-0001
-1.54062392190099E-0001
-1.60145411035046E-0001
 2.95325065962970E-0002
-4.13556205341592E-0001
 2.03891937620938E-0001
-3.42992818681523E-0001
 9.03612235561013E-0003
-2.63155169086531E-0001
 1.41210343688726E-0001
-1.25342476880178E-0001
-2.24959673825651E-0001
 6.79330115672201E-0002
-1.36489507742226E-0001
-3.71928320033476E-0001
 2.89764117915183E-0001
-4.29753304691985E-0001
-2.92990263551474E-0002
-9.71234121825546E-0002
 1.61762099247426E-0001
 4.38658499857411E-0001
-5.23570766672492E-0002
 4.25868158461526E-0001
 2.87465000990778E-0001
 2.17577938688919E-0001
-4.22336794435978E-0001
 1.70077197486535E-0001
-4.35990727040917E-0001
 3.02599370246753E-0001
 1.38294159434736E-0001
-2.29031865252182E-0001
 1.57730736304075E-0001
 2.20470259664580E-0001
 4.88614907488227E-0001
 4.00645567337051E-0001
 6.26972983591259E-0002
 3.59254752984270E-0001
 4.07569226808846E-0001
-1.03056384949013E-0001
-6.63442700169981E-0002
 7.05675638746470E-0002
-2.07365017384291E-0001
 1.94273088360205E-0001
 4.27767505403608E-0001
 3.15753172850236E-0001
-4.21779875643551E-0001
 3.53101468877867E-0001
-4.60491295438260E-0001
 2.77885338990018E-0001
 4.83160244300961E-0001
-2.65059297671542E-0001
-3.36891022045165E-0001
-3.88538075843826E-0001
-5.33073013648391E-0002
 1.19717804016545E-0001
 3.66904573980719E-0001
 2.51670029712841E-0001
-1.37717708945274E-0001
-1.87596723204479E-0001
 1.13980428781360E-0001
-4.49035542551428E-0002
-3.13264811411500E-0002
 3.57723415363580E-0002
 4.13476318586618E-0001
-6.24158722348511E-0003
 7.54438154399395E-0003
 1.56173980096355E-0001
 1.36932074557990E-0001
-3.25670304009691E-0001
 7.13675189763308E-0003
-4.60817209212109E-0001
-1.59531398676336E-0002
-3.95563028054312E-0001
 3.01238309592009E-0001
 8.20086563471705E-0002
 3.32227510865778E-0001
-1.22098472202196E-0001
 1.42891037277877E-0001
-2.80460775597021E-0001
-4.56990632228553E-0002
-3.99198726983741E-0001
 2.22012791782618E-0002
 4.50890200445428E-0001
 3.38765587192029E-0001
 4.30228063603863E-0001
 4.76263621822000E-0002
-3.16661546705291E-0001
-4.03043021913618E-0001
 4.76153388153762E-0002
 1.12779438495636E-0004
-5.94870669301599E-0002
 1.91502281930298E-0001
-2.61488929623738E-0001
-8.05390635505319E-0002
 2.31718401657417E-0001
-2.95610199682415E-0002
-4.99328975798562E-0001
 3.32291459664702E-0001
-3.70733024319634E-0001
 2.41372577380389E-0001
 3.52347334614024E-0001
 4.80988067574799E-0001
-1.49307518033311E-0001
-1.29951620008796E-0001
-2.37352608935907E-0001
 1.62992004305124E-0001
-1.07277374481782E-0001
-3.62287665251642E-0001
 3.75838037347421E-0001
 3.98230357095599E-0002
 1.38839699793607E-0002
 3.41635931748897E-0001
 4.51470083324239E-0001
-4.74797992035747E-0001
-3.87385269394144E-0001
 3.73180169146508E-0001
-3.07801870862022E-0001
-3.88350031338632E-0001
-2.02239620266482E-0001
-2.42226419504732E-0001
 3.81170701934025E-0001
 2.44938850402832E-0001
-3.01672935253009E-0001
-1.08820675406605E-0001
 8.65705078467727E-0004
 1.05768716894090E-0001
-1.90632161451504E-0001
 4.56426337826997E-0001
-2.44753820123151E-0001
-9.19534284621477E-0002
-7.91232974734157E-0002
 2.55779549013823E-0001
-3.32888620207086E-0001
-4.26858271472156E-0001
 4.26565462024882E-0001
-5.78758432529867E-0002
 1.72518157167360E-0001
-1.10507253557443E-0001
 5.93983943108469E-0002
-1.15861030761152E-0001
 3.84147662436590E-0001
-4.83059075661004E-0001
 3.50759729044512E-0001
-3.50366193335503E-0001
 4.45492355851457E-0001
 4.45165360346437E-0001
 3.60128941247240E-0001
-1.58574033994228E-0001
-3.52261668303981E-0001
 2.65594572760165E-0001
 4.72138856770471E-0001
 2.70130748394877E-0001
 2.31217955006287E-0001
-1.33830316364765E-0001
 3.07891570264474E-0001
-3.01758951041847E-0001
 4.33078107889742E-0002
 4.08334164880216E-0001
 4.74071756470948E-0002
-3.60128990840167E-0001
 4.74646965740249E-0001
-3.04374853149056E-0001
-2.89919690927491E-0001
-4.94612683542073E-0002
 3.45550542464480E-0001
 2.93241289444268E-0001
 1.90019504399970E-0001
 1.91363057587296E-0001
-3.35506393807009E-0001
 7.96221569180489E-0003
 9.31443611625582E-0002
 2.04940652474761E-0003
 4.30540364002809E-0001
-4.12205492146313E-0001
-3.27084474964067E-0001
-3.29603212885559E-0002
-9.84063234645873E-0002
-2.49280733987689E-0001
 4.11572480807081E-0001
-2.90798780042678E-0001
 3.39882215484977E-0004
-9.80837708339095E-0002
 4.37541578430682E-0002
 1.95429848972708E-0001
-2.20236066030338E-0001
 1.48839458823204E-0001
 6.93773480597883E-0002
 4.88541947212070E-0001
 1.20109848445281E-0001
 4.73519585095346E-0001
 5.26479363907129E-0002
 4.29830611217767E-0001
 7.91614677291363E-0002
 1.71467615291476E-0001
 2.54079943755642E-0001
-1.33391325362026E-0002
-4.32281466433778E-0001
-8.34446949884295E-0002
 3.92397382529452E-0001
 2.49478949699551E-0001
 2.72143074078485E-0001
 6.12470917403698E-0002
-4.16806075489148E-0001
 3.12610638793558E-0001
-4.14889701642096E-0003
 3.15585909411311E-0002
-2.48774618608877E-0001
-4.76776334922761E-0001
-1.58375368686393E-0001
-7.38833453506231E-0002
 6.32099977228791E-0002
-1.67170826811343E-0001
-9.33810083661228E-0002
-3.21304007433355E-0001
 1.78011556388810E-0001
 2.35697249416262E-0001
 4.11940474761650E-0001
 3.93607355654240E-0001
 3.61080296570435E-0001
-4.71438488457352E-0001
 4.38669278984889E-0001
-2.86687717773020E-0001
-2.39973355783150E-0001
-1.24012238811701E-0001
-3.07797228218988E-0001
 3.27639406546950E-0001
 3.88202755013481E-0001
-8.42183013446629E-0002
-3.32059359643608E-0002
-1.60226700827479E-0002
-3.86833130149171E-0001
 3.88810700271279E-0001
 2.32160896761343E-0001
-3.92180945724249E-0001
 1.96905482793227E-0001
-4.72385341767222E-0001
-4.85960159683600E-0001
 3.93032978288829E-0001
 1.84688321547583E-0001
-3.11819117050618E-0001
-9.43919387646019E-0003
-2.87645440548658E-0002
 1.89431140432134E-0001
-4.07419321127236E-0002
-2.36831291113049E-0002
 1.96399176493287E-0002
-1.31558674154803E-0001
-2.66415683086962E-0001
-2.83995586680248E-0001
-8.32424461841583E-0002
-3.60578685766086E-0001
 4.75404234137386E-0001
 1.59508563345298E-0001
 3.05324560962617E-0001
-6.73951774369925E-0002
 1.68650076258928E-0001
 1.40308963833377E-0001
-3.28169049695134E-0001
-4.74099108716473E-0001
 1.80161967407912E-0001
-3.70919155189767E-0001
 3.02025918848813E-0001
-2.40079260198399E-0001
-4.77677823510021E-0001
-1.56335898209363E-0002
 2.21774782985449E-0001
-3.20237565552816E-0001
-2.50521542970091E-0001
 3.72191536938772E-0001
-1.73575254157186E-0002
 4.00428368942812E-0001
-2.74685504846275E-0002
-2.23497213097289E-0001
 4.01578599587083E-0001
 2.42750557372347E-0001
-2.73938853759319E-0001
 2.72299730917439E-0001
-3.85920940898359E-0001
 4.36698739649728E-0001
-3.27632581349462E-0001
 4.83337585581467E-0001
 5.01992329955101E-0002
 4.38946299487725E-0001
 3.76799607183784E-0001
 3.96275162464008E-0001
 1.92793725989759E-0001
 1.61568994866684E-0001
-3.61249826382846E-0001
-4.68568701762706E-0002
 2.27357676252723E-0001
-3.41248498996720E-0001
 1.12687415909022E-0001
 9.40075868275017E-0002
-5.71553735062480E-0002
 6.83767658192664E-0002
 2.03602245543152E-0001
 1.71703950269148E-0001
 4.92835957556963E-0001
-1.44626822089776E-0001
 4.71244027372450E-0001
-8.94838462118059E-0002
-1.23563115485012E-0001
-3.46305452985689E-0001
 2.75204819627106E-0002
 3.30676159588620E-0001
 2.48274015262723E-0001
 2.53807896981016E-0001
-3.38563349563628E-0001
 3.10558782657608E-0001
 4.16969471611083E-0001
-4.67435928760096E-0001
-3.24052078183740E-0001
-2.91553172515705E-0001
 1.41466572880745E-0001
 3.72326150769368E-0001
-3.28897877130657E-0001
 2.15741537278518E-0001
 8.45820819959044E-0002
-1.33769315434620E-0001
-2.42154329549521E-0001
 3.63493355689570E-0001
-4.66839985921979E-0001
 3.56456732610241E-0001
-6.31312136538327E-0002
 3.54128001024947E-0001
 2.44202007539570E-0001
 1.02377721341326E-0001
-3.73135225381702E-0001
-3.59757147030905E-0001
 2.63492576777935E-0002
-3.74528888380155E-0001
-4.23421638552099E-0001
 4.22348651802167E-0001
-8.39089872315526E-0002
 2.78608791995794E-0002
-3.54981902521104E-0001
 4.87431510118768E-0001
 5.80746326595545E-0002
-1.68632192304358E-0001
 1.84207822661847E-0001
 6.02102370467037E-0002
-3.51107790134847E-0001
 1.33942594053224E-0001
 8.85219359770417E-0003
-4.11036025034264E-0001
-4.46281246840954E-0001
 1.30356766516343E-0001
 1.87291273381561E-0001
-3.62194851273671E-0001
 4.55176933668554E-0001
 2.94026415096596E-0001
 1.38119183946401E-0001
 3.07272727368400E-0001
-3.56196606531739E-0001
-2.33156265458092E-0001
-2.33158179093152E-0001
-1.44879201659933E-0001
-1.90508383326232E-0001
-2.46108620194718E-0001
-3.73051369097084E-0001
 4.39177454216406E-0001
 4.43286363035440E-0001
-3.00853659864515E-0002
 3.39773451443762E-0001
 1.54148991918191E-0001
-2.91095335967839E-0001
 4.34426388936117E-0001
-2.42480586748570E-0001
-2.15755575569347E-0001
-1.06641618534922E-0001
 1.62319937953725E-0001
-3.96177094895393E-0001
-5.65046949777752E-0002
-2.03946671448648E-0001
-4.53135418472812E-0001
-4.23768398817629E-0001
-4.74354136036709E-0001
-3.34260046482086E-0001
 4.81959045166150E-0001
 1.44971550907940E-0001
-3.64511542255059E-0001
-4.55309414304793E-0001
-4.79482290102169E-0001
-4.67621668707579E-0001
 4.23519330797717E-0001
 1.29478244110942E-0001
-3.84135344764218E-0001
-3.92632738221437E-0001
 4.95789689710364E-0001
-4.92267991416156E-0001
 2.43010514648631E-0001
-3.20682318415493E-0001
-1.79172910051420E-0001
 3.80243953317404E-0001
-5.33128564711660E-0002
 4.25746289547533E-0001
 3.05502135073766E-0001
-3.72197357006371E-0001
-3.86984900338575E-0001
 4.38144546467811E-0001
 4.61715488461778E-0001
 3.32128191366792E-0001
 1.16789361927658E-0002
 1.20355139952153E-0001
-1.64219802478328E-0001
-3.89716117642820E-0001
 4.05485307099298E-0001
-7.61374882422388E-0002
 1.22374330414459E-0001
-1.28060646355152E-0001
 2.74178885156289E-0001
 1.54372447635978E-0001
 1.34938925271854E-0001
 3.58860342763364E-0001
 4.49391092406586E-0001
-1.65944270323962E-0001
 5.43962519150227E-0002
 7.59999956935644E-0002
 2.07596643129364E-0001
 3.53830851148814E-0001
-3.71936613926664E-0001
 4.73566737957299E-0001
 1.17952899308875E-0001
-9.99392061494291E-0002
 2.40636096103117E-0001
 4.89443708211184E-0001
-3.08102961396798E-0001
-1.09961132053285E-0001
 2.91180422063917E-0002
-1.88665245659649E-0001
 1.31376034813002E-0001
-9.93613856844604E-0002
 4.63570288149640E-0001
 4.68011992052197E-0001
-2.77415549149737E-0001
-1.75497230608016E-0001
 6.55561254825443E-0002
 1.09039925970137E-0001
-3.27914955792949E-0001
 2.38146292511374E-0001
 1.86156210256740E-0001
-4.17648866772652E-0001
 4.32187184924260E-0001
 2.16348455753177E-0001
 1.54290122445672E-0002
-3.30951490439475E-0001
-1.87541913939640E-0001
 7.72089962847531E-0002
 2.45191576657817E-0001
 8.48090779036283E-0002
 4.24241846660152E-0001
-2.07756668794900E-0001
 5.69955983664840E-0002
 1.07264359481632E-0001
 2.55061307223514E-0001
 4.58918348886073E-0002
 3.57173808617517E-0001
 4.38732307404280E-0001
 4.19777717674151E-0001
 1.78818178828806E-0001
 4.30831674253568E-0001
 1.63675802759826E-0001
 3.85383217828348E-0001
 4.99371733982116E-0001
 4.36659409431741E-0001
-8.97372867912054E-0002
 2.16301130363718E-0001
-3.02410964388400E-0001
 4.14439299842343E-0001
-4.24597485922277E-0001
-3.62930933712050E-0001
 3.46109310630709E-0001
-2.72876660572365E-0001
 2.22634471952915E-0001
-4.07201570924371E-0002
-2.77620932552963E-0001
 1.09356179600581E-0001
 1.22423907741904E-0002
 1.69655214296654E-0001
 4.36520748306066E-0001
-2.55681609036401E-0001
 2.72970920428634E-0001
-2.73872585734352E-0001
-4.00759555865079E-0001
 4.07650375273079E-0002
 7.47184278443456E-0002
-1.41196488169953E-0001
-4.85850328113884E-0001
 3.21345634292811E-0002
-8.84185694158077E-0002
 4.22687579179183E-0001
 1.28876214381307E-0001
-4.30397007847205E-0001
 3.54625592939556E-0001
-4.00964327855036E-0001
-2.70660977344960E-0001
-2.69041561754420E-0001
-2.16241715475917E-0001
-7.78137682937086E-0003
-3.88437819201499E-0001
 1.17170931538566E-0001
-4.41922298632562E-0001
-8.10323532205075E-0002
-2.84597066696733E-0001
-4.14674461353570E-0002
 2.34073549509048E-0001
-6.31222424563020E-0002
 4.54568774905056E-0001
 2.02242888277397E-0001
-3.08945708908141E-0001
-9.09559994470328E-0002
 2.27298602927476E-0001
 3.31478076986969E-0003
 2.73175952956080E-0001
 1.51705494383350E-0001
 3.42082932125777E-0001
 2.90675414493307E-0001
 3.07447497732937E-0001
 4.61772286565974E-0001
 3.42798172030598E-0001
 3.30337696475908E-0001
-3.92912242561579E-0001
 7.11100215557963E-0002
-3.23700332082808E-0002
 4.57516956841573E-0001
-1.80391070432961E-0001
-1.75542578799650E-0001
 2.26160597521812E-0001
 3.99567960528657E-0001
-2.70998364314437E-0001
 1.27851577708498E-0001
 3.28995447140187E-0001
-1.38382768491283E-0001
-1.28603457473218E-0001
 4.64436059119180E-0001
 4.54303527716547E-0001
 2.96765689505264E-0001
 7.35775455832481E-0002
-4.75473172729835E-0001
-4.14352929685265E-0001
 3.27365992125124E-0002
-2.26278484798968E-0001
 2.46810968266800E-0001
-9.45248226635158E-0002
 1.76843832014129E-0001
 2.33739605173469E-0001
 3.17553235450760E-0001
 4.78656537365168E-0001
-2.88445597980171E-0002
 2.59512383490801E-0003
-7.53145951312035E-0002
 2.10426202509552E-0001
-4.80272456305102E-0001
 2.39972967654467E-0001
-1.86346556758508E-0001
 3.13121428247541E-0001
 5.97835292574018E-0002
-2.40324382670224E-0001
-5.81025115679950E-0002
-2.33918424230069E-0001
 1.98713562218472E-0001
-9.78793036192656E-0002
 2.78839642414823E-0001
-4.96912923175842E-0001
-2.11230589309707E-0001
-4.04684907756746E-0001
-4.51745423255488E-0001
 3.11712461058050E-0001
 3.61329582286999E-0001
 2.13680639863014E-0001
-4.01020494755358E-0002
-3.21031554136425E-0001
 2.92609773343429E-0001
 9.41063677892089E-0002
 2.27267640875652E-0001
 6.76080887205899E-0002
 1.22693630633875E-0001
-1.81397693231702E-0001
 4.18372785905376E-0001
 3.57472002040595E-0001
-3.00241174409166E-0001
-3.77070139162242E-0001
 4.36385640176013E-0001
 4.36247630510479E-0001
 7.13734410237521E-0002
-4.59416259080172E-0001
 1.77051242673770E-0001
 1.74017590936273E-0001
 2.94737670337781E-0001
 1.41500460915267E-0001
-3.40270102722570E-0001
 2.65972074586898E-0001
-4.12254170747474E-0001
-2.51316037029028E-0002
-3.21052534272894E-0001
-3.22339687962085E-0001
 4.92743680020794E-0001
 7.54144052043557E-0002
-2.26671526907012E-0001
-3.22843899484724E-0001
-2.51439318526536E-0002
 1.42542012035847E-0001
-4.41212974255905E-0001
-3.11487606260926E-0001
-3.73240128392354E-0001
 2.51696153543890E-0001
-2.77149458182976E-0001
 4.50879954267293E-0001
 4.01777262566611E-0001
 2.07329487428069E-0001
 2.26991294184700E-0001
 2.17665068339556E-0001
-4.52835718402639E-0001
-1.03154736571013E-0001
-4.86159234074876E-0001
-1.98986767791212E-0002
-3.40530275600031E-0001
 2.54891756922007E-0001
-2.33838181709871E-0001
-5.03895529545844E-0002
 3.38393410202116E-0002
-3.02616734988987E-0001
-4.85546328825876E-0001
-2.16672788839787E-0001
-2.70859652431682E-0001
 1.34622665122151E-0001
 1.40064696082845E-0001
 2.87163394968957E-0001
 2.07812504377216E-0002
-7.70994639024138E-0002
 7.06880216021091E-0002
-4.19214186724275E-0001
 1.63101983023807E-0001
 3.63945841789246E-0001
-2.84885048633441E-0001
-4.11165938712656E-0002
-3.66790645057335E-0001
-3.88396822847426E-0001
 4.34121194528416E-0001
-6.69016088359058E-0002
 2.78132813749835E-0001
 9.51115768402815E-0002
 9.43609087262303E-0002
 1.88996478449553E-0001
 3.71755191590637E-0002
-1.81640113703907E-0001
 2.14355555362999E-0003
 4.42451147828251E-0001
 1.61335729761049E-0001
 1.44493695348501E-0001
 2.63968568528071E-0001
 4.29816988762468E-0001
 1.01673502242192E-0001
-7.47511656954885E-0002
-1.29307166440412E-0001
-4.83732897322625E-0001
 4.88497703103349E-0001
 8.43864325433969E-0002
 5.22059819195420E-0002
-3.43330432195216E-0001
-1.26751667121425E-0001
 1.46045396104455E-0002
-3.00511504290625E-0001
-3.06622033473104E-0001
 1.54949162853882E-0001
 3.97301308810711E-0001
-9.90723741706461E-0002
 2.25310975220054E-0001
-1.36894315714017E-0001
 3.04564743302763E-0001
-1.10233877552673E-0001
-4.67303983401507E-0001
-2.81076629878953E-0001
-3.07235995307565E-0001
-5.04412220325321E-0002
 2.91851974558085E-0001
 1.46721249213442E-0001
-3.52882715873420E-0001
 7.45117824990302E-0002
 6.43859715200961E-0002
-3.42584206955507E-0001
-1.33887641131877E-0002
 4.31579891825095E-0001
-2.04820791725069E-0001
 2.75950114941224E-0001
 8.86469734832644E-0002
-7.88035921286792E-0002
-1.96463133674115E-0001
 4.34543481795117E-0001
 4.27876282483339E-0002
 3.83510971674696E-0001
 1.87707273289561E-0003
 3.63613828085363E-0003
 4.92982470430434E-0001
 2.47010168852285E-0001
 3.26333927456290E-0001
 3.82404443575069E-0001
-2.22357407212257E-0001
-3.33604052430019E-0001
-3.86350406799465E-0001
-1.79278679424897E-0001
 2.26943156681955E-0001
 4.46596849011257E-0001
 4.08730447757989E-0001
 3.94437017617747E-0001
-2.73272799327970E-0001
 2.99787050345913E-0001
 4.37242298852652E-0001
 3.05855182697996E-0001
-9.16139883920550E-0002
 2.32288220198825E-0001
-2.72380338516086E-0001
 4.31279250187799E-0001
-4.25908941775560E-0001
 1.08229186618700E-0001
-3.83135902229697E-0001
 2.87504140054807E-0001
 2.16752487234771E-0001
-3.13161582453176E-0001
 1.24506619293242E-0001
-1.60871730418876E-0001
-2.55920818075538E-0001
-3.19755686214194E-0001
 4.29109151940793E-0001
-1.81439122417942E-0001
-2.33884616754949E-0001
-3.71341685531661E-0001
 4.31680063251406E-0001
 4.80599661124870E-0001
 5.56288734078407E-0002
-3.60184184974059E-0001
-3.59621247742325E-0001
-3.65462752524763E-0002
 4.07257219776511E-0002
 2.89549897657707E-0001
-1.39115698169917E-0001
-3.21913157822564E-0001
 4.39066594466567E-0001
 2.30372874299064E-0001
 4.26803193520755E-0001
 3.97756030550227E-0001
 3.93059623427689E-0001
 3.04940642090514E-0001
-4.55089150927961E-0002
-3.03795628715307E-0002
-2.84595157951117E-0001
 2.11274851346388E-0001
-1.43336350563914E-0001
-1.79704461479560E-0001
 1.04365180246532E-0001
 1.66178860235959E-0002
 9.91714787669480E-0002
-3.22772347601131E-0001
 4.38139023259282E-0001
 6.67956566903740E-0002
-6.46859523840249E-0002
 1.77763761719689E-0001
-4.92290667258203E-0001
 8.79632059950382E-0002
-3.97932258900255E-0001
 2.87791651440784E-0001
-2.02455669641495E-0001
-4.72391873365268E-0001
 2.12602944578975E-0001
-2.98174642259255E-0001
 1.73524743877351E-0001
 4.31686791824177E-0001
 3.29465196002275E-0001
-3.53589070262387E-0001
-4.12527384236455E-0001
 4.04768398264423E-0001
-4.72045992501080E-0002
-2.41272496292368E-0001
 1.57656674273312E-0001
 4.50061821611598E-0001
-9.20358910225332E-0002
-3.77413101959974E-0002
 2.34649267047644E-0001
-2.63799715554342E-0001
-1.33005144540220E-0001
-4.88590728724375E-0001
 3.11909857206047E-0001
-4.12341163260862E-0001
 4.88151561934501E-0001
-3.73057783814147E-0001
-1.09529918059706E-0001
 2.45679648825899E-0001
 4.08065001945943E-0001
 3.94111001631245E-0001
-3.42904626391828E-0001
 1.96580116869882E-0001
 7.07733281888068E-0002
-1.54637749539688E-0001
-4.14701856672764E-0001
 1.14318780833855E-0001
-3.71948337648064E-0001
 3.99483680492267E-0001
-1.81422472931445E-0001
-2.85805945051834E-0001
 3.95405747462064E-0001
 7.90723662357777E-0002
 4.45260694250464E-0001
 6.45507706794888E-0002
-4.01895337272435E-0001
 1.78198313107714E-0001
-4.75679281167686E-0001
 1.53369532199576E-0001
 3.91627600882202E-0001
 3.02138344151899E-0001
-2.84539870917797E-0002
-2.43386115645990E-0001
 3.90899708028883E-0001
-4.89447007421404E-0002
 1.65436322800815E-0001
-9.47897068690509E-0002
 1.92691985983402E-0001
 6.94975468795747E-0002
 3.82200287654996E-0001
 4.97535938629881E-0001
-3.74439742881805E-0001
 2.33593808254227E-0001
 4.19229560531676E-0001
-1.45710679469630E-0001
-2.88301808293909E-0001
 3.97818294120952E-0001
 1.64244920015335E-0002
 2.62618676060811E-0001
-4.24920602235943E-0001
 3.73201153939590E-0001
-6.52536237612367E-0002
-1.93616789532825E-0001
-2.19736426603049E-0001
 4.58859237609431E-0001
-1.98628740385175E-0001
 2.94221399817616E-0002
-1.63758278358728E-0001
-1.01277830312028E-0001
 8.08203117921948E-0002
 2.28706547291949E-0001
-1.50304572191089E-0001
 8.53287361096591E-0002
-2.18558240681887E-0001
 4.24249049508944E-0001
-4.37954800669104E-0001
-3.17431416595355E-0001
-2.43380618281662E-0001
 3.02646278636530E-0001
 2.54662868101150E-0001
 8.92442304175347E-0002
-2.89917429909110E-0001
-3.18870825460181E-0001
 2.56623055320233E-0001
-8.46716074738652E-0002
 2.64692948199809E-0001
 2.88996090414003E-0001
 3.93686988390982E-0002
 3.92791618360206E-0001
-2.95917443931103E-0001
-8.66962892469019E-0002
 1.32665643002838E-0001
-1.07124760979786E-0001
 2.46518596075475E-0001
 2.05690781818703E-0001
 3.46221290994436E-0001
-2.83153702039272E-0002
-3.96302584558725E-0002
-3.02790345391259E-0001
 3.13423196785152E-0002
-3.84022215614095E-0001
-3.19450992159545E-0001
-1.81959359673783E-0001
 3.67006456945091E-0001
-3.88975798385218E-0001
-4.64691814035177E-0001
-3.10358216520399E-0002
-9.52766784466803E-0002
 2.02409084653482E-0001
-5.72411613538861E-0002
-5.85341833066195E-0002
-1.43440674524754E-0001
 4.73657852737233E-0001
 1.86494858935475E-0001
 2.33349004993215E-0001
-1.39298361260444E-0001
 1.11555965384468E-0001
-7.03084086999297E-0002
 5.67306999582797E-0002
 2.08936216775328E-0001
 4.81039059115574E-0001
 2.77056515216827E-0001
 8.52947833482176E-0002
-2.29585109744221E-0001
 1.81528396671638E-0001
 2.44006491266191E-0001
 2.37678292440251E-0001
 9.60865174420178E-0002
-4.93413371266797E-0001
-2.57553430274129E-0001
 4.38654629979283E-0002
 4.38167199026793E-0001
 4.78768868139014E-0001
 4.42525361664593E-0001
 3.91464584739879E-0001
-3.30975444521755E-0001
 3.81544076604769E-0001
 1.19741972535848E-0001
-3.01257330691442E-0001
 3.33851066883653E-0001
-3.98382360581309E-0002
 3.46779498271644E-0001
-1.88707069261000E-0001
 3.21501475293189E-0001
-2.86661000223830E-0001
-3.60559916123748E-0001
 1.69210078427568E-0001
-1.12130750436335E-0001
-5.23572622332722E-0002
 4.16056544519961E-0001
 4.16484226007015E-0002
 1.61771127022803E-0002
-4.83557547675446E-0001
 3.79755549132824E-0001
-1.24362207716330E-0001
 3.48556631710380E-0001
 4.15308087831363E-0001
 1.82947366498411E-0001
 5.60322657693177E-0002
 1.73291869927198E-0001
-3.44271679641679E-0001
 4.83417173847556E-0001
-3.76533286413178E-0001
 2.02102101873606E-0001
 8.90241318847984E-0002
-2.48607072047889E-0001
-2.52803846029565E-0001
 1.21838590595871E-0001
 1.02332697017118E-0001
 4.36964798718691E-0001
-3.07079171761870E-0004
 1.54970427509397E-0001
 3.58536582207307E-0001
 3.57231165282428E-0001
-2.70123355789110E-0001
 1.13234434742480E-0001
 2.01325747184455E-0003
 4.12546174600720E-0001
 8.18520432803780E-0002
-3.21175870019943E-0001
 2.07992061041296E-0003
-8.75613745301962E-0003
 4.56029531778768E-0001
-1.02507246192544E-0001
-4.43991366075352E-0001
-3.27786162495613E-0001
 4.59503635996953E-0001
 1.17945359554141E-0001
-2.76513226563111E-0001
 8.47035264596343E-0002
-3.57435774756595E-0001
-1.38105034362525E-0001
-2.85602209391072E-0001
 3.47219835966825E-0002
-4.31784445187077E-0001
 3.59157770406455E-0001
-4.98202713439241E-0001
 2.57420261390507E-0001
 1.15781214553862E-0002
-2.67837570514530E-0001
-3.18040601210669E-0001
 4.04823344200850E-0001
 3.36048331344500E-0001
 6.42483956180513E-0002
-2.46631499612704E-0001
 1.28288644365966E-0001
 3.43090980546549E-0001
-1.63871678989381E-0001
 2.36531211761758E-0001
 3.65066060796380E-0001
 1.42539547989145E-0001
 4.64889522176236E-0001
 3.06483724853024E-0001
 1.88334600068629E-0001
-1.59720699070022E-0001
-7.00904927216470E-0002
-1.40130560146645E-0001
-1.69909439980984E-0001
 9.01882129255682E-0002
-2.79939434025437E-0001
 1.88461914425716E-0001
-2.63737724162638E-0001
-1.92789305699989E-0001
-4.13421578239650E-0001
-3.18991874577478E-0001
-2.36573571339250E-0001
-4.11560864886269E-0001
-1.64030053187162E-0001
 2.25267043104395E-0001
-1.23499083332717E-0001
-3.60921739367768E-0001
 1.47334939334542E-0001
 2.32118517858908E-0001
-4.32107113301754E-0002
 2.50167299294844E-0001
 1.48476963397115E-0001
 4.53617479419336E-0001
-4.20248259790242E-0001
 1.24934963183477E-0001
 2.35178251285106E-0001
 1.68684485834092E-0002
-1.28122327849269E-0001
 1.00662240991368E-0001
 3.68013668339700E-0001
 3.45595361432061E-0001
-1.93965188227594E-0001
 6.29280034918338E-0002
-1.68921259697527E-0001
-1.08718293951824E-0001
-4.55330103635788E-0001
 9.91124215070158E-0002
 1.87006743159145E-0001
-1.54244028264657E-0001
-3.09764080680907E-0001
 1.88033196376637E-0001
-8.73501445166767E-0002
 2.57097410736606E-0001
-4.47779061272740E-0001
-2.74103970732540E-0002
 4.49799373280257E-0001
 2.20737112453207E-0001
-2.09846551530063E-0001
 4.12289344938472E-0001
-3.44680012669414E-0001
 6.76293901633471E-0002
 4.19593118131161E-0002
 3.62533223116770E-0001
-1.14926876965910E-0001
-2.78631519759074E-0001
 3.97045257501304E-0001
 3.77532615559176E-0001
 1.96004342753440E-0001
-3.53874446125701E-0001
-1.76516061648726E-0001
 2.83734770724550E-0001
 4.00769810657948E-0001
 5.72810412850231E-0002
-9.13244476541877E-0002
 3.20630912901834E-0001
-4.07231799326837E-0002
 3.16627268446609E-0001
-4.77138973772526E-0001
-1.04177839821204E-0001
-5.84866167046130E-0002
-3.15983593696728E-0001
 2.64861761592329E-0001
 2.51218254910782E-0001
-4.53958116006106E-0001
-1.52671267511323E-0001
-2.00579056516290E-0001
-4.12755893310532E-0001
-9.14682080037892E-0002
-9.73637944553047E-0002
 4.45521411485970E-0001
 4.41929147811607E-0001
 1.84706440661103E-0001
-2.93563648359850E-0001
-3.74944906681776E-0001
 3.71754501247779E-0001
 1.42078866716474E-0001
-2.28168536210433E-0001
 3.12190009281039E-0002
 2.31132961111143E-0001
-2.55148287396878E-0001
 1.30528113571927E-0001
-3.73987210914493E-0001
-4.02603214373812E-0001
 4.66356191318482E-0001
-1.67468024650589E-0001
-1.73787123523653E-0001
 1.38168302597478E-0001
 3.13405113760382E-0001
 5.41296298615634E-0003
 4.87198129296303E-0001
-3.20116726215929E-0002
-2.03065021429211E-0001
-3.54984320932999E-0001
-4.55997892655432E-0001
 2.91077393339947E-0001
 3.33312124479562E-0001
-4.40509823383763E-0001
 4.18966872617602E-0001
-1.22895205160602E-0001
-1.89322054851800E-0001
 1.38518033316359E-0001
-4.44626639597118E-0001
 1.66840442689136E-0001
 3.04708166513592E-0001
-1.30391261773184E-0001
-3.13576687127352E-0001
 5.45645321253687E-0002
 1.78161186631769E-0001
-2.26658608997241E-0001
-3.01052224822342E-0001
-3.55889976723120E-0001
 4.85904780216515E-0002
 1.79426713613793E-0001
 2.01217154040933E-0001
-4.74587065866217E-0001
 3.58596052508801E-0001
-4.84535625437275E-0001
 1.54227838851511E-0001
 3.68445446016267E-0001
-4.67010011430830E-0001
 3.02706256043166E-0002
 1.75840385258198E-0001
-1.18593178456649E-0001
-4.27489788271487E-0002
-3.76348749035969E-0001
 3.77144261263311E-0001
 4.30047135101631E-0001
 2.61643194127828E-0001
 2.04494829056785E-0001
-1.59575844183564E-0001
-1.35001184185967E-0001
-3.54626425076276E-0001
 2.49061306705698E-0001
 9.81028499081731E-0002
 3.53991003008559E-0001
 2.25164032075554E-0001
 4.81340885860845E-0001
 2.22035650163889E-0001
 2.65821714187041E-0001
-3.57387925032526E-0001
-1.52641777181998E-0001
 3.82531384937465E-0001
 4.02962825493887E-0001
 4.14715756196529E-0001
 2.05296939937398E-0001
-1.35250370949506E-0002
 1.29672864684835E-0001
-2.38062363583595E-0001
 4.03319449862465E-0001
-2.46073505841196E-0001
 1.92492616595700E-0001
-1.01817188318818E-0001
-3.33042907761410E-0001
 3.42571973800659E-0001
 2.79998541111127E-0001
 1.70660032890737E-0002
 4.67945582931861E-0001
 3.79400528036058E-0001
-3.81310996366665E-0001
 4.58842710126191E-0001
 2.96380775747821E-0001
 8.98322276771069E-0003
 1.51878318050876E-0001
-2.07620576489717E-0001
 8.06973665021360E-0003
 3.17728434689343E-0001
 9.84736022073776E-0002
-2.03462095465511E-0001
-3.31047869520262E-0001
 2.43488784879446E-0001
-6.14905541297048E-0002
-4.24651476088911E-0001
 6.84669201727957E-0002
-1.70105365104973E-0001
 1.22315391199663E-0001
 2.91347664315253E-0001
 3.23739378480241E-0001
-6.52108546346426E-0002
 5.01912257168442E-0002
 2.51454185228795E-0001
 2.46463412186131E-0001
-2.47860102914274E-0001
 1.19465087773278E-0001
 3.29759950283915E-0001
 3.94354198826477E-0001
-2.43197925388813E-0001
-1.14190615480765E-0001
-3.83905828930438E-0002
-2.09538640920073E-0002
-6.84917876496911E-0002
-3.64310477627441E-0001
 1.93343289662153E-0001
 5.23111026268452E-0002
 3.85459503158927E-0001
-8.31795500125736E-0002
-4.77918766904622E-0001
-3.57527965912595E-0001
-2.76106330566108E-0001
-1.76493986276910E-0001
-4.90081348922104E-0001
-2.37113191979006E-0001
-2.21995603293180E-0001
 8.37361256126314E-0002
 4.06912525650114E-0001
 4.64377444004640E-0001
-4.45412670262158E-0001
 2.44916743831709E-0001
 2.67231319565326E-0001
 3.53479615179822E-0001
-4.85212368890643E-0001
-4.94892334332690E-0001
 2.92843941133469E-0001
 2.48387472471222E-0001
-4.58675897680223E-0001
-1.33568670134991E-0002
 3.89122771564871E-0001
-1.05531218694523E-0001
 2.03564867377281E-0001
 4.99010250205174E-0001
 1.66735754813999E-0001
-8.87746291700751E-0002
 1.79829618893564E-0001
 8.78602147568017E-0002
-1.25797450076789E-0001
 3.92573895631358E-0001
-5.37065733224154E-0002
-8.29726399388164E-0002
-4.51025413349271E-0003
-1.67678090045229E-0001
 9.18671088293195E-0002
 2.80431010993198E-0001
 4.97020138893276E-0001
 2.96714254422113E-0001
-1.31570834666491E-0001
-2.09264848148450E-0001
-4.15289276279509E-0002
 1.59247552510351E-0002
-1.64215725846589E-0001
 4.16409068275243E-0002
 7.17368391342461E-0002
-1.83631764026359E-0001
-2.89276650175452E-0001
 2.90686832973734E-0001
 2.42430146317929E-0001
 6.57078416552395E-0002
-2.20439835451543E-0001
-4.05679743271321E-0002
 2.78297642711550E-0001
 5.24326756130904E-0002
 4.83519531786442E-0001
-2.10296339355409E-0003
 3.98924508597702E-0001
-2.81192513648421E-0002
 3.63520523533225E-0002
 4.10137604223564E-0001
 5.11031080968678E-0002
-5.94177593011409E-0002
 1.83550423011184E-0001
 4.87826196709648E-0001
 2.64240704011172E-0001
-2.89201924810186E-0001
 4.62542307563126E-0001
-4.51283632544801E-0001
-4.69818764831871E-0001
 7.12880562059581E-0003
-4.26765229552984E-0001
 2.26864923024550E-0001
 4.41816156264395E-0001
-3.42931185150519E-0001
-2.81714727170765E-0001
-3.88513096375391E-0001
-4.25140659790486E-0001
-6.26191732008010E-0002
 2.24742311984301E-0002
-2.18681623926386E-0001
 3.47161042969674E-0001
-1.91834269324318E-0001
 3.90554138459265E-0001
-4.68637960730121E-0001
-1.60064069088548E-0001
-4.34972823131830E-0002
 4.12950247526169E-0001
 3.38890642160550E-0001
-1.84719829354435E-0001
-1.78465269738808E-0001
 1.78687817417085E-0001
-1.34416785789654E-0001
 4.14352581370622E-0001
 2.28742237668484E-0002
 1.04920921847224E-0001
-4.57330891629681E-0001
 2.70594849716872E-0001
-1.35795759269968E-0001
 1.42437820322812E-0001
 3.59548565465957E-0002
 2.23658070899546E-0002
-1.66050202446058E-0001
-3.34821082651615E-0002
-3.62391162430868E-0001
 4.59364769514650E-0001
 2.74894583737478E-0001
 1.25151304528117E-0002
-1.18421242339536E-0001
-2.12781060021371E-0001
-3.55382026406005E-0001
 4.65543204918504E-0001
-7.04830565955490E-0002
-2.55390126723796E-0001
 3.86273504700512E-0002
-4.36362921260297E-0001
-4.75911552784964E-0001
-4.42685996647924E-0001
-1.01939256535843E-0001
-1.76233805716038E-0001
-4.43463034695014E-0001
-3.64677668549120E-0002
 7.38347766455263E-0002
 5.00742187723517E-0002
-4.54616431845352E-0001
-2.05116413068026E-0001
-3.30887069227174E-0001
 2.33720352873206E-0001
-4.26866756519303E-0001
-1.52562074828893E-0001
 3.31969117512926E-0001
-2.96302798204124E-0001
 4.77864251704887E-0001
 2.71627218462527E-0002
-7.98784338403493E-0002
 1.38000208884478E-0001
 3.46575293922797E-0001
 4.15890431031585E-0003
-2.90387977147475E-0001
 2.94523651711643E-0001
-3.92834507627413E-0001
-1.39939244370908E-0001
-4.30694737704471E-0001
-4.28941799327731E-0001
 2.65922183403745E-0001
 4.62974879425019E-0001
-2.26916088024154E-0001
-2.46234959922731E-0001
 8.73915229458362E-0002
-4.45666772779077E-0001
 3.71613588882610E-0001
-4.36498448252678E-0001
-2.36493095522746E-0001
-2.17964811716229E-0001
 2.95553348725662E-0001
-1.40626438893378E-0001
 3.68850189493969E-0001
 1.64253741968423E-0001
-3.87913552345708E-0001
-3.91110854223371E-0001
-3.51079249521717E-0001
-2.81719327438623E-0001
-3.93353583524004E-0001
-1.59109933301806E-0002
-6.17126736324281E-0002
 2.38785846624523E-0001
-3.88286552624777E-0001
 1.93028401583433E-0001
-2.44502309476957E-0001
 4.59865552838892E-0001
-2.45443906867877E-0001
-9.40143587067723E-0002
 3.71621131198481E-0001
 8.52549043484032E-0002
 4.57932788413018E-0002
 3.85772148147225E-0001
-1.00701255491003E-0001
 4.21079303603619E-0001
 4.80651626130566E-0001
-3.18480922840536E-0001
-3.00823460100219E-0001
-4.04480030294508E-0001
 7.47930898796767E-0002
 4.95315499603748E-0001
 1.50596358114854E-0001
-4.00231471750885E-0001
 6.58790743909776E-0003
-4.18926850892603E-0001
 8.34196016658098E-0002
-3.65354336332530E-0001
 2.87707860348746E-0001
-2.15007269755006E-0001
 4.17858777800575E-0001
 4.97258834075183E-0001
-3.66085151443258E-0001
 8.70067896321416E-0002
-1.90808146027848E-0001
-7.92595138773322E-0003
 4.57919777138159E-0001
 2.52574149519205E-0001
 3.44234425807372E-0001
-3.99223292712122E-0001
 1.56186755513772E-0001
-4.57990961149335E-0002
-4.13555302424356E-0001
-1.04703496675938E-0001
 1.11557609168812E-0001
 4.72062977030873E-0001
-4.83463724842295E-0001
 4.28371387999505E-0001
 8.35717038717121E-0002
 3.33105244673789E-0001
 1.65473771514371E-0001
 8.60255979932845E-0002
-9.16439176071435E-0002
 4.97992217540741E-0001
-1.32737753447145E-0002
 1.36336745228618E-0001
-3.20039086276665E-0001
-4.47147125378251E-0002
 2.64653328107670E-0001
 4.58866969216615E-0001
-1.64984745206311E-0001
-1.67778464034200E-0001
 1.05899473885074E-0001
-3.10866848099977E-0001
-1.87421875307336E-0001
 3.81469105370343E-0001
-1.89329392043874E-0001
 2.62491194996983E-0001
 2.11059891385958E-0001
 4.53234132379293E-0001
-3.29231101786718E-0001
-4.08190640155226E-0001
-3.85911029065028E-0001
 3.12094244174659E-0001
 4.91260214941576E-0001
-1.36694330256432E-0001
-4.92801160784438E-0001
-9.20663829892874E-0002
 3.82649423787370E-0001
 1.84924374800175E-0001
-4.27896438632160E-0002
-3.96454026922584E-0002
-3.79561508772895E-0001
 7.16264792717993E-0002
-2.38155976403505E-0002
 4.65940885245800E-0001
-3.81057597463951E-0001
-4.98030668590218E-0001
-2.58180171484128E-0001
 4.87747280858457E-0001
 3.16237892257050E-0001
 3.03502758033574E-0002
 9.61717169266194E-0002
 3.36390992626548E-0001
-4.82880012830719E-0001
-3.10710631776601E-0001
-5.43504417873919E-0003
-4.97880491428077E-0001
-9.05863824300468E-0003
-3.33873847033828E-0001
-1.73421873943880E-0001
-5.27699701488018E-0002
 3.71209506178275E-0001
-1.14944973029196E-0002
-2.19027299666777E-0001
-3.81784533150494E-0001
 1.53816706733778E-0001
-2.96972479205579E-0001
-3.23557445080951E-0001
 2.87011997774243E-0001
 3.40777838835493E-0001
 2.81436506193131E-0001
-6.99412061367184E-0002
 8.07231897488236E-0002
-4.73649027524516E-0001
 2.38723980728537E-0001
-4.14715114282444E-0001
 3.09195682406425E-0001
 4.72415790194646E-0001
 1.97520778980106E-0001
-4.28562887245789E-0001
 4.49821433983743E-0001
 4.69984817551449E-0001
-1.16846799384802E-0001
-3.83534667314962E-0001
 3.98941529914737E-0001
 3.37224660906941E-0002
-2.16261774767190E-0001
 4.84929052880034E-0001
 3.49226553924382E-0001
-2.73653111187741E-0001
 4.59692789707333E-0001
 4.63043817086145E-0001
-9.75914783775806E-0002
 1.59789648139849E-0001
-2.62967871967703E-0001
 2.62672904646024E-0001
 2.76739376597106E-0001
 4.69988196389750E-0001
 2.68832173664123E-0001
-2.33860657783225E-0001
-2.81448950991035E-0001
-1.87813831260428E-0001
 1.99231024365872E-0001
 2.83733227988705E-0001
 4.77292076684535E-0001
-3.26383511302993E-0001
-8.56555304490030E-0002
 2.45789368404076E-0001
-4.65842112898827E-0002
 5.04422860685736E-0002
 1.14470580127090E-0001
-4.98789772624150E-0001
-1.21504948474466E-0001
-2.14169372571632E-0001
-3.08041639160365E-0001
-3.55690811993554E-0001
-3.63061422482133E-0001
-3.83965940913185E-0001
 1.49115465115756E-0001
 4.18491268064827E-0002
 8.86837961152196E-0002
-2.78645037440583E-0001
-4.59470027592033E-0001
 4.82151300413534E-0001
-4.97758712619543E-0001
-1.71132277464494E-0001
 1.74181228037924E-0001
-3.81850455189124E-0001
 4.57465778104961E-0001
 1.63773707346991E-0001
-4.44285254459828E-0001
-3.73735212953761E-0001
-1.72571299597621E-0001
-2.03735938062891E-0001
 3.10256171505898E-0001
-2.47025130549446E-0001
 1.98767312802374E-0001
 1.80765313329175E-0001
 6.61393129266798E-0002
-3.29045313643292E-0001
 3.39885383844376E-0001
-6.55572114046663E-0002
-4.65076772961766E-0001
-1.83338366681710E-0001
-4.23619561828673E-0001
 1.51836845325306E-0001
 2.72073373664171E-0001
 1.31241368828341E-0001
 1.83072565123439E-0001
-1.97493085404858E-0001
-1.47318169940263E-0001
-1.23371111461892E-0001
 1.52009789831936E-0001
 8.55835643596947E-0003
 4.46601568255574E-0001
 4.48719911975786E-0001
-5.41749931871891E-0002
 2.48927127802745E-0001
 2.73697949014604E-0002
 3.59487581765279E-0001
 9.58194760605693E-0002
-2.12702736956999E-0001
-3.00704646389931E-0001
-1.90080524655059E-0001
-2.45852118358016E-0001
-1.29473833134398E-0001
-1.22914810199290E-0001
-4.74350070813671E-0001
-4.40520047210157E-0001
 4.94452719809487E-0001
 3.02384878043085E-0001
-2.22837324487045E-0001
 4.25513647496700E-0001
-2.16036803787574E-0001
 1.31608211901039E-0001
-2.43561208480969E-0001
 1.11714898608624E-0001
 2.84189994679764E-0001
-4.20569143723696E-0001
-2.68075038911775E-0001
-3.14341077581048E-0001
-2.90281818946823E-0001
-1.47676937747747E-0001
-3.46302950987592E-0001
 2.36348089762032E-0001
-5.13251561205834E-0002
 3.56496444437653E-0001
 1.30693987710401E-0001
 4.47881359606981E-0001
 3.68576262379065E-0001
 4.14639820810407E-0001
-4.81030235532671E-0002
-1.07149724848568E-0001
-2.79192113084719E-0001
-2.41808849386871E-0002
-4.26671006949618E-0001
 1.54836522415280E-0001
 1.90612131962553E-0001
 5.29163214378059E-0002
 2.42749618133530E-0001
 1.39386051334441E-0001
 3.89458981575444E-0001
-1.28017467912287E-0001
-3.16079828189686E-0001
 1.82834759354591E-0001
 3.36674407357350E-0001
-3.21199730969965E-0002
-4.87685837084427E-0001
-1.81639262475073E-0001
-2.72798401070759E-0001
-2.89411574136466E-0001
-1.95851949276403E-0001
 3.08638079091907E-0001
 3.23700068984181E-0002
-3.45009611919522E-0003
 4.90607319166884E-0001
 3.04467250593007E-0001
 2.30547198327258E-0001
 8.94284681417048E-0002
 4.99142863554880E-0001
 2.38757025450468E-0001
 2.14548524701968E-0001
-1.55341702047735E-0001
-1.86287310207263E-0001
 3.15232980065048E-0001
 1.72679602401331E-0001
-1.97843852918595E-0001
-1.24156073899939E-0001
 2.01247552409768E-0001
 4.90286605665460E-0001
-1.18427191395312E-0001
-1.60985277034342E-0003
-2.15933336876333E-0001
-3.13106279354542E-0002
-3.35541357751936E-0001
-2.86140988813713E-0001
-3.99992100894451E-0001
 4.08372320467606E-0001
 4.97718164231628E-0001
 2.29185208445415E-0001
-2.04194740392268E-0001
-1.46691818488762E-0001
-9.72713003866374E-0002
 4.08823723671958E-0001
-2.68424535170197E-0001
 4.32895405683666E-0002
 2.44980971328914E-0002
-4.19615900609642E-0002
-4.15239172987640E-0001
-1.28856806783006E-0001
 1.05236506555229E-0001
-2.71739124553278E-0001
-4.35576315969229E-0001
-1.08297686791047E-0001
 2.16717218514532E-0001
 3.16394682740793E-0001
-4.04732604511082E-0001
 1.79411432938650E-0001
-2.64198433142155E-0001
 3.79939860431477E-0001
-4.19241098687053E-0001
 8.14392364118248E-0002
 2.97502893488854E-0001
 3.39812727412209E-0001
-3.95272157154977E-0001
-3.36825835285708E-0001
 2.09964575711638E-0001
 3.92736029578373E-0001
-3.19182753562927E-0001
-1.07022166019305E-0001
-4.34272883925587E-0001
 5.07438904605806E-0003
-9.08392304554582E-0002
-1.36928734136745E-0001
-4.66340705286711E-0001
 3.09990065870807E-0001
 1.49661509320140E-0001
-4.06571069499478E-0001
-4.34071615803987E-0001
 7.97940322663635E-0002
-4.28752626292408E-0001
 2.15555601986125E-0001
-4.95615573134273E-0001
 1.95367359323427E-0001
-3.13521984964609E-0001
-4.16978973662481E-0001
-1.79266425315291E-0001
-2.15472083771601E-0001
-2.69121673889458E-0001
-3.94372598035261E-0001
 4.74875491578132E-0001
 4.51217381982133E-0001
 4.96373498812318E-0001
-1.45915327360854E-0001
 1.25779818277806E-0001
 2.67383569618687E-0001
-2.17993548139930E-0002
 2.32068632962182E-0001
-3.20723300334066E-0001
 4.49433062924072E-0001
 4.44671981036663E-0001
-2.37463153665885E-0001
 4.07136374618858E-0001
-1.08870834344998E-0001
-2.10835427977145E-0001
-2.14822624577209E-0001
 1.21812828350812E-0001
-2.51898367423564E-0002
 2.73711642250419E-0001
 1.11865325132384E-0001
 1.41226507257670E-0001
 3.32802897086367E-0001
 2.35704453662038E-0002
-6.29978019278497E-0002
 2.79610962606966E-0002
 4.80906651122496E-0001
-1.17858301848173E-0001
-4.50386937474832E-0001
 3.37249358650297E-0001
 4.95822351193056E-0001
 4.85615576617420E-0001
 1.44076532917097E-0001
-1.41876961570233E-0001
 1.58402076689526E-0001
-3.33280725404620E-0001
 2.76362562784925E-0001
 8.21018251590431E-0002
 2.34593884786591E-0001
-4.53058875165880E-0001
-2.37346949754283E-0001
-1.16203618701547E-0001
-1.84043052839115E-0001
-7.33937174081802E-0002
 6.72202559653670E-0002
-3.52199567947537E-0001
-1.08378000790253E-0001
-1.67821028269827E-0001
 4.76438033627346E-0001
 3.26246917713434E-0001
-4.26427898230031E-0001
 3.30166293308139E-0001
-3.94199127098545E-0001
 1.61403208505362E-0001
-3.52881284663454E-0001
-3.30014033243060E-0002
 3.68257549125701E-0002
 5.76803819276392E-0002
 3.68448086781427E-0001
 4.44261413067579E-0001
 1.30711820209399E-0001
-1.62568437401205E-0001
-3.18887051427737E-0001
 3.88653951697052E-0001
 3.15632849233225E-0001
-1.35085675399750E-0001
 2.73344530491158E-0001
 3.26049158349633E-0001
 3.94537555286661E-0001
-2.27207843679935E-0001
 1.48059883853421E-0001
 2.19030336476862E-0001
-3.29667309997603E-0001
 2.75549987796694E-0001
-3.72560481773689E-0001
 1.77279330790043E-0001
-6.46760386880487E-0002
 3.04198780562729E-0001
-3.60496493522078E-0002
 2.00191273353994E-0001
-3.78210236085579E-0001
-5.33558200113475E-0002
-2.03110326547176E-0002
 6.10908921808004E-0002
-3.39437277754769E-0001
-7.19057698734105E-0002
 4.05920197954401E-0001
-3.07574617676437E-0001
-1.55505954055116E-0001
-3.84118848945946E-0001
-1.55313997762278E-0001
-3.18691160529852E-0001
-2.56324302172288E-0001
-2.16927821282297E-0001
-4.75640330696478E-0001
-2.65206743963063E-0001
 4.69295374350622E-0001
-3.84755532722920E-0001
 2.71020329324529E-0001
 2.24241079762578E-0001
-1.67000701418146E-0001
-3.05200946051627E-0001
 3.67522777756676E-0001
 1.68174334801733E-0001
-3.01362174330279E-0001
-5.28111136518419E-0002
 2.22137612057850E-0001
 2.62975305318832E-0001
-4.26731139188632E-0001
-2.16564087662846E-0001
 1.86366809066385E-0002
-1.79186218418181E-0001
-2.65705910278484E-0001
-7.66877676360309E-0002
-2.30301154078916E-0001
-2.75824131444097E-0001
 4.39603021601215E-0001
-3.66439685691148E-0001
 4.45511055877432E-0001
-2.43630643002689E-0001
 1.75998446065933E-0002
 3.65527270827442E-0001
 9.94397334288806E-0002
-8.26193429529667E-0002
-1.16011906182393E-0001
 2.65881991945207E-0002
 1.62647474324331E-0001
-4.15541705675423E-0001
-2.17811868293211E-0001
 3.69733583647758E-0001
 3.29530059127137E-0001
-3.73202031478286E-0001
-2.05737558891997E-0001
 2.35695760231465E-0001
-2.94151222566143E-0001
-1.66295825503767E-0001
-8.07762693148106E-0002
-3.68010555859655E-0001
 1.41433064593002E-0001
 2.65603385865688E-0001
 2.65600852901116E-0001
-1.16758680436760E-0001
-8.06715490762144E-0002
 3.87283801101148E-0001
 1.55137534486130E-0001
 3.37183692026883E-0001
 2.23264823434874E-0001
 9.27366521209478E-0002
-3.15501080593094E-0001
 3.60687203239650E-0001
 5.53200000431389E-0002
-1.90259246155620E-0002
-4.58139075664803E-0001
-3.89792391564697E-0001
-4.74346383707598E-0001
 4.92198545485735E-0001
 1.25257406616583E-0001
-1.88978383783251E-0001
-3.13813675427809E-0001
-2.36301128752530E-0001
 2.59560144739226E-0001
-4.70373209100217E-0001
 3.30099305836484E-0001
 3.14847754314542E-0001
 5.89666313026100E-0002
-3.26319482643157E-0001
 4.29029093822464E-0001
-7.94240897521377E-0002
-2.68129321513698E-0001
-2.96146971639246E-0001
 1.29832711769268E-0001
 2.82697752118111E-0001
 3.74990836018696E-0001
-2.08030505571514E-0001
 4.82798121636733E-0001
 3.58463636599481E-0001
 5.36316216457635E-0002
 4.09816176164895E-0001
 3.23174985824153E-0001
 4.55713672563434E-0001
-2.85047435900196E-0001
 8.29856391064823E-0002
-2.20992586109787E-0002
 4.54008092172444E-0001
-2.68879941431805E-0001
 2.94136031065136E-0001
-2.80603013234213E-0001
-2.38890815526247E-0001
 1.19217034662142E-0001
-2.29960578028113E-0001
 1.38311180984601E-0001
-1.35810208506882E-0001
-2.65214563114569E-0001
-3.63205793779343E-0001
-1.42921344609931E-0001
-4.14856633171439E-0001
-1.41234823968261E-0002
 1.77576567512006E-0001
 2.56179937859997E-0001
 3.99370596744120E-0001
-1.35516057489440E-0001
 1.77306006196886E-0001
 1.34968389524147E-0001
 4.27417583763599E-0001
 3.42234708601609E-0001
 8.85999291203916E-0002
 4.78943153982982E-0001
-4.11594072356820E-0002
 4.27212874637917E-0001
-4.96607698034495E-0001
-2.44657580973580E-0001
-3.82327640429139E-0001
 4.28791104117408E-0001
-3.35408635903150E-0001
 4.08931990852579E-0001
-4.71135037951171E-0001
 2.27345020743087E-0001
 2.15140590444207E-0003
 4.79864180786535E-0001
 9.50842536985874E-0002
-4.04274623608217E-0001
-7.20663913525641E-0002
-4.84517995500937E-0001
 2.43230859749019E-0001
-1.30636968417093E-0001
 3.73730946797878E-0001
 1.97943693725392E-0001
 2.50062735751271E-0001
-4.88118251552805E-0001
-1.93167847115546E-0001
 3.59542520483956E-0001
-4.93705711327493E-0001
 3.73093796195462E-0001
-2.92500255163759E-0001
 3.07596933795139E-0001
-1.71452939510345E-0001
-3.13746630912647E-0001
-2.57262884173542E-0001
-3.69213991099969E-0001
 1.78526974283159E-0001
 1.01442816900089E-0001
 1.20719686616212E-0001
-9.11947910208255E-0002
-1.01196857169270E-0001
 3.01966687897220E-0001
-1.39734879601747E-0001
-2.78254062868655E-0003
-1.75436760298908E-0001
 6.28584297373891E-0004
-4.02823998592794E-0002
-1.90625465707853E-0001
-1.19279567152261E-0001
 3.62765830243006E-0001
-3.00378831569105E-0001
-2.32716243946925E-0001
 2.37468807026744E-0002
 1.52916952269152E-0001
-4.36442870181054E-0001
 3.43295006779954E-0001
-3.62391209229827E-0001
 1.51996972272173E-0001
-4.88479484338313E-0001
 3.64483052631840E-0001
-2.56821959279478E-0001
-3.58144487021491E-0001
-4.09789388533682E-0001
 1.60018051974475E-0003
-3.69504638016224E-0001
 4.09271591342986E-0003
 1.14610546734184E-0001
-3.85525852674618E-0001
-2.26739914156497E-0001
-2.69992028130218E-0001
-9.47690526954830E-0002
-1.24273558380082E-0001
 1.34921452030540E-0001
 3.88556463876739E-0001
 3.15392650198191E-0001
-1.55314142117277E-0001
 2.25746479816735E-0001
 3.49188522668555E-0001
 3.29234809614718E-0002
-8.66276167798787E-0002
-4.79760598391294E-0001
 3.06446794653311E-0001
-1.09355906490236E-0001
-2.03573603415862E-0001
 9.42876590415835E-0002
-9.68037776183337E-0002
 1.70017872471362E-0001
-1.31418195087462E-0002
-4.08590538427234E-0001
-6.38162484392524E-0004
 1.32339898031205E-0001
 3.49492745241150E-0001
-1.22522092424333E-0001
 3.83049366297200E-0001
-2.38160026725382E-0001
-2.26015034364536E-0001
-6.70333206653595E-0003
-2.90763524826616E-0002
-4.49252859689295E-0002
 5.92800301965326E-0002
 2.64402232132852E-0001
-2.05280137015507E-0001
-3.59016298782080E-0001
 4.51394202886149E-0001
-3.22532283142209E-0001
 3.20762580493465E-0001
-4.34015304315835E-0001
-4.93609102675691E-0001
-1.17316762916743E-0001
-1.00632390705868E-0001
-2.71517084445804E-0001
 2.00427063507959E-0001
 4.31487839668989E-0001
 3.91001668060198E-0001
-3.02830623928457E-0001
 4.58744887029752E-0001
 1.09027999453246E-0001
 2.66074865357950E-0001
 2.97483291942626E-0001
-4.74516199203208E-0001
 4.70717677846551E-0001
-2.74759007385001E-0001
 4.00613542180508E-0001
-1.53812190750614E-0001
-5.77250560745597E-0002
-3.62919370410964E-0001
-2.00585802551359E-0001
 3.84883125079796E-0001
 9.26101580262184E-0002
 3.40042062336579E-0001
 4.05609109904617E-0001
-4.52398881549016E-0001
-6.10592821612954E-0002
-3.94484986318275E-0001
 2.52660565543920E-0001
 1.34221578715369E-0001
 3.93507366999984E-0001
 3.08912186184898E-0001
 3.86769990436733E-0002
-9.48871136642992E-0003
 2.11267066188157E-0001
-3.94366382388398E-0001
 1.93734771106392E-0001
 2.82232911093161E-0001
 4.79374267160892E-0002
-3.41211151098832E-0001
-2.94010991696268E-0001
-4.36800811672583E-0001
 4.87767706625164E-0001
 2.15551904635504E-0001
 1.90948505420238E-0001
 5.91474536340684E-0002
 1.50411369279027E-0001
-4.20975913992152E-0001
-6.17103097029030E-0002
-1.60690544405952E-0001
 2.36275204457343E-0001
-2.27520423708484E-0001
-7.94153488241136E-0002
-2.02448505209759E-0001
 1.19720011949539E-0001
-5.71311411913484E-0002
-1.68177345767617E-0003
-3.85040126973763E-0001
-1.50512152351439E-0001
 3.00454947398975E-0001
-1.94430842529982E-0001
 1.25746655045077E-0001
-3.34269167855382E-0001
 1.41457429388538E-0001
 5.07303024642169E-0002
-2.41649257251993E-0001
-1.06983478181064E-0001
-2.49420678941533E-0001
 2.16642914805561E-0001
-2.63907380867749E-0002
-1.81315157562494E-0001
 2.30291735613719E-0001
-1.05480017606169E-0001
-1.28125738585368E-0001
 4.15931585244834E-0001
-4.46248636348173E-0001
 2.36033630091697E-0001
 3.90949724940583E-0001
 2.09934655576944E-0002
 3.88225766131654E-0001
 2.57941584568471E-0001
-2.33276104787365E-0001
 3.23809743858874E-0001
 4.85901479842141E-0001
-1.63722983561456E-0002
 1.78371910704300E-0001
 2.81535409390926E-0001
-3.11050064628944E-0001
-3.44068443868309E-0001
-2.49996245140210E-0001
-1.85719073750079E-0001
-1.54273812426254E-0001
-4.94357905816287E-0001
 3.30632517812774E-0001
 3.92453541979194E-0001
 1.84975458541885E-0001
-1.89969651866704E-0001
-2.75662029394880E-0001
-1.24924841336906E-0001
-5.50775069277734E-0002
 2.25796213839203E-0001
 2.92500451905653E-0001
 2.08451766520739E-0001
 3.04118726635352E-0001
-3.69195709470659E-0001
 9.99800672288984E-0002
-1.55430560000241E-0001
-8.90777341555804E-0002
-4.10162168554962E-0002
 2.71162006538361E-0002
-1.14081036299467E-0002
-4.41514318576083E-0001
-2.37232532817870E-0001
-4.80577660957351E-0001
 3.48346168175340E-0002
-1.97873386321589E-0001
 4.87444716040045E-0001
-1.03148791240528E-0001
-1.99409469962120E-0001
-4.34043809538707E-0001
-3.08196409139782E-0001
 3.94505224889144E-0001
 4.17182258330286E-0001
 3.56402576435357E-0002
-3.00563007127494E-0001
 3.56667252955958E-0001
-1.23840738087892E-0002
 3.84168422082439E-0001
 4.15087878238410E-0001
 2.56026683142409E-0001
 3.70211531408131E-0001
 1.27505907090381E-0001
 2.90408535394818E-0001
 4.59975817007944E-0001
-3.02415121346712E-0001
 1.57003220403567E-0001
-3.26491075102240E-0001
-8.41484332922846E-0002
 4.90356075577438E-0001
-2.54561365349218E-0001
 2.66690817661583E-0002
 1.76997466711327E-0001
 4.74959591403604E-0001
 7.35684803221375E-0002
-2.53409419674426E-0001
 4.41520998021588E-0001
 4.64930878020823E-0001
 7.40602512378246E-0002
-4.28437938448042E-0001
-4.74378775106743E-0001
-8.49554464221001E-0002
-3.60316477483138E-0001
-1.90086177084595E-0001
-5.66382559482008E-0002
 7.67914857715368E-0003
 4.92633681045845E-0001
-1.25863529276103E-0001
-4.85236053587869E-0001
 3.80783414468169E-0001
 2.61863468447700E-0001
-1.44961365032941E-0001
 1.74095591297373E-0001
-1.43180805258453E-0001
-4.34702663449571E-0001
 1.20318746659904E-0001
-9.97703068424016E-0002
-2.17944141477346E-0001
 1.43803615355864E-0001
 1.71925877686590E-0001
-5.90512792114168E-0002
-1.64408703334630E-0001
 3.43799493508413E-0001
 2.46584643144161E-0001
-2.46930890949443E-0001
 4.17474480345845E-0001
 4.95363811263815E-0001
 3.93859166186303E-0001
 3.30261083086953E-0001
-2.46954178437591E-0002
-1.72673340421170E-0002
 1.61311053670943E-0002
-1.59561204956844E-0001
-1.21318340301513E-0001
 5.40528299752623E-0002
 1.04866744484752E-0001
-2.55404226714745E-0001
-2.99116098321974E-0001
-3.32732018781826E-0001
-3.42451855074614E-0001
-1.81039315881208E-0001
 1.71464364975691E-0002
-8.09872539248317E-0002
 9.64336050674319E-0003
-2.47651593992487E-0001
 7.89167033508420E-0002
-1.46610445110127E-0001
 6.59907148219645E-0002
 2.40581416292116E-0001
-2.65386141836643E-0002
-3.02496690070257E-0001
-3.34027858916670E-0001
-2.50143509590998E-0001
 1.28199907951057E-0001
-1.79371134145185E-0001
-4.33149415533990E-0001
 3.70931713609025E-0001
 2.69139492884278E-0001
-3.61136773135513E-0002
-2.20353533048183E-0001
 4.36008805176243E-0001
 1.92786783911288E-0001
-4.62700868723914E-0001
 2.41928214672953E-0001
-1.79814244853333E-0001
-3.90889719128609E-0002
 3.11100112739950E-0002
 6.18918477557600E-0002
 9.93547735270113E-0002
 3.77533822320402E-0001
-1.61770318401977E-0001
-1.81895367335528E-0001
-1.35794479865580E-0002
-1.42479578033090E-0001
 3.46934034023434E-0002
-3.50712202955037E-0001
-2.82286161789671E-0001
 4.61476119235158E-0002
-8.49996644537896E-0002
 1.18513307068496E-0001
 3.11475322348997E-0001
-2.00976859778166E-0001
 3.29210702562705E-0001
 8.61897072754800E-0002
-1.29715163493529E-0001
 3.81731714121997E-0001
 1.18675775127485E-0001
 7.62120229192078E-0002
 3.49310866324231E-0001
-1.41744129359722E-0003
 1.97275663027540E-0001
-1.30349275190383E-0001
 4.62255375226960E-0001
 9.83353797346354E-0003
 7.50399206299335E-0002
 3.10354756657034E-0001
-3.53131058858708E-0001
 4.46766838431358E-0001
-1.28974035149440E-0001
-4.43156375084072E-0001
 2.61911205714568E-0001
-3.16008784808218E-0001
 1.12330305622890E-0001
 2.64863551128656E-0001
 4.37431636033580E-0001
 3.78345800563693E-0001
-1.33892411133274E-0001
 4.34982686769217E-0001
 2.50245598843321E-0001
 3.37804751470685E-0002
 1.47245195694267E-0003
-9.03996094129980E-0002
 1.46480747265741E-0001
-1.98412198573351E-0001
-3.71840808307752E-0001
-2.46254431549460E-0001
-2.16931279981509E-0001
 3.75361519865692E-0001
 8.81424476392567E-0003
 4.03907569125295E-0003
-2.89942846866325E-0001
 9.00566074997187E-0002
 4.91796480724588E-0001
-4.79804818052799E-0001
-4.34382995823398E-0001
-4.15474100969732E-0001
 2.61360307456926E-0001
-7.65629014931619E-0002
-2.94379811035469E-0001
-3.63091729581356E-0001
-4.79034108575433E-0002
-1.43798431847245E-0001
 4.39662530785426E-0001
 3.22433849796653E-0002
 4.24506376730278E-0001
 4.75075175054371E-0002
 2.95407022116706E-0001
-4.28311998024583E-0001
 2.48582450905815E-0001
-8.16362281329930E-0002
-1.68776011560112E-0002
-4.17291152291000E-0001
-3.07726322440431E-0001
-2.88409167435020E-0001
-1.77079730201513E-0002
-4.60372950881720E-0001
 2.61707175755873E-0001
 3.80431716796011E-0001
-7.78318981174380E-0002
-3.46110870130360E-0001
 9.00432982016355E-0002
-2.79673140030354E-0001
 1.78146159974858E-0001
-4.56560431048274E-0001
-2.78161575784907E-0001
 4.78228080552071E-0001
 3.55834902962670E-0001
 3.40569921769202E-0001
 8.97905651945621E-0002
 4.23826607409865E-0001
-4.15303665446118E-0001
-1.52380496263504E-0001
-2.69257217412814E-0001
-3.82929830346256E-0001
-2.06868790322915E-0001
-4.00097363628447E-0001
-4.62180581642315E-0001
 3.56344148982316E-0001
 3.86884796200320E-0001
-5.47625441104174E-0002
-4.04429862042889E-0001
-4.58308205474168E-0001
 2.64794914983213E-0003
 4.99451284296811E-0001
-1.05003214208409E-0001
 4.37448500189930E-0001
 2.58728497428820E-0001
-4.12762437015772E-0001
-2.46619468089193E-0002
 6.86651444993913E-0002
-3.25332056963816E-0001
-4.72260651178658E-0001
-2.10513041121885E-0001
-2.64304507058114E-0001
 1.81678472785279E-0001
-1.25765627250075E-0001
 3.39916141936556E-0001
 3.81322662811726E-0001
-1.04224717477336E-0001
-3.27033391222358E-0002
-1.18014032719656E-0001
-2.05200349446386E-0001
 7.54792138468474E-0002
 4.10809718072414E-0001
-2.58489556377754E-0001
-1.12821078393608E-0001
 4.35964703327045E-0001
 3.30206274054945E-0001
 4.34559539426118E-0002
-4.77693937253207E-0001
 2.41528044221923E-0001
-4.77690408006310E-0001
-1.01352201541885E-0001
-3.62147503066808E-0001
-1.51749039301649E-0001
-1.43848660402000E-0001
-1.54640449909493E-0001
-3.59237739350647E-0001
-3.81265505449846E-0001
-4.65858977288008E-0001
-4.07339777564630E-0001
 3.11487843748182E-0001
 3.80778204416856E-0001
 7.29619814082980E-0002
 3.62394250230864E-0001
-2.98609908204526E-0001
-1.48120322497562E-0001
 1.13568948581814E-0001
 3.76669282326475E-0001
-2.42322829086334E-0001
-2.98570646205917E-0001
 4.19662171043456E-0001
 2.87726787151769E-0001
-3.39742404874414E-0001
 1.72475662780926E-0001
-3.25986906886101E-0001
-4.02929529314861E-0001
 1.04882316198200E-0001
 4.34935472672805E-0001
-6.79833972826600E-0002
 3.60727506922558E-0001
 1.69508759863675E-0002
 9.21248521190137E-0002
-1.58155160024762E-0001
-2.72482419153675E-0001
 4.30356621276587E-0001
-4.87514855572954E-0001
-9.42243169993162E-0003
 1.07204743893817E-0001
-4.84254018869251E-0001
-9.16206457186490E-0002
-1.43158920109272E-0002
 1.54070819262415E-0002
-7.43319327011704E-0003
 3.33833846962079E-0001
 1.31231832318008E-0001
-1.07860804302617E-0001
 4.09280773717910E-0001
 2.31003600638360E-0002
-1.91803773865104E-0001
 4.40862493822351E-0001
 2.61148470453918E-0002
-2.58086672285572E-0001
-8.17524930462241E-0002
 2.84918298246339E-0001
 2.84726808313280E-0001
 7.33175172936171E-0002
 3.88808548450470E-0004
-1.17812377866357E-0002
 9.91598456166685E-0002
-1.90059021348134E-0001
-1.20179072953760E-0001
-2.62929399264976E-0001
 4.52461205888540E-0001
-1.25411694170907E-0001
-4.15913704782724E-0002
 2.30006633559242E-0001
 3.33399097435176E-0002
 4.41029211273417E-0001
-4.93876474909484E-0001
-4.27499859360978E-0001
-1.02761471178382E-0001
 1.76857412559912E-0001
-4.37161501497030E-0001
 2.23437030101195E-0001
 3.86194025631994E-0001
-2.19705168390647E-0001
 3.09848706237972E-0001
 2.90220818715170E-0001
-2.08137344103307E-0001
 2.32816106406972E-0001
 2.04941350966692E-0002
-2.80614575138316E-0001
 4.96083933394402E-0001
 4.39468415221199E-0001
-5.07412767037749E-0002
 1.79590774001554E-0001
-4.26641342695802E-0001
 1.78761613322422E-0001
-2.31278955936432E-0001
-3.16123783355579E-0001
 8.96160020492971E-0002
-4.65996317798272E-0001
 4.13731551729143E-0001
 2.48046758817509E-0001
-4.18355330359191E-0001
 2.27956491289660E-0001
 4.42191390320659E-0001
 1.32067105034366E-0001
 4.51563104521483E-0001
-4.67313127825037E-0001
 2.71807764656842E-0001
 4.61338513763621E-0001
 2.60703770909458E-0001
-3.23511994676664E-0001
-9.77991260588169E-0002
 2.74733465397730E-0001
 1.57286492642015E-0001
-8.02538807038218E-0002
-1.82625921443105E-0002
 2.96263142721727E-0001
-7.77441444806755E-0002
-2.78372497530654E-0001
 3.28465605154634E-0001
-2.27472761180252E-0002
 3.67657672148198E-0001
-3.30539172748104E-0001
 2.64526874758303E-0001
-3.94100512145087E-0001
 7.19295092858374E-0002
 9.26897868048400E-0002
 3.73418979346752E-0001
-4.68911267584190E-0001
-3.13519722316414E-0001
-4.66728955740109E-0001
-4.60514218546450E-0001
-2.02657495392486E-0001
 2.97933884430677E-0001
 4.94392494438216E-0001
 3.79008552059531E-0001
-2.62223856290802E-0001
-4.19588052202016E-0001
 1.39386838069186E-0001
 4.22273841686547E-0001
 3.21937636705115E-0001
-2.77769425418228E-0001
-1.37284531490877E-0001
-3.44007086008787E-0001
 3.05404786253348E-0001
 3.61386199947447E-0001
-9.51023290399462E-0002
 2.85447741858661E-0001
 4.78015191154554E-0001
 1.42054897733032E-0002
 4.33260134188458E-0001
-1.74261434003711E-0001
-4.42395960679278E-0001
-2.68465694505721E-0001
-2.39618225255981E-0001
-1.18491983972489E-0001
-4.73875286756083E-0001
-3.31592685543001E-0002
-3.77891126321629E-0001
 2.24516794085503E-0001
 4.55027207965031E-0001
-1.09392835292965E-0001
-3.12984474236146E-0001
 2.84459209069610E-0002
 1.16769361542537E-0001
-3.64613532554358E-0001
-2.80815598787740E-0001
 3.70300544425845E-0001
-7.06641019787639E-0002
 2.05897181760520E-0001
 6.61828198935837E-0002
 3.57790310867131E-0001
 3.06402829010040E-0002
 3.85328070260584E-0002
 3.94109138054773E-0001
 4.92061298340559E-0001
-4.70315608894452E-0001
 4.44660139735788E-0001
-1.58415552461520E-0001
 1.25154512934387E-0001
 2.31350987451151E-0001
 4.22081675846130E-0001
 1.45645875018090E-0002
 1.21565947309136E-0001
 3.81704019615427E-0001
-4.30962924379855E-0001
 4.93847468635067E-0001
 8.32832017913461E-0002
 2.30671723606065E-0001
 8.51186909712851E-0002
-2.22849290119484E-0001
-2.52326332032681E-0001
 4.58987541729584E-0001
 9.34761553071439E-0002
-1.72365412348881E-0001
 4.17599274776876E-0001
-2.33736146939918E-0001
-2.31314964126796E-0001
-3.49254702450708E-0001
-4.66867202892900E-0001
 1.67073516407982E-0001
 4.65454859659076E-0003
-4.28746471414343E-0001
-2.55749273113906E-0001
-2.08085774211213E-0001
-3.93050664570183E-0001
 1.32363349897787E-0001
 9.38777066767216E-0002
 2.39930678391829E-0001
 2.43900304194540E-0001
-2.11233590031043E-0001
 1.70657525770366E-0001
-2.19730444950983E-0001
-3.59120469074696E-0001
-1.84483551653102E-0001
 3.40825678780675E-0001
-5.10576867964119E-0002
-2.47885775286704E-0001
 1.04599119862541E-0001
 4.18558486737311E-0001
 3.38070792378858E-0001
-1.05585244949907E-0001
-2.28927868651226E-0001
 3.84173780679703E-0001
-3.75609367853031E-0001
 7.71917416714132E-0002
-2.59349309140816E-0001
 9.55814775079489E-0003
 1.33887502597645E-0001
 1.31372069008648E-0002
-2.59386730613187E-0001
-4.99804260209203E-0001
 4.89441147306934E-0001
-4.56055209506303E-0001
 3.65902675082907E-0001
-4.86826355569065E-0001
 1.38352238805965E-0001
 4.65444026980549E-0001
 1.42297439975664E-0001
 1.60538818687201E-0001
-1.93372953450307E-0001
-1.34763144887983E-0002
-2.41471480811015E-0001
-1.42618414945900E-0001
 1.76894917385653E-0001
 3.06219172198325E-0001
-1.10783697338774E-0001
 1.24020690098404E-0001
 3.36833568522707E-0001
 4.33389949612319E-0002
 2.80502939363942E-0001
-2.98335074447095E-0001
-2.05022807000205E-0001
-4.96994709130377E-0001
 2.02549740206450E-0002
-4.09073688089848E-0001
 1.10782377654686E-0001
 1.44834159873426E-0002
 1.64711296325549E-0001
-1.27440155483782E-0001
 4.35826833592728E-0001
-1.75324402283877E-0001
 1.43451402662322E-0001
 4.19804802164435E-0001
-4.86984060844406E-0001
 2.81653649639338E-0001
-3.85441029677168E-0001
-1.38297381810844E-0001
-6.93279046099633E-0002
 2.92605748865753E-0001
-3.08144255774096E-0001
 4.06766314059496E-0001
-3.21618105983362E-0001
 2.90572275873274E-0001
-2.83919263863936E-0001
 3.86376495473087E-0001
 3.01476097898558E-0001
 1.94345716852695E-0001
-8.11026361770928E-0003
-3.72721089050174E-0001
 2.01017434010282E-0001
 9.59096285514534E-0002
 1.62550138076767E-0001
 1.25585729256272E-0002
-1.23828801093623E-0001
-3.40208334382623E-0001
 1.44206073833629E-0001
-1.59534558653831E-0001
 1.55833676690236E-0001
 4.68705670442432E-0001
-2.08411135012284E-0001
-1.59533330239356E-0001
-2.83606630517170E-0001
-2.00142174493521E-0001
-2.82952216686681E-0001
-4.40995860844851E-0002
 4.32500040391460E-0001
-4.33708131778985E-0001
-6.52238747570664E-0002
 2.52606202848256E-0001
 3.57716568978503E-0001
 4.07648368272930E-0001
 2.52107598586008E-0001
-4.37093127518892E-0001
 3.81928619230166E-0001
 1.64713067468256E-0001
-4.20241978252307E-0001
-2.75682938285172E-0001
-1.37612879974768E-0001
 2.22129282075912E-0001
-4.17112664552405E-0001
-4.77646728977561E-0001
-2.24741441896185E-0001
 4.53649367671460E-0001
 3.44856926938519E-0001
-3.03179516457021E-0001
 1.84558083536103E-0001
-2.45699753519148E-0001
-3.44427332747728E-0002
-3.79049651324749E-0001
 7.53404276911169E-0002
 3.93837997224182E-0001
 2.66180857783183E-0001
-4.87234071828425E-0001
-1.51976366294548E-0001
-3.24133492540568E-0001
 2.23154972773045E-0002
 2.88048004731536E-0001
 2.07205994520336E-0002
-3.63004811573774E-0001
 3.97232850780711E-0001
 4.14277953095734E-0001
-6.35465669911355E-0002
-2.29589247610420E-0001
 4.97247338993475E-0001
 3.74932173639536E-0001
-4.77874379372224E-0001
 8.23805248364806E-0003
 2.21020336961374E-0001
-3.96496911533177E-0001
 3.96127007203177E-0001
 4.47064985055476E-0001
-1.75315314205363E-0001
-3.37829999625683E-0003
-1.28553410759196E-0001
-4.48993545491248E-0001
-1.25335483113304E-0001
 3.65656712092459E-0001
-3.48831879673526E-0001
-1.83317599352449E-0001
-4.89934611367062E-0001
 4.36165213584900E-0001
 2.63223529094830E-0001
 1.34484888520092E-0001
 1.86509735649452E-0001
 2.54569924436510E-0001
-4.68720850301906E-0001
 3.30509260762483E-0001
 3.23292630491778E-0001
 1.11438004299998E-0001
-3.71370235225186E-0001
-3.76475647557527E-0001
-4.74267142126337E-0001
 3.40736423619092E-0001
-4.88024539081380E-0001
-1.86432315967977E-0002
 3.04594301385805E-0001
-3.95561102777719E-0001
-2.18043703353032E-0001
-3.88935776893049E-0001
 4.64452642714605E-0001
-4.78140619583428E-0001
 2.67319782869890E-0001
 6.72729429788888E-0002
-4.17117626639083E-0001
-2.46912872418761E-0001
-1.20403824141249E-0001
-2.86945868749171E-0001
 2.52339118858799E-0001
-1.04101686738431E-0001
-4.64843417285010E-0001
-4.82285504695028E-0001
 6.61227549426258E-0003
-1.94480784237385E-0001
 1.91528879338875E-0001
 4.25875836517662E-0001
 1.03722959524020E-0001
 1.96615963242948E-0001
 2.94846440898255E-0001
-2.17781297396868E-0001
-4.12857731105760E-0001
-3.63114157691598E-0001
 1.85304684797302E-0001
-4.53734897542745E-0001
 2.97204857459292E-0001
 2.91625169105828E-0001
 2.57500426145270E-0001
 2.81575283501297E-0001
-2.45407178299502E-0001
 2.86487229168415E-0002
-7.74709542747587E-0002
 1.53733571525663E-0001
 8.77648999448866E-0002
-2.57064257748425E-0001
-3.31285529537126E-0001
 4.21498273033649E-0001
 4.26205984083936E-0001
 1.03774834424257E-0002
-2.32153033604845E-0001
 1.55490640085191E-0001
 4.31371943792328E-0001
 4.30001341737807E-0001
 4.23803744139150E-0001
 1.68797897640616E-0001
-1.12795236753299E-0001
 2.64046534895897E-0001
 4.10427376860753E-0001
 3.93865333404392E-0001
-4.77907009655610E-0001
 2.35266349278390E-0001
 4.95537030743435E-0001
 1.90052450168878E-0001
 4.84152498422191E-0001
-4.09168051555753E-0001
 1.97947507956997E-0001
 3.16228180658072E-0001
 1.41702560475096E-0001
-2.07787255756557E-0001
-3.25628897873685E-0001
-4.47219835128635E-0001
 1.30812235875055E-0001
 4.40408330410719E-0001
-2.16922733699903E-0001
 2.07413089927286E-0001
-1.78207930410281E-0001
 2.95906978659332E-0001
-3.78814906580374E-0001
-1.08889075927436E-0002
-3.73493896098807E-0001
-4.97254302725196E-0001
 8.24636092875153E-0002
-1.53607768006622E-0002
-1.81620797375217E-0001
 3.76046852208674E-0001
 2.32514878036454E-0001
-2.78041025158018E-0001
-2.13025312172249E-0001
 3.62406350672245E-0001
-4.51785079902038E-0001
-4.45067128632218E-0001
-1.00982710951939E-0001
 3.25083872303367E-0002
 3.18287442671135E-0001
-1.46306879352778E-0001
 3.87736405013129E-0001
 2.15341752395034E-0001
-2.48114617308602E-0001
-2.64950670767576E-0001
-5.75953221414238E-0002
-3.66607296280563E-0001
-4.07944737700745E-0001
 3.17310279700905E-0001
-8.00531201530248E-0002
-3.51810600608587E-0001
 2.80959356809035E-0001
-2.66105229500681E-0001
 3.50494112586603E-0001
-2.44271056726575E-0002
-2.62693248223513E-0002
 3.90106518287212E-0001
 1.58758318750188E-0001
 4.80069698765874E-0001
-5.21642470266670E-0002
 1.97448122780770E-0001
 2.73102106293663E-0001
 4.07740899361670E-0001
 2.04820257844403E-0001
-2.30150905903429E-0001
-4.55821114825085E-0001
-3.33117157220840E-0001
 3.11312407488003E-0001
-1.83817057404667E-0001
-3.54981683427468E-0001
 1.59543817862868E-0002
-2.23840799881145E-0001
 2.13448331225663E-0001
 3.74432074604556E-0001
 2.68105683848262E-0001
-4.89429542561993E-0001
 4.94989290367812E-0001
 3.56149205472320E-0002
-1.28316397778690E-0001
 1.68145680101588E-0001
-2.61870504822582E-0001
-1.88183910446241E-0001
 4.76088609546423E-0001
 4.11658715689555E-0001
 8.55956054292619E-0002
 3.10955989873037E-0001
 3.42358293943107E-0001
 4.03475239174441E-0001
 3.85104667861015E-0001
-2.98936785431579E-0001
-2.92147582396865E-0001
 6.64780458901078E-0002
-3.18509418983012E-0001
 1.08406865736469E-0001
 4.64414537884295E-0001
-8.76248429995030E-0002
-4.54255377408117E-0001
 2.00199191225693E-0001
-2.40614809095860E-0001
 4.84265737468377E-0001
 4.75345039274544E-0001
 1.23743533855304E-0001
 3.78841637633741E-0001
-2.89661173475906E-0001
-1.49749300908297E-0001
 2.23902593133971E-0001
 2.24391724914312E-0002
-2.84420119365677E-0001
 1.78933806251734E-0001
 2.10761999478564E-0001
-1.70771005563438E-0001
-1.11639871029183E-0001
-3.81173321511596E-0001
-3.00635799067095E-0001
-2.36172359436750E-0001
 2.48783741379157E-0001
 5.55758690461516E-0003
 2.93387662386522E-0001
-2.77687017805874E-0001
 4.15667808847502E-0001
-1.24649341683834E-0001
-3.65353622706607E-0001
 4.67221783474088E-0001
-2.80969863524660E-0001
 2.14964840095490E-0001
 9.02846918907017E-0002
-2.48976177535951E-0001
 2.54959848942235E-0001
-7.64530724845827E-0002
-4.57558082416654E-0004
 2.37447574734688E-0001
-7.02541915234178E-0002
 2.20773653592914E-0001
-3.48034598166123E-0001
 8.00324594601989E-0002
-2.09862154675648E-0001
 4.85657841432840E-0001
 4.18936046538875E-0001
 2.67282648012042E-0001
 1.86615800717846E-0001
 2.60393619071692E-0001
-2.89600374409929E-0001
 9.37974350526929E-0002
-4.33458617655560E-0001
 4.03615696821362E-0001
-3.21339450078085E-0001
 3.66753172129393E-0001
-5.59321676846594E-0002
-3.72552292887121E-0001
-1.58875908935443E-0001
 2.07111763767898E-0001
 3.43682407634333E-0001
-9.72853931598365E-0002
 4.38583928626031E-0002
-4.45069273933768E-0001
-2.35743326833472E-0001
 4.66694142203778E-0001
 4.37851795693859E-0001
-2.61850192211568E-0001
 4.60479607107118E-0001
 4.17782376054674E-0001
 3.89840473188087E-0001
-2.85770826041698E-0001
-4.11451481049880E-0001
 1.31448277737945E-0001
 4.99581381445751E-0001
-1.55985848046839E-0001
-4.87007220042869E-0001
-1.81476245634258E-0002
 1.45445520756766E-0001
 3.07201540097594E-0001
 3.21505366126075E-0001
 1.03504471015185E-0001
 2.30206509819254E-0001
-4.81217521242797E-0001
 3.44657213659957E-0001
 1.77335417363793E-0001
 4.88994724582881E-0002
 1.55836883932352E-0001
-2.72630613064393E-0001
 4.75557958241552E-0001
 4.50625236844644E-0001
-3.45945556648076E-0001
 3.49018058972433E-0001
-3.50308369379491E-0001
-2.83825152786449E-0001
 2.83357175067067E-0001
-3.60952695598826E-0001
-3.87327047064900E-0003
-1.76650611916557E-0001
 1.61998548544943E-0001
 8.49647049326450E-0002
 1.83602335397154E-0001
 2.18501209747046E-0002
-1.81485831737518E-0001
 4.79594767326489E-0001
-3.23026596102864E-0001
-1.10386066371575E-0001
 1.60899019800127E-0001
 2.04465153859928E-0001
 3.41641918290406E-0001
 2.92469101725146E-0001
-3.76137215644121E-0002
 9.62007252965122E-0002
-3.69728957302868E-0002
-8.10136368963867E-0002
 2.23202680237591E-0001
-3.07199603645131E-0001
-3.34550292696804E-0001
 3.12400304479524E-0001
 1.76754556596279E-0002
-9.33281963225454E-0002
 4.64805332478136E-0001
-4.28523939335719E-0001
-3.13934174366295E-0001
 4.21298786299303E-0001
 4.39401846844703E-0001
 1.42196326283738E-0001
 4.80504060164094E-0001
 3.58416678616777E-0001
 2.53335844259709E-0001
 3.72143679996952E-0001
 2.44010994210839E-0002
 1.25704158563166E-0002
 1.67831727303565E-0002
-2.50546778785065E-0001
 1.94711737334728E-0001
-3.00069547956809E-0001
-2.82421475742012E-0001
-1.78948068059981E-0003
 2.86424367688596E-0001
 1.82414904702455E-0002
-2.91540912818164E-0001
 4.52169875381514E-0001
-4.31347707286477E-0001
 6.47790266666561E-0002
-1.56527389772236E-0002
 3.78667896380648E-0001
-4.08298405818641E-0001
 4.09188703866675E-0001
 2.34047433827072E-0001
 1.74607381923124E-0001
-1.45509433001280E-0001
-1.31916519021615E-0001
-9.92681779898703E-0002
-3.93613476539031E-0001
-3.08304284699261E-0001
 3.78273613052443E-0001
-2.64409627299756E-0001
-4.84351583989337E-0001
 4.89999311044812E-0001
-4.84495555749163E-0001
-4.20980271417648E-0001
-3.37274117628112E-0001
-4.07186484895647E-0001
 4.55577013315633E-0001
 3.53726255241781E-0001
-3.70343390153721E-0001
-4.97143939137459E-0001
 4.24726471537724E-0001
-4.95881868992001E-0001
-4.53564005438238E-0002
 2.41952500306070E-0001
-6.38666867744178E-0002
 3.66361499298364E-0001
-8.01640723366290E-0002
-2.25599873811007E-0002
 3.59442418674007E-0001
 2.03475683461875E-0001
-3.35695179412141E-0001
 2.74547775276005E-0001
-3.79835090367123E-0001
-1.10157535877078E-0001
-4.55909959273413E-0001
-4.15871102362871E-0001
 7.58378172758967E-0002
 4.79504419025034E-0001
-8.88084138277918E-0002
-1.74881082959473E-0001
-1.34183437330648E-0001
 1.42627325374633E-0001
-2.66618297668174E-0001
 1.71095857396722E-0001
 2.81575249740854E-0001
 2.04501624684781E-0001
-2.73287793854252E-0001
 4.00316850282252E-0001
-4.56102292519063E-0002
 2.71457950118929E-0001
-7.74078771937639E-0002
 4.18606318533421E-0001
-9.27212757524103E-0002
-3.21928283665329E-0001
-1.58689365023747E-0001
-1.85529277659953E-0001
-2.31922854436561E-0001
-2.59968228172511E-0001
-3.06119655491784E-0001
-4.44185132160783E-0001
-3.09481950243935E-0001
-4.52951886225492E-0001
 2.84075846662745E-0001
 1.87634778209031E-0001
-2.19803212909028E-0001
 2.80173665378243E-0001
-4.67457383172587E-0001
 1.40062127262354E-0001
 7.22932110074908E-0002
 2.87915115710348E-0001
-2.05148790264502E-0001
 6.13523554056883E-0003
 3.57926658587530E-0001
 4.05507822055370E-0001
 3.95371771184728E-0001
-1.01328371092677E-0001
 4.06018743524328E-0001
 2.51729774754494E-0001
 4.88438622560352E-0002
 2.45617159642279E-0001
 3.77538961591199E-0001
 4.87629624549299E-0001
 9.15165960323066E-0002
-3.66753309965134E-0001
 4.79008108610287E-0001
 2.71543772425503E-0001
-3.06265913182870E-0001
-4.43408661521971E-0001
 1.52134510921314E-0001
 3.94777521956712E-0001
 4.75841211853549E-0001
 1.86467288061976E-0001
 3.46458068350330E-0001
-1.67674705851823E-0001
 1.99284685542807E-0001
-4.87518842332065E-0001
-3.28122890321538E-0001
-3.06995095219463E-0001
 4.54784446163103E-0001
 4.71386935561895E-0001
 4.77933060610667E-0001
-1.96619095746428E-0001
-4.80549644911662E-0001
-7.98305245116353E-0002
 1.56727924244478E-0001
 4.09851979929954E-0001
-1.95280791493133E-0001
-4.36770444735885E-0001
 2.16349574038759E-0001
-2.66722579021007E-0001
-4.33012938359752E-0001
 1.93045497871935E-0001
-7.83201407175511E-0002
 3.60517645720392E-0001
-1.97188134538010E-0001
-1.46313644945621E-0001
-4.50539476936683E-0001
-2.92736208532006E-0001
-4.99438584083691E-0001
-2.13448346592486E-0001
-4.45508067263290E-0001
 3.65313668735325E-0002
-3.29618384363130E-0001
 2.67712702974677E-0001
 1.93839622894302E-0001
-2.32807033229619E-0001
-1.75639951834455E-0001
-3.03769531659782E-0001
 4.05923650832847E-0001
 5.69250495173037E-0002
-1.71240135328844E-0001
-4.57174997776747E-0001
-8.63423547707498E-0003
-1.06056223157793E-0001
 3.00198983168229E-0001
 1.82714415714145E-0002
 3.92469383077696E-0001
 1.81904916185886E-0001
-3.23503997642547E-0002
-4.29102433845401E-0001
-3.81792610278353E-0001
-4.47657194454223E-0001
-3.27866984764114E-0001
-4.27442080341280E-0001
 1.11592737259343E-0001
-1.10976619180291E-0001
-7.40152329672128E-0002
-1.97540506720543E-0001
-3.93693133955821E-0001
-2.01413734350353E-0001
 2.03565083211288E-0001
-4.11786028183997E-0001
 2.69460934447125E-0001
-4.88149076234549E-0001
 3.85289641795680E-0001
-2.86508457735181E-0001
-3.22635138174519E-0001
-4.98381261713803E-0002
 2.68556454684585E-0002
 4.51651264913380E-0001
 4.21179183991626E-0001
-5.88520332239568E-0002
 3.75538208289072E-0001
 3.34723006933928E-0001
 3.89324721181765E-0001
-1.81729274336249E-0001
 3.05432054912671E-0001
-4.82884061522782E-0001
 2.35250585246831E-0002
-1.11463251989334E-0001
-4.06486467691138E-0001
-1.56571408733726E-0001
 9.53568390104920E-0002
-4.97250829357654E-0001
 2.08397933980450E-0001
-2.02645203098655E-0002
-1.99817131040618E-0001
-2.87326802965254E-0001
-4.66332863317803E-0001
 2.17725284397602E-0001
 2.15343035990372E-0001
-2.50509312842041E-0001
-3.02357450360432E-0001
-1.88934401609004E-0001
 4.19478039490059E-0001
-1.92081190180033E-0001
 4.31478376267478E-0001
-4.66307643800974E-0002
-1.80139066418633E-0001
-1.29632242489606E-0001
 1.27450188389048E-0001
-2.42862897925079E-0001
 4.84611482592300E-0001
-4.44487476255745E-0001
 1.93138129543513E-0002
-1.56947370618582E-0001
-4.73331670975313E-0001
 2.25653742905706E-0001
-3.43390468740836E-0001
 3.99002770893276E-0001
-1.63606025977060E-0001
-1.62757407408208E-0001
 9.47865906637162E-0002
-1.81799439713359E-0001
-2.90312429657206E-0001
 2.68944758456200E-0001
 4.73023028811440E-0001
 2.75784232653677E-0001
 1.68480527820066E-0001
 1.11618461553007E-0001
-9.83841896522790E-0002
-1.46732091903687E-0001
 2.04899313393980E-0002
 1.54581548180431E-0001
-1.69183723861352E-0001
 7.02188378199935E-0002
-4.48952286969870E-0002
 5.25426422245800E-0002
 3.22985904989764E-0001
-6.74637872725725E-0002
 2.22279986599460E-0001
-9.24286399967968E-0002
-1.00052612135186E-0001
-1.43293465487659E-0001
-3.08686679927632E-0001
-2.49517412390560E-0001
-1.12593985395506E-0001
 7.94105492532253E-0002
 3.36379986489192E-0001
 1.56009820755571E-0001
 4.28316373145208E-0001
 4.11856743507087E-0001
 4.45700153009966E-0001
 4.76142567116767E-0001
-4.12930638762191E-0001
 4.48216402903199E-0001
 1.01214232156053E-0001
 4.26002811174840E-0001
 2.16374510666355E-0001
-4.12464766763151E-0001
-2.74359012721106E-0001
 6.63554156199098E-0003
-4.91287376033142E-0001
 4.78496544063091E-0001
-2.56206549471244E-0001
-9.11659095436335E-0004
 4.04233723646030E-0001
-2.53589005209506E-0001
-3.44972346676514E-0001
-4.85844961833209E-0001
 2.76975313900039E-0001
 1.11807903274893E-0001
 6.36991693172604E-0002
 3.32158423494548E-0001
-4.28724045166746E-0001
 2.60003116913140E-0001
 4.64502469869331E-0001
 1.71470255590975E-0002
 3.10259149177000E-0001
 7.10184462368488E-0002
-1.70431907987222E-0001
 3.98809514008462E-0002
-3.51737458491698E-0001
 6.92276610061526E-0002
 2.94192618923262E-0001
 3.93981788773090E-0001
-1.10912570031359E-0001
 2.02104048803449E-0001
 4.88076472887769E-0001
 4.39621570985764E-0001
-3.58056409517303E-0001
 3.07444536127150E-0001
 3.08944520773366E-0001
-4.08741957508028E-0002
 3.69644134771079E-0002
-1.21554628014564E-0001
 1.85424491995946E-0001
-3.41134442482144E-0001
 1.72167353099212E-0001
-1.39956260100007E-0002
 1.26058208988979E-0001
-3.98186385165900E-0001
 2.13734688935801E-0001
 4.67624736949801E-0001
 1.01320630172267E-0001
 3.05139690171927E-0001
-1.78510399768129E-0001
-2.57704596035182E-0001
-4.44478294579312E-0001
 4.87219704780728E-0001
-1.78557447390631E-0001
-1.39276999980211E-0001
 9.54660440329462E-0002
-3.01565872970968E-0001
 2.97282997285947E-0001
-3.49709671922028E-0001
-3.47254604799673E-0001
 3.20130374748260E-0001
-4.77308617206290E-0001
 6.41164276748896E-0002
-3.33461059024557E-0001
-3.33875719923526E-0001
 4.06346479197964E-0001
 9.35931960120797E-0002
 8.37964017409831E-0002
 1.71115616802126E-0001
 3.71503014815971E-0001
-1.46226428449154E-0001
 2.23678954178467E-0001
-9.96073097921908E-0002
-1.57985374564305E-0001
-2.99013719893992E-0001
-1.96867038263008E-0001
-1.34799010585994E-0001
-2.43322883965448E-0001
 4.92052143439651E-0001
-3.29528482398018E-0001
-1.21849097777158E-0001
-2.16232965001836E-0001
 3.44476950354874E-0001
 4.38388001639396E-0002
-6.69605075381696E-0002
 1.57650560839102E-0001
-4.93004109710455E-0001
 3.01432240987197E-0001
 3.43461339827627E-0001
 3.09337701415643E-0001
 1.99844549410045E-0001
-3.79642494721338E-0001
 1.24583442229777E-0001
-2.87143194349483E-0001
-4.65868530794978E-0001
 1.09912848565727E-0002
 3.52459180634469E-0001
-3.80675612250343E-0001
-1.30312732420862E-0001
-4.56273096380755E-0001
 4.85256346408278E-0001
-3.99414736079052E-0001
 2.20765322446823E-0001
-1.85022264486179E-0001
-1.19225768838077E-0001
 7.42980015929788E-0002
-4.31030982173979E-0001
-5.06865649949759E-0002
-5.37522090598941E-0003
 2.32340681133792E-0001
 1.92780552431941E-0001
-3.15396019956097E-0001
-6.54719816520810E-0003
 4.44119700696319E-0002
 3.73066310770810E-0001
 3.37046527536586E-0001
-2.32429744210094E-0001
 2.58702509803697E-0001
 8.39337967336178E-0002
-3.07049918686971E-0001
-4.22620418015867E-0001
-4.28488385165110E-0001
-4.71684870310128E-0001
 1.24152972595766E-0001
-1.82038891594857E-0001
 3.87684284476563E-0001
-3.72347896918654E-0001
 4.73948152968660E-0001
-3.63800485152751E-0001
-1.56256472924724E-0001
-1.74942194484174E-0001
-4.89608700154349E-0001
 3.84824360255152E-0001
 1.55929967295378E-0002
-1.88670195639133E-0001
-6.13326556049287E-0003
 1.47739672567695E-0001
 4.82664942508563E-0001
 3.31898918375373E-0002
-3.44213847769424E-0001
-1.78982398938388E-0001
-3.29611529828981E-0001
 9.31253936141729E-0002
-3.64704834064469E-0001
 4.83931131195277E-0001
-3.57146883616224E-0001
 4.00207039900124E-0001
 1.70862660976127E-0001
 4.44008619524539E-0002
 2.67542735440657E-0001
-3.18741600960493E-0001
-4.06372036552057E-0001
 3.93230845686048E-0001
-7.59853015188128E-0002
 2.11751873604953E-0001
-8.06191794108599E-0002
-4.48491509538144E-0001
 1.78399405209348E-0001
-1.24193741008639E-0001
-4.13950806250796E-0001
-4.54456475097686E-0001
 9.55951081123203E-0002
 4.14660864509642E-0001
 1.33569863857701E-0001
-6.27897446975112E-0003
 1.11033049179241E-0001
 4.73001196980476E-0001
-1.26983150606975E-0001
-3.60356493387371E-0001
-3.66112090880051E-0001
 3.02511206828058E-0001
-1.58137363148853E-0001
 3.15937072504312E-0001
-1.96391430916265E-0001
 2.32027096673846E-0001
-4.07752776285633E-0001
 7.30966324917972E-0002
 7.16441848780960E-0002
 2.63667692430317E-0001
-3.90870026079938E-0001
 4.57745178136975E-0001
-4.69759426312521E-0001
 4.04316376894712E-0001
 4.05199285829440E-0001
 1.74682123120874E-0001
 1.60181913292035E-0001
-4.08170414157212E-0001
-4.10584927303717E-0001
-3.82904294412583E-0001
 4.19352753786370E-0001
 3.25346866622567E-0001
 4.56059055635706E-0001
-6.85547012835741E-0004
-1.56004658201709E-0001
 3.59077499248087E-0001
-1.08832130907103E-0001
 7.64727094210684E-0002
-4.15462742792442E-0001
 6.89386799931526E-0002
-3.56776021188125E-0001
-3.14534774515778E-0001
 4.78643623646349E-0002
 3.51420267485082E-0001
 2.54979412304237E-0001
-4.08434189390391E-0001
 6.79140638094395E-0002
 1.64051091298461E-0001
 2.03287301817909E-0001
 3.75085047911853E-0001
 2.76463886490092E-0001
 6.68418230488896E-0002
 4.38162398058921E-0002
 3.42442071530968E-0001
-4.04009639518335E-0001
 3.74079409986734E-0001
-3.92477553104982E-0001
-3.03974593523890E-0001
 2.64732202049345E-0002
-2.24151928909123E-0001
-4.54245247645304E-0001
 4.47217870969325E-0001
 1.48019916145131E-0001
-4.61348144337535E-0001
-2.29132612934336E-0001
-1.93039458710700E-0001
 1.11854390706867E-0002
-3.55486235581338E-0001
-4.10784411011264E-0001
 3.82307791151106E-0002
 3.36862456751987E-0001
 4.77926433086395E-0001
-4.26590978866443E-0001
 4.80932136997581E-0003
 1.97616763180122E-0001
-7.99706215038896E-0002
 4.70698002027348E-0001
-9.92885674349964E-0002
-3.97656959714368E-0001
-4.06121928244829E-0002
-3.05632451316342E-0001
-1.05342880357056E-0001
-3.43884067842737E-0001
 1.78747986443341E-0001
 1.95014232071117E-0001
-3.26044590678066E-0001
 2.17111431760713E-0001
-2.72855821996927E-0001
-2.41419154917821E-0001
 1.22177687939256E-0001
 2.22473580157384E-0001
-3.63267865963280E-0001
 2.80238830018789E-0002
-3.85004896204919E-0001
 1.05001478223130E-0001
-4.06275844201446E-0001
-2.04511163523421E-0001
-3.31444968003780E-0001
-2.74683891329914E-0002
-4.77199285291135E-0001
 3.61868296982720E-0001
-7.52283982001245E-0002
 4.71890483750030E-0001
-4.05626364052296E-0001
 1.06178747955709E-0002
-2.92094713542610E-0001
-4.90707427496091E-0001
-4.85924155451357E-0001
-1.07295070542022E-0001
-3.63193444442004E-0001
 2.49058584449813E-0001
 2.03852673992515E-0001
-1.30434887250885E-0001
 2.71985898725688E-0002
 6.25290328171104E-0002
 2.34029737301171E-0001
 1.10941724153235E-0001
 6.83740586973727E-0002
 3.49048123462126E-0001
-3.84267639368773E-0001
 4.94482878828421E-0001
 8.68095969781280E-0003
 4.00892954086885E-0001
-1.86968420632184E-0001
 1.03971488075330E-0001
-1.65827478747815E-0001
-2.65976974042132E-0001
 8.41916967183352E-0002
 3.73063052305952E-0001
 1.74796167295426E-0001
-4.43474931875244E-0001
-4.88605595193803E-0001
-3.28593733487651E-0001
 4.22496544662863E-0001
 2.96628174139187E-0001
 3.28314468264580E-0001
 3.80021438235417E-0001
 2.95607612933964E-0001
 3.62164251273498E-0001
 4.04921970330179E-0001
-2.47188281966373E-0001
 3.33908796776086E-0001
-4.46651217760518E-0001
-1.11387856304645E-0003
 1.11082142451778E-0001
 5.87202007882297E-0002
-1.99243100592867E-0001
 1.32955630309880E-0001
 1.67941489489749E-0001
-2.17588113155216E-0001
 1.50369771523401E-0001
 2.07690637558699E-0001
-4.70538053428754E-0001
 3.01702213939279E-0001
 1.67566302930936E-0001
-2.91078788228333E-0001
-3.30528408987448E-0001
-4.08797594718635E-0002
 1.81935145286843E-0001
 1.19307408109307E-0001
-7.51453170087188E-0002
-1.92992810625583E-0001
 4.47820217814296E-0002
 3.93375889398158E-0001
 3.08234771015123E-0001
-1.41568025108427E-0001
 3.21207363856956E-0001
-3.94591890275478E-0001
 1.84915609890595E-0001
-3.40604207012802E-0001
 8.86292604263872E-0002
-3.70444939471781E-0001
 1.10954891191795E-0001
-3.33299226593226E-0001
-2.36373280407861E-0001
-3.84464208036661E-0002
 3.79245786229149E-0001
 1.65857694577426E-0001
-3.71021757135168E-0001
 4.14192201569676E-0002
 7.04813015181571E-0002
-2.86592239048332E-0001
-1.72292881179601E-0002
-3.13509311527014E-0001
-3.44123553251848E-0001
 3.38033442851156E-0001
 8.14535876270384E-0002
 4.94200835935771E-0001
 4.48523215251043E-0001
-1.51666211895644E-0002
 2.98713422147557E-0001
 3.23949219658971E-0001
 4.50253376970068E-0001
-6.28636595793068E-0002
 1.72043682774529E-0001
 2.17451223172247E-0001
 3.90884083928540E-0001
 2.00229259673506E-0001
 2.58884888840839E-0001
 3.66938740015030E-0001
 6.72128819860518E-0003
 8.13743188045919E-0002
-2.57899390999228E-0002
-9.41258016973734E-0003
-1.44804027630016E-0001
 4.50490102637559E-0001
-1.68569517554715E-0001
 2.24545476958156E-0001
 2.12508192518726E-0001
 4.15871813427657E-0001
-2.41503225872293E-0001
 3.90939061529934E-0001
-1.48846066324040E-0001
 3.99325548205525E-0001
 4.11070280475542E-0001
 2.51229193061590E-0001
-2.55790222203359E-0001
-1.54908361379057E-0001
-3.45360230887309E-0001
 1.04295256547629E-0001
-6.74961577169597E-0003
 4.69320532865822E-0002
-3.62541557522491E-0001
-1.61379938945174E-0001
-4.73226217320189E-0001
-1.72243137378246E-0001
 1.26176262041554E-0001
 2.97951460815966E-0001
 3.66009478690103E-0001
 5.61647661961615E-0002
 2.60425850283355E-0002
-4.30184461176395E-0001
-4.95015628403053E-0001
 2.34272682573646E-0001
 2.57554113632068E-0001
 5.62563529238105E-0002
-2.98278514994308E-0001
-3.58790598344058E-0001
 4.11423156736419E-0001
 4.36177244409919E-0001
-2.72553490241989E-0001
-2.33351700473577E-0001
-1.46258795866743E-0001
-1.21341290883719E-0001
-1.29322840599343E-0001
 1.87541157938540E-0002
 2.03212813241407E-0001
 1.16627831012010E-0001
-2.56929661845788E-0001
-5.90812065638602E-0002
 3.52334808325395E-0001
 2.40254278294742E-0001
-3.16097878618166E-0001
 4.21661381144077E-0001
 4.54395792214200E-0001
 3.19447861984372E-0001
 3.10055548558012E-0001
-3.67933001834899E-0001
-4.51829029479995E-0001
 2.14832657016814E-0001
 8.39122873730958E-0003
-3.24860138352960E-0001
-2.57812711643055E-0001
 1.86572685837746E-0001
 4.17375758523121E-0001
 1.81445376481861E-0001
 1.30433879559860E-0001
 1.60424164496362E-0001
 1.94842952536419E-0001
 3.35416287649423E-0001
-1.38607171596959E-0001
-2.39610688760877E-0001
-3.81237113615498E-0001
 6.66978950612247E-0002
 3.22652438189834E-0002
 4.67346717603505E-0001
-1.82106247870252E-0001
 3.90907330904156E-0001
 3.30267646117136E-0001
-4.86966717988253E-0001
-3.20808473741636E-0001
 1.34181899484247E-0001
-4.07126333797351E-0001
 3.68752705864608E-0001
-2.71147549850866E-0001
-4.74108520429581E-0001
-2.91123942704871E-0001
-6.18144478648901E-0002
-4.66136676957831E-0001
 3.93889989238232E-0001
-4.67855980852619E-0001
-1.86324133537710E-0001
 4.20934607507661E-0001
-5.33190867863595E-0002
-2.70049165235832E-0001
 2.05369360744953E-0001
-4.40308652585372E-0001
 3.76871892716736E-0001
-2.62253180379048E-0001
 4.02578159235418E-0001
-2.93003101600334E-0001
-2.29706622194499E-0001
 2.42252583382651E-0001
-1.23252892866730E-0001
 1.59284470835701E-0001
 5.51563422195613E-0002
-1.35252395877615E-0001
 3.85396641679108E-0001
-2.90228514699265E-0001
-2.43759392760694E-0002
-3.35708849597722E-0002
-3.13582774251699E-0001
-3.42568259453401E-0001
 3.24172948952764E-0001
-2.52283696318045E-0001
-2.77909656055272E-0001
 1.64600393967703E-0001
-8.28825342468917E-0002
 6.33748236577958E-0002
 3.82211061194539E-0001
-4.89913245430216E-0001
 4.76740780286491E-0002
-3.74663381138816E-0001
 2.05687143839896E-0001
 3.46698884386569E-0002
 4.00939288083464E-0001
-4.84909939812496E-0001
-3.70010256767273E-0001
-1.74147963291034E-0001
-3.34843276534230E-0001
 1.77515394752845E-0001
-3.52169358171523E-0001
 4.38744846032932E-0001
 3.23648289311677E-0001
 3.18040507612750E-0001
-1.95589382201433E-0002
 1.99963411549106E-0001
 3.61784383188933E-0001
 3.74991995980963E-0001
 1.26827036030591E-0001
-1.08596867648884E-0001
-1.26631827559322E-0001
 4.89016555948183E-0001
-1.01623658090829E-0001
-1.39225620543584E-0001
-1.99191065970808E-0001
 1.41447681700811E-0001
 2.98191997222602E-0001
-1.44230023724958E-0001
 2.93459456879646E-0001
-1.16507322760298E-0001
-1.45472681149840E-0001
 1.28740491578355E-0001
 4.18492506723851E-0001
-1.71885019401088E-0001
-2.32302456162870E-0001
-3.91247655032203E-0001
 2.08691353444010E-0001
-1.73513199435547E-0001
 4.79843012988567E-0001
 1.87903724843636E-0001
 2.81529360916466E-0001
-4.99112934106961E-0001
-4.73081083036959E-0001
 4.18773318873718E-0001
-4.86086360644549E-0001
-4.44080312969163E-0001
-2.17713395133615E-0001
 1.69876856962219E-0001
-4.93032239843160E-0001
 3.99271303322166E-0002
 4.51281455345452E-0001
 3.60064667183906E-0002
-1.74771466758102E-0001
 4.78474304778501E-0001
 4.26132310181856E-0001
-4.49672158574685E-0001
 2.44631846901029E-0001
 5.17777611967176E-0002
-1.39392529614270E-0001
 4.95110220508650E-0001
 4.93662570137531E-0001
 2.37955203978345E-0001
 7.37622547894716E-0002
-1.42035817494616E-0001
 2.22043517511338E-0001
-4.06029684701934E-0001
 1.42163121141493E-0001
 2.30462250532582E-0001
 1.81338476482779E-0001
-4.03852108167484E-0001
-2.10036650300026E-0001
-3.03982689743862E-0001
-1.48155702743679E-0001
-2.87865706020966E-0001
 4.36205289326608E-0001
-4.96106159640476E-0001
 1.47045124322176E-0004
 1.26178207574412E-0001
-4.91275833919644E-0001
 7.62269555125386E-0002
-9.82827846892178E-0002
-2.10393281886354E-0001
 3.84028454311192E-0001
 1.44924261840060E-0001
 2.12919010315090E-0001
-2.81628302531317E-0001
-4.37468189746141E-0001
 6.53255248907954E-0002
-2.73191320244223E-0001
-2.90458496892825E-0001
-6.14884318783879E-0002
-3.96504849893972E-0001
 4.97096922714263E-0001
-1.01387010188773E-0001
 2.74168798699975E-0001
-2.55977524211630E-0001
 6.46503525786102E-0002
-1.70481166103855E-0001
 2.37164930440485E-0001
 3.15204878570512E-0001
-2.29092975612730E-0001
-4.07948300708085E-0002
-3.88990066945553E-0001
 4.78488691383973E-0001
 3.92581024672836E-0001
-2.31345460051671E-0001
-4.62322936393321E-0001
 3.79042933927849E-0001
-4.17968876194209E-0001
-9.77708448190242E-0002
-9.81808248907328E-0002
-4.95659144362435E-0001
-1.52331509161741E-0001
 7.20947026275098E-0003
 2.15961587615311E-0001
-4.52375708846375E-0001
 5.87784708477557E-0002
 1.95403069956228E-0001
-3.83953478187323E-0001
-1.76874171709642E-0001
-2.90868575219065E-0001
 2.98698868369684E-0001
-1.73295904882252E-0001
-4.70076211495325E-0001
 4.23757631797343E-0001
 3.40441620675847E-0001
 2.05624880269170E-0001
 4.11305019864812E-0001
 4.43261254113168E-0001
-1.05498252669349E-0001
 2.26409026421607E-0001
-3.93489497480914E-0001
 7.00483643449843E-0002
 2.53915470791981E-0001
 9.26694273948669E-0003
-2.58261233335361E-0001
 3.10844035353512E-0001
-4.19029735261574E-0001
-2.41053455509245E-0001
-4.42717876983806E-0001
 1.99873492587358E-0001
 4.60610615788028E-0001
 2.19262061640620E-0001
-3.82329294225201E-0001
-4.62917671073228E-0001
-4.70960902282968E-0001
-4.96400590054691E-0001
-9.83006719034165E-0002
 2.57707820273936E-0002
 9.93877581786364E-0002
-8.92268754541874E-0002
 3.19212150061503E-0001
 4.40170741640031E-0002
-4.36651820782572E-0002
-4.14390143938363E-0001
 4.51520159142092E-0001
-4.65735185425729E-0001
-2.58458317490295E-0001
 1.33633429184556E-0001
 6.23264631722122E-0002
-2.54550535697490E-0001
-3.98214733460918E-0001
-4.50773536227643E-0001
 1.76034395815805E-0001
-1.87961136456579E-0001
 2.16606303583831E-0002
 6.66435584425926E-0002
-2.29686565464363E-0001
 4.04362821485847E-0001
 1.27289292868226E-0002
-2.06748963333666E-0001
 3.79797931062058E-0001
-6.53932313434780E-0002
 8.09856753330678E-0002
 2.34368255361915E-0001
 1.57793654361740E-0001
 5.28444717638195E-0002
-3.55475688586012E-0001
 6.90854759886861E-0002
 1.92867146106437E-0001
 4.17484811041504E-0001
-1.76729901926592E-0001
-2.13566701859236E-0001
 1.27192888641730E-0001
-2.54923799075186E-0002
-2.27340687299147E-0001
 4.12786556407809E-0002
 3.73533285455778E-0001
 2.29863588232547E-0001
-1.68612387496978E-0002
-1.60677624866366E-0001
 4.77726454148069E-0001
 2.49413225334138E-0001
 2.17360602458939E-0001
-8.94267028197646E-0002
 4.23556831898168E-0001
 3.70779889170080E-0001
 6.94748456589878E-0003
-1.19326040148735E-0001
-7.31164065655321E-0002
-1.38508124742657E-0001
-1.19297005468979E-0001
 9.94528448209167E-0002
 1.59018815029413E-0002
 7.78856920078397E-0003
-2.53857580246404E-0001
 2.36078185960650E-0001
 4.44411849835888E-0001
 3.68465661536902E-0001
 9.62188222911209E-0002
 1.88340432941914E-0004
-2.65029481379315E-0001
 1.78134425077587E-0001
-3.68805744219571E-0002
-4.01626277714968E-0001
-1.01198557531461E-0001
 1.34270054753870E-0001
-2.08992686355487E-0001
-2.14614701457322E-0001
 1.29337190883234E-0001
 5.24240699596703E-0002
-3.50416557164863E-0001
-3.80555352196097E-0001
 1.62696412298828E-0002
 1.23975779395550E-0001
 4.60343966027722E-0001
 2.81030581332743E-0001
 7.69830842036754E-0002
-2.39202191587538E-0001
 1.57407869352028E-0001
-4.35482673346996E-0001
-3.47754858201370E-0001
 2.61210688855499E-0001
-4.52100785914809E-0002
-9.79607263579965E-0002
 4.63030497776344E-0001
-2.18398488592356E-0001
 1.41993934987113E-0001
 2.89572831243277E-0002
 3.75352440634742E-0001
 3.48081640433520E-0001
 7.98013412859291E-0002
-3.49698442034423E-0001
 1.69977219076827E-0001
-1.07441508676856E-0001
 3.18130076630041E-0001
-2.82433923333883E-0001
 3.63896209979430E-0001
-4.52403629664332E-0001
 7.83878169022501E-0003
 1.75229589454830E-0001
 3.80430898861960E-0001
-3.15558623056859E-0001
 2.83513132017106E-0002
 2.86378176882863E-0001
-3.85154327144846E-0001
 4.28585368674248E-0001
-4.97023431817070E-0001
-1.03195629082620E-0001
 1.92343426169828E-0001
-3.62756011541933E-0001
-3.76201379345730E-0001
 2.46957838535309E-0001
 4.65318978065625E-0001
-4.26876245532185E-0001
-4.19878291431814E-0002
 1.91122627817094E-0001
-4.53254696680233E-0001
-2.41146787535399E-0001
-3.42421693028882E-0001
-6.68040234595537E-0002
 4.26567575195804E-0001
-2.53546849358827E-0001
 2.44075579335913E-0001
-3.61556316725910E-0001
 4.67980020912364E-0001
-2.13779123034328E-0001
-1.09378612833097E-0001
-4.69392959028482E-0001
 3.30460589611903E-0001
-3.70596440974623E-0001
 3.72738677775487E-0001
 3.33736333064735E-0001
-3.83561567170545E-0001
-5.09643736295402E-0002
 1.10042958287522E-0001
 1.68125892058015E-0001
-2.11530802538618E-0001
 1.13315235357731E-0001
-2.93753801379353E-0002
 2.59725720621645E-0001
 1.53793131234124E-0001
 2.95894796494395E-0001
-2.39998425589874E-0001
 7.24046751856804E-0002
-3.68489993270487E-0002
 1.57460564281791E-0001
-4.33482796186581E-0001
-2.77559787966311E-0001
-7.92671784292907E-0002
-4.17023710440844E-0001
 3.85058621643111E-0001
-2.15390304103494E-0001
-3.47865598043427E-0001
 2.08965934347361E-0001
-3.09029752621427E-0001
-1.50741728954017E-0001
-7.28033024352044E-0002
-2.74789550807327E-0001
-1.13962306873872E-0001
 4.39718294888735E-0001
-3.15397020196542E-0001
 1.85233613010496E-0001
-2.11583037162200E-0001
 1.49455334059894E-0001
 1.55108816223219E-0001
-1.90048064570874E-0001
-4.11616035969928E-0001
 1.08315723016858E-0001
-3.69720136513934E-0001
 1.88636216334999E-0002
-5.82206679973751E-0002
 1.37250685133040E-0001
-3.26387527165934E-0001
-3.26848400291055E-0001
 1.23023566557094E-0001
 2.00892016291618E-0001
-1.79087891941890E-0001
-2.34924389515072E-0001
 4.09577481215820E-0001
 1.73543309792876E-0002
 6.68045759666711E-0002
 3.80283598788083E-0002
 1.19722964940592E-0001
-6.53611291199923E-0002
-3.15744930645451E-0001
 2.71630733739585E-0001
-2.44609436485916E-0002
 4.33013875968754E-0001
 1.73970022471622E-0001
 2.16241075191647E-0001
-2.87051669554785E-0001
-1.37253481894732E-0001
 3.90556778991595E-0001
 4.11253524478525E-0001
 1.10708597814664E-0001
 2.76561397127807E-0001
 1.42316072480753E-0001
 3.71560421306640E-0001
-1.39775083633140E-0001
 4.66200599446893E-0001
-1.88457680633292E-0001
-1.23446230310946E-0001
-5.19430844578892E-0002
-4.37539680860937E-0001
-2.07793275592849E-0001
 3.46040765289217E-0001
 4.72996433032677E-0001
-1.91920958459377E-0001
-2.08101801341400E-0001
-4.62551614735276E-0001
 6.95904640015215E-0002
 3.62852289341390E-0001
 2.94897089945152E-0001
 4.86920406110585E-0002
 3.59984422801062E-0001
 2.50348931178451E-0001
-2.66743274172768E-0001
 3.61083291005343E-0001
 1.05960717191919E-0001
-1.94395947270095E-0001
 1.62767769070342E-0001
 4.06651622150093E-0001
-1.69523649383336E-0002
 2.33163390308619E-0001
 4.90680385613814E-0001
-1.05744714383035E-0001
 1.48573543643579E-0001
 1.34854326955974E-0001
-4.47940774960443E-0001
-1.21143798809498E-0001
 2.55414012353867E-0002
 1.16658451035618E-0001
-4.18353786459193E-0001
 3.08333921711892E-0001
-2.58014185819775E-0002
-1.65939322672784E-0001
-1.21893840609118E-0001
-4.67786339577287E-0001
-2.26822990225628E-0001
 8.52499306201935E-0002
-2.92469829088077E-0001
 6.68338080868125E-0003
 8.20786131080240E-0002
-1.88453608192503E-0001
-2.56928113056347E-0001
-3.19725051056594E-0001
 3.07381081162021E-0001
 1.14430306479334E-0001
-4.12408480187878E-0001
-2.05415651667863E-0001
-4.56461059162393E-0001
-3.51452643983066E-0001
 1.76182710798457E-0001
 8.44059572555125E-0002
-4.88845057087019E-0001
 6.55911862850189E-0005
 1.05457198107615E-0001
-3.88344111386687E-0001
-3.35903238737956E-0001
-9.02410717681050E-0002
 1.86462297337130E-0001
-2.82540607731789E-0001
-1.12565995426848E-0001
 4.50192207470536E-0001
-2.31893805554137E-0001
-1.73222680110484E-0001
 4.58070540567860E-0001
-4.83617185615003E-0001
-3.72033948777243E-0001
 8.99466522969306E-0002
 1.89947132719681E-0001
 2.39313863217831E-0001
 4.77353923255578E-0001
 9.55100893042982E-0002
-6.43106105271727E-0002
 1.81673943065107E-0001
 3.77515490399674E-0001
 1.38709702063352E-0001
-1.33423974039033E-0001
 4.25198426470160E-0001
-3.86163400253281E-0001
-2.19980352092534E-0001
 2.02702438225970E-0001
-9.10126594826579E-0002
-1.75067378906533E-0001
-3.21907052304596E-0001
 3.15214589936659E-0001
-3.71825199574232E-0001
 4.33495614910498E-0001
-6.85026743449271E-0002
 3.72488211607561E-0001
-4.47674994356930E-0001
-3.24225687189028E-0001
 4.13615111727268E-0001
-4.78716876823455E-0002
 3.72929798439145E-0001
-2.23438089480624E-0001
-1.64917793590575E-0001
 2.90664003929123E-0001
 4.39382784999907E-0001
 6.65666733402759E-0002
-4.81858891900629E-0001
 9.28136378061026E-0002
 4.92805019021034E-0001
 8.90403541270643E-0002
 1.17283002939075E-0001
 7.21952540334314E-0002
 5.70972478017211E-0002
-7.46057624928653E-0003
-2.29446082841605E-0001
-3.54642656864598E-0001
-4.03406279161572E-0001
-2.43305885931477E-0001
 4.15899931918830E-0001
 4.51004920294508E-0001
-2.00307439081371E-0001
 4.78602733928710E-0002
 2.56926460657269E-0001
-3.83704087929800E-0001
-4.02162302285433E-0001
-2.48470965540037E-0001
-3.87553411070257E-0001
-5.79171443823725E-0002
-2.20772636123002E-0001
 4.78369294898584E-0001
-3.65806523244828E-0001
 4.28974910406396E-0001
 3.06624153628945E-0001
-4.09221989801154E-0001
-3.72928176540881E-0001
-1.83904817560688E-0001
-3.01358356140554E-0001
-4.53186700819060E-0001
-4.36766049824655E-0002
 5.44083609711379E-0002
 8.38825777173042E-0002
-3.91614638036117E-0001
-2.24018386099488E-0001
-1.13506332272663E-0001
-2.12696389295161E-0001
 2.10580210434273E-0001
 6.29902114160359E-0002
-4.53618813771755E-0002
-4.41818380728364E-0001
-4.61008788784966E-0001
-3.08639057446271E-0001
 1.09125097980722E-0001
-2.00943428091705E-0001
 1.11933441134169E-0001
-4.69254636671394E-0001
-1.61406754748896E-0001
 4.05025962740183E-0001
 4.14415855193511E-0001
-1.96204329375178E-0001
-5.65934577025473E-0003
 7.27658076211810E-0002
-1.19253732962533E-0001
 1.86689604539424E-0001
 2.30449384776875E-0001
 1.88653202727437E-0001
-2.27355858078226E-0001
 3.87194413226098E-0001
-1.68394712964073E-0001
-3.44634554348886E-0001
-2.50263797817752E-0001
 1.84644880238920E-0001
-1.49511861847714E-0001
 2.66330718994141E-0001
 1.79309845203534E-0001
 1.66210414376110E-0001
-2.73392908507958E-0001
 4.87405336461961E-0001
 4.82199373887852E-0001
-3.56173797976226E-0001
-1.91543561639264E-0001
-2.44847448542714E-0001
 6.16800396237522E-0002
 4.86163421999663E-0001
 4.50866682222113E-0001
-3.48902071826160E-0001
-3.87755102245137E-0001
-1.49986477103084E-0001
-3.90574074583128E-0001
-4.38663724809885E-0001
-1.44860524451360E-0001
 4.54615629278123E-0002
 1.03846568381413E-0001
-3.19134858436882E-0001
-2.47074733488262E-0003
 1.92236122675240E-0002
-2.78476786334068E-0002
 4.72019875422120E-0001
 4.62174954125658E-0001
 1.90523217897862E-0001
-4.12439471343532E-0001
-6.36147549375892E-0002
-3.15509344218299E-0001
-3.76118069048971E-0001
 4.59934805287048E-0001
 3.09558622539043E-0001
 2.38597022835165E-0002
-2.26801103446633E-0001
-1.06317013734951E-0001
 3.81397297605872E-0002
 8.60834375489503E-0002
 2.81494506169111E-0001
-7.60246117133647E-0002
 1.48321947082877E-0001
 3.83774773217738E-0003
-4.29306887555867E-0001
 2.03158383956179E-0001
 3.65460184402764E-0001
 4.72012416692451E-0001
 2.05819806549698E-0001
-2.40761711494997E-0001
-4.06009685248137E-0001
-4.15191706037149E-0001
 2.67986258026212E-0001
-2.01689440989867E-0001
-3.82924829609692E-0001
-2.28532724780962E-0001
 2.20540617126971E-0001
-2.71906938869506E-0002
 1.25352101400495E-0001
 3.77510095247999E-0001
 2.75647966191173E-0003
-2.12547881761566E-0001
 4.34157096780837E-0001
-3.11643066583201E-0001
 3.35435914341360E-0001
 6.47551983129233E-0002
 4.98600468039513E-0001
 4.42205831641331E-0001
 4.72801552619785E-0001
-3.58006187016144E-0001
 8.58690952882171E-0002
 1.29043924855068E-0001
-1.14947258960455E-0001
-2.78516945661977E-0001
 2.14130235835910E-0001
-3.77333516022190E-0001
-3.94039243925363E-0001
-4.53946085879579E-0001
 2.17411895282567E-0001
-5.74212286155671E-0002
 2.29878081474453E-0001
 3.21599670452997E-0001
 4.58347611129284E-0002
 1.92655708873644E-0001
-2.07463251892477E-0001
-4.41432412946597E-0001
-3.39429301209748E-0001
-2.65656418632716E-0002
 2.00107363052666E-0002
 2.54270924953744E-0001
-3.67097189649940E-0001
-1.85085786273703E-0001
-3.19782559294254E-0001
-4.12103733280674E-0001
 3.06762055493891E-0001
 4.26740308525041E-0001
 2.13331975974143E-0002
 5.00811531674117E-0002
 1.34115435183048E-0001
-1.87355868285522E-0001
-4.68502125237137E-0001
 1.78937032585964E-0001
 4.25807377323508E-0002
-4.53982640756294E-0001
-4.95816476177424E-0001
 3.24392522452399E-0001
-5.53571525961161E-0002
-2.46506603201851E-0001
 1.43602095078677E-0001
 1.12731983652338E-0001
-2.52153384499252E-0001
-3.96588264731690E-0001
 1.94527214858681E-0001
-4.66795592801645E-0001
 4.75341293960810E-0001
 3.46040118718520E-0001
 3.30905025359243E-0001
-1.81422386551276E-0001
 3.56151531450450E-0001
 2.02429524855688E-0001
-2.12370913010091E-0001
-4.58487236173823E-0001
-5.45006804168224E-0003
-3.51223042001948E-0001
-3.01456567831337E-0002
-4.01365814963356E-0001
-2.20938241109252E-0002
-1.06828945456072E-0001
 2.42251479066908E-0002
 4.16950578801334E-0003
-4.67612296342850E-0001
-4.08404499059543E-0001
-3.93607644829899E-0001
-3.34964893991128E-0001
 8.58869617804885E-0002
 1.00065264152362E-0001
 3.29194471705705E-0001
-4.40758121432737E-0001
-1.52449788525701E-0001
-1.90229365369305E-0001
-3.74122128356248E-0001
-1.05036965105682E-0002
-2.36717100255191E-0001
 3.62104081781581E-0001
 1.27310738898813E-0002
-1.66128165321425E-0001
 4.56606592983007E-0001
-2.09555078065023E-0001
-1.44919180311262E-0002
-3.45744008664042E-0002
 1.42424730584025E-0002
-1.14423201186582E-0001
 3.40157863683999E-0002
 2.62635408667848E-0001
-2.74203604087234E-0001
 3.31612976500764E-0001
-4.90759570617229E-0001
-1.17467915872111E-0001
 1.36920512653887E-0001
 4.09304444910958E-0001
 3.27388132456690E-0001
-2.81597907887772E-0001
 2.53264531493187E-0002
 3.13605837756768E-0001
-2.54785513971001E-0001
 2.13935494190082E-0001
 1.59025072120130E-0001
 3.82374163018540E-0001
-3.08981798123568E-0001
-4.43057913798839E-0002
-5.38322422653437E-0002
-2.16924654087052E-0001
 3.85673827957362E-0001
-2.84224415430799E-0001
 3.35864302702248E-0001
 4.54373584361747E-0001
 2.38078525755554E-0001
-1.33453711168841E-0001
-4.20647662132978E-0001
 3.49478516960517E-0001
 2.49387910123914E-0001
 3.39321505045518E-0001
-2.89106671698391E-0001
 2.78125203447416E-0001
 4.10415951628238E-0001
-4.51135554583743E-0001
-1.42229868099093E-0001
-1.05938082328066E-0001
-1.73426058609039E-0001
-4.44188250694424E-0002
-2.61238879524171E-0001
-3.75079246936366E-0001
-4.45276481565088E-0001
 1.87285748077556E-0001
-3.95341366529465E-0002
-4.08653959399089E-0001
 3.86318759527057E-0001
-1.07589341932907E-0001
-2.91426265612245E-0002
-1.87744420720264E-0001
 6.12123315222561E-0002
-2.53462401451543E-0001
-2.20564084127545E-0001
 2.43109679082409E-0001
-3.53499293792993E-0001
 2.84123537829146E-0001
-1.96640620939434E-0001
 4.44063016446307E-0001
 6.47834376432002E-0002
 4.77297105593607E-0001
 4.48925208300352E-0001
-7.51256977673620E-0002
 6.21150201186538E-0003
 2.33600292121992E-0001
 2.87778901867568E-0001
 4.63448762195185E-0001
-2.91300300043076E-0001
 2.34550460008904E-0001
-6.27759303897619E-0002
-5.51115700509399E-0002
 3.40678121428937E-0001
-2.13102331617847E-0001
 4.00905404239893E-0003
-4.82074747560546E-0001
-2.92423269711435E-0002
-3.91547690378502E-0001
-2.99034886062145E-0001
 1.15612007910385E-0001
 3.58684667851776E-0001
-2.79641941422597E-0001
-4.12882957607508E-0003
-3.62853963626549E-0001
 5.19594778306782E-0002
-1.32314865710214E-0001
 4.01920115575194E-0001
 3.37700782576576E-0001
-4.77505751419812E-0001
 1.40218874206766E-0001
-2.30838316492736E-0001
 2.23140151472762E-0001
 3.27684676740319E-0001
-2.84681379096583E-0001
-3.13703116029501E-0001
 4.96490676188841E-0001
-4.69729150179774E-0001
-1.05278078699484E-0001
 3.52198998443782E-0001
 3.53046498494223E-0001
-1.38637851458043E-0001
-1.42830961616710E-0001
 2.65361387282610E-0002
-3.29017838230357E-0001
 3.61001211684197E-0001
-2.01277224579826E-0001
 4.18870368041098E-0001
 3.94348216475919E-0001
 4.80641963426024E-0001
 3.82658612681553E-0001
-3.74391615390778E-0001
-3.44675361877307E-0001
-1.18083296809345E-0001
-3.29199843341485E-0001
 4.74178767763078E-0001
-6.73929422628134E-0002
 4.16067257989198E-0001
-4.18250982183963E-0002
 3.83810786530375E-0001
-2.07199195167050E-0001
 1.84151972644031E-0002
 1.82865304639563E-0001
 1.02289770729839E-0001
 1.16977628786116E-0002
-4.97753889765590E-0001
-1.67069829301909E-0001
-7.19359554350376E-0002
 1.22311037266627E-0001
 4.86482945736498E-0001
-4.77728646481410E-0001
 2.77078422717750E-0001
-3.13457564217970E-0001
-5.84765854291618E-0002
-3.42679233523086E-0001
-2.96290731057525E-0001
-1.62642238428816E-0001
 8.76164543442428E-0002
-1.33577293017879E-0001
-2.64823882840574E-0001
-1.11655081389471E-0001
-3.69847243186086E-0001
 1.13786493195220E-0001
 1.28804855048656E-0001
 5.75298296753317E-0002
-4.33755642268807E-0001
-3.30115586752072E-0001
 4.11517470143735E-0001
-3.97674833191559E-0001
 4.69682891853154E-0002
 3.60169986961409E-0001
-1.89076641574502E-0001
-8.75131057109684E-0002
 2.96492944471538E-0002
-2.36008459934965E-0001
-6.26128045842052E-0002
 3.57953624101356E-0001
-2.95443394687027E-0001
 2.85576090915129E-0001
-1.73551630228758E-0001
-6.15562160965055E-0002
-6.96102180518210E-0002
 2.68958549713716E-0001
 2.00966979376972E-0001
 3.16855974961072E-0002
 1.62928615231067E-0001
-4.21268769772723E-0001
 6.23713899403811E-0002
-2.12845122208819E-0001
-3.88777908403426E-0001
 3.18488674005494E-0001
-2.96176439151168E-0002
-3.78043677192181E-0002
-3.94308579619974E-0001
-3.91157212899998E-0001
-3.79411295056343E-0001
 2.47398481005803E-0001
 4.12522123660892E-0001
-4.03116710716859E-0001
-4.20750417746603E-0001
 3.78111887024716E-0001
-2.12798113934696E-0002
 1.18958475766703E-0001
 2.84698260948062E-0001
-4.21038800617680E-0001
 3.42207282315940E-0001
-3.11348708579317E-0001
-3.25277487747371E-0001
 1.38250508578494E-0001
-3.08669970836490E-0001
-2.68174282507971E-0001
 4.92965392768383E-0002
 1.59122314536944E-0001
 3.08158350642771E-0001
 2.40618470823392E-0001
 2.80394731089473E-0002
-2.15649992926046E-0001
-1.20052132289856E-0001
 2.68251015571877E-0001
-2.88224568590522E-0001
 4.41638158867136E-0001
-8.68586343713105E-0002
-6.34631125722080E-0002
 4.07570139504969E-0001
-9.36943690758199E-0002
 2.34284321311861E-0001
-1.22040669666603E-0001
-4.73380886018276E-0001
 2.28226490551606E-0001
-1.87770506832749E-0001
 2.84194245701656E-0001
-4.85637591220438E-0001
-1.80096258176491E-0001
 3.86005573440343E-0001
-1.70465458650142E-0002
-7.77990762144327E-0002
 2.52550868550315E-0001
-3.67275096941739E-0001
 2.15023269644007E-0001
-1.98107240721583E-0002
-4.42943810252473E-0001
-1.40094751026481E-0001
 3.33733863662928E-0002
 2.80080232769251E-0001
 7.67050276044756E-0002
 4.56580644007772E-0001
 4.96211077785119E-0001
 4.28095708601177E-0001
 1.68534687953070E-0001
-4.12423710804433E-0001
 7.58557084482163E-0002
-2.23200676962733E-0001
 3.00197253236547E-0001
-1.34677481371909E-0001
-4.46914418134838E-0002
-4.04554477892816E-0001
 3.39205187978223E-0001
-1.64171732030809E-0002
 1.34392958832905E-0001
 2.88180261850357E-0001
 8.14347567502409E-0002
-4.52529041562229E-0001
-4.82660256559029E-0001
-4.80531745590270E-0001
 3.15762254642323E-0001
-4.15867939125746E-0001
 4.03693008003756E-0001
 3.56121776625514E-0001
-2.82919497694820E-0002
 4.68462898861617E-0001
 5.44111856725067E-0002
-2.14693958871067E-0001
 1.46963441045955E-0001
 2.48246131930500E-0001
 2.55038433475420E-0001
 2.17896129935980E-0001
 6.16753215435892E-0002
-3.96926345769316E-0001
 4.78213315363973E-0002
-1.63439509458840E-0001
 2.36363663570955E-0001
-7.85660031251609E-0002
 5.46458947937936E-0002
-1.02054005488753E-0001
 4.40346809336916E-0001
 2.30338792782277E-0001
 6.26698972191662E-0002
 3.48339558579028E-0001
 2.07549576880410E-0001
-3.81366959773004E-0002
-2.05474491463974E-0001
 3.62181328237057E-0001
-3.34308219607919E-0002
-2.09023988340050E-0001
 3.49672434385866E-0002
-3.37195576168597E-0001
 8.18739489186555E-0002
 2.90322680957615E-0002
-4.64159776689485E-0001
-2.65223750844598E-0001
 3.53009892860427E-0001
 3.07307011913508E-0001
 3.71243750443682E-0001
 2.87216362543404E-0001
-2.31309964088723E-0001
-4.65058454778045E-0001
-3.35234805243090E-0001
-4.22534089535475E-0001
-4.37358405208215E-0001
 3.65679373499006E-0001
-1.39340806985274E-0001
 4.54483623616397E-0001
-1.31914042634889E-0001
-3.42233892064542E-0001
-3.91528394538909E-0002
 2.31343375518918E-0001
-4.82273524394259E-0001
-3.38611569721252E-0001
 3.99612115463242E-0001
-2.53791696392000E-0001
-2.13880928931758E-0001
-8.19728798232973E-0002
 4.77863815380260E-0001
 2.21156492829323E-0001
 1.21300652856007E-0001
 1.06099145021289E-0001
-4.71150793367997E-0001
-2.21766778267920E-0001
 1.62550348090008E-0001
 3.17263812292367E-0001
 2.37183185992762E-0001
-2.77895228937268E-0001
-4.08841455122456E-0001
 4.97767984401435E-0001
-2.16925325104967E-0001
-5.13112051412463E-0002
-3.88921252219006E-0001
 3.92053560353816E-0002
-2.66376993851736E-0001
 8.91362540423870E-0002
 1.06337245786562E-0001
-2.46935205999762E-0001
-1.46940376842394E-0001
 2.48539912514389E-0001
-2.27924407226965E-0001
-2.86557260435075E-0001
 2.53810091642663E-0001
 4.48744395747781E-0001
-2.33899099519476E-0001
-2.97705326694995E-0001
-4.39748576143757E-0001
 1.34632811881602E-0001
-3.22181056020781E-0001
 2.41600642446429E-0001
 7.03971530310810E-0003
 3.53264935314655E-0001
-1.38574920361862E-0001
 4.46819850709289E-0001
-3.56116906041279E-0001
 4.65241952799261E-0001
 4.30227975593880E-0001
 1.86009310651571E-0001
 6.86349819879979E-0002
 4.97672772035003E-0001
 4.58981154719368E-0001
 2.78981558512896E-0001
 3.60582669964060E-0001
 4.98116892762482E-0001
 1.91097350092605E-0001
-2.79123568441719E-0001
 1.35806203586981E-0001
 4.98878840357065E-0001
 2.97620672965422E-0001
 1.64521907921880E-0001
-1.03517417097464E-0001
-4.89708380773664E-0002
 4.84831593232229E-0001
 1.45959008950740E-0001
 9.60102740209550E-0002
-2.62473015114665E-0001
-2.64026760123670E-0003
-2.12494235951453E-0001
-4.08170966664329E-0001
 1.24819138087332E-0001
-1.86320530949160E-0001
-3.72647619806230E-0002
 4.07810044242069E-0001
 2.62290835380554E-0001
-4.19136643176898E-0001
 1.57742620911449E-0001
-2.19086336437613E-0002
 8.89429217204452E-0002
-4.14531645132229E-0001
-4.86923619639128E-0001
 2.94233697233722E-0001
-2.43329318240285E-0001
 3.07429870823398E-0001
-2.19291523564607E-0001
-3.72428553411737E-0001
-7.04807890579104E-0002
 3.53838616283610E-0001
 1.80418638978153E-0001
-2.51365876989439E-0001
-4.31709650903940E-0001
-1.80524725234136E-0001
 3.89967707451433E-0001
-1.84486966812983E-0001
 5.98761765286326E-0002
 3.70977982180193E-0001
 1.53435033280402E-0001
 3.53048293618485E-0001
-1.99305927380919E-0001
-3.98482380202040E-0001
 2.42094944696873E-0001
-5.28884516097605E-0003
-4.06401663087308E-0001
 4.52855919720605E-0001
-2.47792725916952E-0001
-9.09433618653566E-0002
 4.67643372714520E-0001
-2.48338617151603E-0001
-2.59030521847308E-0002
 8.26214847620577E-0002
-2.19926566816866E-0001
 1.56958009349182E-0001
 3.16897638607770E-0001
-1.18857582332566E-0001
-2.90086070075631E-0001
 6.55818416271359E-0002
 2.33344803564250E-0002
-4.39030284294859E-0001
-4.97460695914924E-0001
 2.72520319791511E-0001
-3.41079154517502E-0001
-3.47448899643496E-0001
 7.45924599468708E-0002
 4.33009449625388E-0001
-3.90055815223604E-0001
 3.87860934948549E-0001
-1.61369238980114E-0001
-3.76736216945574E-0001
 7.46159297414124E-0002
-4.06350263627246E-0001
-1.43126411363482E-0001
-4.53285788884386E-0001
 2.81760457437485E-0001
-2.77611000696197E-0001
-3.16573536954820E-0001
 1.82628569426015E-0001
-7.85818821750581E-0002
-5.72136670816690E-0002
-4.95643272995949E-0001
-7.60099438484758E-0002
 2.17373236082494E-0002
 4.61745910113677E-0001
 4.34995791874826E-0001
-4.98491537524387E-0001
-2.43469297420233E-0001
 4.99649229226634E-0001
 8.38429462164640E-0002
 2.40639215568081E-0001
-8.21296875365078E-0002
-4.09168811747804E-0001
-2.57554273121059E-0001
 4.48485234053805E-0001
 3.80969182588160E-0002
 1.31126471562311E-0001
-1.89368147403002E-0001
-2.25434040185064E-0002
 3.95618332084268E-0001
 3.44361249124631E-0001
 3.16467720083892E-0001
 2.62563019292429E-0001
 3.88871815521270E-0001
 8.96651882212609E-0002
-3.59681537374854E-0001
 3.79214154789224E-0001
 1.28255444578826E-0002
 1.81478777667508E-0001
-1.97615428827703E-0001
-8.15973083954304E-0002
 4.22394136432558E-0001
 1.44130964530632E-0001
-7.69099220633507E-0002
-2.73854724830016E-0001
-1.82856759522110E-0001
-4.27137896651402E-0001
-2.84302697516978E-0001
-1.95943762315437E-0001
 1.31658189464360E-0001
-4.76832782151178E-0001
 1.20523160323500E-0001
-8.20708589162678E-0002
 2.65951714944094E-0001
-3.99665424833074E-0001
 4.40132034011185E-0001
-2.88798867492005E-0001
-1.59714275505394E-0001
-3.28945427434519E-0001
-4.15119793266058E-0001
 3.70175112271681E-0001
-2.91217858437449E-0001
 3.68973936652765E-0001
 2.88186858408153E-0001
 1.37874714331701E-0001
-2.83802192192525E-0001
-1.83929764898494E-0001
 4.00906624272466E-0001
 2.23407099256292E-0001
 4.32238447945565E-0001
 2.31721700867638E-0001
-3.75821284018457E-0001
-9.62914403062314E-0002
-1.52213302906603E-0001
 3.51347368909046E-0001
 2.90127605199814E-0001
-1.35452061658725E-0001
 2.67419190611690E-0001
-1.73507474595681E-0001
 4.97902696952224E-0002
 7.76628584135324E-0002
-1.17412283550947E-0001
 2.82344694714993E-0002
-4.22354998067021E-0001
-2.39096233388409E-0001
-2.40160570014268E-0001
-7.42164126131684E-0002
-3.47883219830692E-0001
 2.18260788591579E-0001
 2.28451131377369E-0001
-3.78452606964856E-0002
 2.21434202045202E-0001
-3.93351603066549E-0001
-9.81473946012557E-0002
 9.87839584704489E-0002
 3.14212980680168E-0001
-7.36771083902568E-0002
-1.82785976212472E-0001
 4.50965462950990E-0001
-9.58589967340231E-0002
-2.18192307045683E-0001
 4.27572410088032E-0001
 1.85983979841694E-0001
 8.81399521604180E-0002
-2.89798552868888E-0001
 4.30872166994959E-0001
-3.94182618008927E-0001
 1.87378488481045E-0001
 1.23743944102898E-0001
-3.29705333802849E-0001
-4.13715362781659E-0001
-3.69488001801074E-0001
 1.63514848100021E-0001
-4.09748099278659E-0001
-2.05485929967836E-0001
-2.71476099267602E-0001
 1.11402405891567E-0002
-1.75808002240956E-0002
 3.56606935849413E-0001
-2.99456479959190E-0001
 4.55381975742057E-0001
 6.18200609460473E-0003
-1.02628692286089E-0001
-4.39984481781721E-0001
-2.39515151595697E-0001
-2.82128284219652E-0001
 1.24001275515183E-0001
-2.79404108412564E-0001
 1.33156574564055E-0001
-4.06834419351071E-0001
 3.75576457707211E-0001
 4.31149529293180E-0001
 3.35055584320799E-0001
-2.22974326927215E-0001
-1.89743174472824E-0001
 3.99224334396422E-0001
 2.37661627354100E-0001
 4.55519133247435E-0002
 1.52047839714214E-0001
 2.12376907467842E-0001
 3.66404190892354E-0001
-2.85875840578228E-0001
 1.69010899728164E-0001
 4.16724792681634E-0001
-2.69076269818470E-0001
-2.37916405312717E-0002
 3.04794105468318E-0001
 3.62100286409259E-0001
 4.88340711453930E-0001
 4.07201766502112E-0001
 1.35358331492171E-0001
 1.73180808313191E-0001
 2.36407467396930E-0001
-3.82307784166187E-0001
-4.27226386265829E-0001
 4.55970834940672E-0001
-1.65821348782629E-0002
 2.90506464894861E-0001
-1.20391512755304E-0002
-4.00989604182541E-0001
 9.17497866321355E-0002
 8.59225955791771E-0002
-3.25746194692329E-0001
-2.21314867958426E-0001
-2.58084578206763E-0001
 1.49421479087323E-0001
 3.23656448861584E-0001
 2.80129173770547E-0002
-2.86005626199767E-0001
 2.06352303270251E-0001
 4.37670578015968E-0001
-2.17179581522942E-0002
-4.66675422852859E-0001
 4.77887162473053E-0001
-1.55431226128712E-0001
 1.32915957830846E-0001
 2.77326028095558E-0001
-9.73602901212871E-0002
-2.55012338282540E-0001
-2.17060411348939E-0001
-4.09667672356591E-0001
 3.98322872351855E-0001
-4.22835147473961E-0002
-7.65778003260493E-0002
-2.96694963006303E-0001
 1.47820627782494E-0001
 2.87555993301794E-0001
-2.19728168100119E-0001
-4.94694154476747E-0001
 1.44048844929785E-0001
 1.87122639035806E-0001
-1.93243701942265E-0001
-3.63984487485141E-0002
 4.77980185765773E-0001
 1.34473091689870E-0001
 2.59125741198659E-0001
 4.39276853809133E-0001
 1.04208070319145E-0001
 3.98424060782418E-0001
-2.89288244210184E-0001
-3.04770040092990E-0001
 6.84247040189803E-0002
 1.13442432833835E-0001
 1.13878071308136E-0001
-3.56573998695239E-0001
 4.31188167538494E-0001
-1.64019279414788E-0001
 2.69197798334062E-0001
 1.28283265279606E-0001
 3.72353569138795E-0001
 4.13282471708953E-0003
-1.88767762854695E-0001
 2.93067237595096E-0001
 2.10543259512633E-0001
-2.75148919317871E-0002
 7.02862488105893E-0002
 3.26167457969859E-0001
 3.22031109128147E-0001
-4.55962217645720E-0001
 4.19515188783407E-0001
-3.65867811953649E-0001
 1.93415848072618E-0001
 1.71071607386693E-0001
-3.32415970042348E-0002
-2.61664108140394E-0001
 9.24584683962166E-0002
 2.46834902791306E-0001
-2.99525713548064E-0001
 4.42154528805986E-0001
 9.14586889557540E-0002
 1.59925872227177E-0001
 4.49151904322207E-0001
 6.55236591119319E-0002
 4.27545482758433E-0001
 3.32452401053160E-0002
 2.63574175536633E-0001
-2.06245638197288E-0001
 4.34256666805595E-0001
 3.19394200807437E-0001
 8.13076188787818E-0002
 4.37481965171173E-0001
-4.71217445563525E-0001
-3.25607319595292E-0001
-2.17206338420510E-0001
 1.50622589746490E-0001
-1.07513298280537E-0002
-2.18407089123502E-0001
-1.58348958939313E-0003
-9.67874962370843E-0002
-4.93587472941726E-0001
 4.76633168291301E-0002
 2.75922585278749E-0001
-2.43994708871469E-0001
-2.55850533489138E-0001
 3.42517714714631E-0001
 4.67566515319049E-0001
 2.33701831893995E-0001
 3.93102560658008E-0001
 2.05064824549481E-0001
 4.46358697488904E-0001
 3.43688095221296E-0001
 4.51871577184647E-0001
 1.86653094133362E-0001
-4.89210582338274E-0001
 3.71557448524982E-0002
-2.79883993323892E-0001
 2.54085835767910E-0001
 8.74045342206955E-0002
 1.59480557078496E-0001
-2.62052847538143E-0001
 4.24081675475463E-0001
-4.09392275847495E-0001
 1.86733651207760E-0001
-3.44015717040747E-0001
 5.10553147178143E-0002
-4.50935708358884E-0001
 2.95200532535091E-0001
-2.29550153482705E-0001
 4.40093604614958E-0001
 3.58081539161503E-0001
-4.39217052189633E-0001
-2.92321251239628E-0001
-2.92998067336157E-0001
 2.67340701073408E-0001
 3.35158553207293E-0001
 4.92416692432016E-0001
 5.72959219571203E-0002
 4.63355439715087E-0001
 9.55733947921544E-0002
-1.57174202613533E-0002
-9.39865570981055E-0002
 3.56031903997064E-0001
 3.15142201492563E-0001
 4.16769977193326E-0001
-4.89778062561527E-0001
 4.28705350495875E-0001
 1.50531490566209E-0001
 2.31626429595053E-0002
 3.60960557591170E-0002
 2.61028327047825E-0001
-6.09951443038881E-0003
-1.62608833052218E-0002
 2.32440605526790E-0001
-4.15914581157267E-0001
 1.85974846826866E-0001
 1.78641371894628E-0001
 1.32533813593909E-0001
 4.77109557017684E-0001
 4.37128214398399E-0001
 4.80782530736178E-0001
 4.56165900221094E-0001
 6.51748897507787E-0002
-2.46653436450288E-0001
-4.26831358578056E-0001
-3.66252034204081E-0001
 3.27241215854883E-0001
-8.60496272798628E-0002
-4.74990481976420E-0001
-3.75633809948340E-0001
-1.26075019128621E-0001
-2.02050396008417E-0001
-3.89006357174367E-0001
-5.03436562139541E-0002
-1.95628164336085E-0001
 1.05906496057286E-0001
 1.08102131169289E-0001
-3.84626386919990E-0001
 1.60575751215219E-0003
 2.74181169690564E-0001
 5.43367587961257E-0002
-1.57467263983563E-0001
 4.75729733705521E-0001
-3.71564954286441E-0001
 2.03737051691860E-0001
-2.20006548101082E-0001
-3.85646992363036E-0001
 7.32670754659921E-0002
-3.37938561569899E-0001
-3.79633737029508E-0001
 4.49619887396693E-0001
-1.35142216226086E-0001
-6.24925349839032E-0002
-2.08886491367593E-0001
 3.01215116865933E-0001
 2.63496124418452E-0001
 3.90846072230488E-0001
 1.42720752162859E-0001
 4.04720809310675E-0001
 1.12864148104563E-0001
 3.19344935473055E-0001
 3.05813479935750E-0001
 3.84699943475425E-0001
-3.57045517070219E-0001
 1.58855867106467E-0001
-3.60905886860564E-0001
-3.18118577823043E-0001
 4.34956273529679E-0002
-4.61558718699962E-0001
 4.39974331995472E-0001
 2.93821693398058E-0001
-3.95239944336936E-0001
 1.71914721373469E-0001
 3.39777712477371E-0001
 4.38417933881283E-0001
 4.72630135947838E-0001
-1.79329550359398E-0001
 5.53876755293459E-0002
-3.52204777300358E-0004
 3.14796860562637E-0001
-1.87822900246829E-0001
-8.07842512149364E-0002
-1.35089287534356E-0001
 4.44966389099136E-0001
-1.51489608455449E-0001
-1.40634859213606E-0001
-4.86654224805534E-0001
 2.01949403854087E-0001
 8.92999083735049E-0002
-2.48135372297838E-0001
 4.64501161128283E-0001
-3.69491722201928E-0001
-2.56535063032061E-0001
 3.16847752546892E-0001
 4.46730132214725E-0001
-2.39162944955751E-0001
-3.45885630231351E-0001
-1.94476631004363E-0002
 3.94688593223691E-0001
 3.35492438171059E-0002
-3.89014330226928E-0001
 3.75015305122361E-0001
-3.64690787158906E-0001
-3.32951578078791E-0001
 3.74797897879034E-0001
 3.97337821079418E-0001
-1.28372892737389E-0001
 1.41566547099500E-0002
-3.52106197271496E-0001
 3.95737355574965E-0004
-1.76167913712561E-0001
 2.04875725554302E-0001
 4.75545973051339E-0001
 1.36870356975123E-0001
-3.63077538087964E-0001
-3.77843821188435E-0001
-1.87697947490960E-0001
-4.71525492379442E-0001
 4.14335419423878E-0001
 7.54917529411614E-0003
 2.37744017038494E-0001
 1.82248928351328E-0001
 4.86928950995207E-0001
 2.43616160238162E-0001
 5.60365146957338E-0002
-1.74196031177416E-0001
 2.76690351776779E-0001
 1.09971343772485E-0001
 2.63639267999679E-0001
-3.16618398996070E-0001
-1.35453721508384E-0001
-4.40168006112799E-0001
 1.19558538775891E-0001
 2.64612743398175E-0001
-3.78350629471242E-0001
 3.13951541902497E-0001
 3.02512655500323E-0001
 8.78448977600783E-0002
-4.86483566462994E-0001
-1.81189499562606E-0001
-1.10613396856933E-0001
-4.90084901684895E-0001
-6.36068144813180E-0002
-1.34059806121513E-0001
-3.60649324487895E-0001
 8.42431734781712E-0002
 1.95220565423369E-0001
 4.19254301348701E-0001
 3.18018190097064E-0001
 1.19120320072397E-0001
-1.74223957583308E-0002
 4.47263212176040E-0001
 4.60172654129565E-0002
 3.58067990047857E-0001
 4.67975858598948E-0001
-1.92953806137666E-0001
-9.36483391560614E-0002
-4.58579102996737E-0002
-1.43119593150914E-0001
 4.76856372551993E-0001
 2.94925678987056E-0001
 1.60057491390035E-0001
-4.71167592331767E-0001
-3.15766473999247E-0001
-2.51391869504005E-0001
 4.06007857760414E-0001
 1.14048221148550E-0001
-2.73500310955569E-0001
 2.35210361424834E-0001
-3.12944221543148E-0001
 1.17870092391967E-0001
-4.69487428432330E-0001
 1.39753343071789E-0001
 4.31968219345436E-0001
-4.75566023960710E-0002
 2.48551788972691E-0001
 4.31398824322969E-0001
 2.75372284231707E-0001
 4.84995452687144E-0001
 4.37212905148044E-0001
-2.54580453503877E-0001
 4.05106289079413E-0001
 4.62090884335339E-0001
-3.83815712062642E-0001
 3.64583520684391E-0001
 4.06641148729250E-0001
 4.19238563627005E-0001
 2.53781777108088E-0001
 3.34327367600054E-0001
-2.23552923882380E-0001
-6.47748978808522E-0002
 4.76116164820269E-0001
 1.96093719918281E-0001
-4.73819406004623E-0001
 3.40549910441041E-0001
 4.67684885952622E-0002
 7.32076871208847E-0002
-4.50433140853420E-0001
 2.39336819387972E-0001
 4.13848136784509E-0001
 9.36673828400671E-0002
-3.26147700892761E-0001
 4.54097263514996E-0001
-1.28691233461723E-0001
 3.84223514702171E-0001
-4.32297438615933E-0001
 2.52720027230680E-0001
 1.31397034274414E-0001
 1.20123036671429E-0001
-7.25792248267680E-0002
-3.29374466091394E-0002
-1.44890861352906E-0001
 3.64891863893718E-0001
-3.86638874420896E-0001
 3.62518814392388E-0001
-6.24698239844292E-0002
-3.15468349959701E-0001
-3.41587259666994E-0001
 3.67938745766878E-0001
-4.05068691587076E-0001
-2.29494372848421E-0001
 3.20428889011964E-0001
 2.52742422744632E-0002
-4.49500255985186E-0001
-4.44111492019147E-0001
-3.99523505242541E-0001
-2.31673283502460E-0001
-1.34423469891772E-0001
-4.40944549161941E-0001
-1.01219041505828E-0001
 3.89971219934523E-0001
 2.13277158560231E-0001
 4.39285086933523E-0001
-2.69758704351261E-0001
 3.07232126593590E-0001
-3.58630016213283E-0001
-1.34838977828621E-0003
-3.28609414631501E-0001
-1.64146209135652E-0002
 1.21287453221157E-0001
 1.14580929744988E-0001
-3.93232677597553E-0002
-3.82137702777982E-0001
 4.30145150283352E-0001
 3.37445884477347E-0001
 4.23938540508971E-0001
 4.59129949100316E-0001
 1.62643649848178E-0001
 1.37575520668179E-0001
-3.53047899203375E-0001
 3.56923084706068E-0001
-8.02718137856573E-0002
 3.60534316860139E-0002
-4.33077510679141E-0001
 4.06202632002532E-0001
-2.91188664268702E-0002
 1.03680160362273E-0001
-9.52042203862220E-0002
-2.03584244474769E-0001
-6.30777010228485E-0002
-4.37525336164981E-0001
 1.10266366740688E-0001
 2.24032477475703E-0001
 2.90192027809098E-0001
 4.74089840892702E-0001
-2.58645395981148E-0001
 4.77933861315250E-0001
-2.81007878249511E-0001
-2.50482878182083E-0001
 4.50429752236232E-0001
 5.70267578586936E-0002
-3.46840430749580E-0001
-3.55448792688549E-0002
-1.44675862975418E-0003
-7.05398861318827E-0002
 4.97648088494316E-0001
-2.85282649565488E-0001
-2.99827551934868E-0002
-2.07182156853378E-0001
 3.70992482872680E-0001
 4.96053999755532E-0001
 1.08953566057607E-0001
 4.44663260132074E-0001
 3.95530808949843E-0001
 3.42762773390859E-0001
 4.49887837981805E-0001
 1.22810075990855E-0001
-1.63740643067285E-0001
-2.90536205749959E-0001
-3.35885965498164E-0001
-7.53050427883863E-0002
-3.64804556360468E-0001
 3.30413568299264E-0001
 2.93764294823632E-0001
-3.34773353300989E-0001
 1.38123017968610E-0001
 4.07330119051039E-0002
-2.04550939844921E-0001
-2.17513352632523E-0001
 6.05960788670927E-0002
-2.06075458321720E-0001
-4.34657477075234E-0001
 1.50656468234956E-0001
-9.92509420029819E-0003
 3.60053226817399E-0001
 3.67588388500735E-0001
-9.04535669833422E-0002
-2.89298982825130E-0002
 4.38967003952712E-0001
-1.62099050590768E-0001
-3.29898948781192E-0001
-2.98305514734238E-0002
 1.72930954489857E-0001
-1.57635279465467E-0002
-2.94744048267603E-0001
 2.67822575056925E-0001
 2.93050644453615E-0001
-1.43590104067698E-0001
-1.44786210730671E-0002
 7.37584375310689E-0002
 3.83859526831657E-0001
-1.93468154640868E-0001
 1.68667251244187E-0001
-8.70893874671310E-0002
 4.45406418293715E-0004
 1.21409536805003E-0002
-9.71152177080512E-0002
-4.21274597523734E-0001
-3.77509032841772E-0001
 1.83906499994919E-0001
 5.27996644377708E-0002
-2.99272246425971E-0001
-3.20396638009697E-0001
-3.70223641628399E-0001
-2.92288185097277E-0001
 2.23219986306503E-0001
 1.32307865191251E-0001
 9.74452595692128E-0002
 8.14366843551397E-0002
 3.41988338390365E-0001
 3.43080587219447E-0001
 6.70183652546257E-0002
-3.36876871995628E-0001
-3.04107679752633E-0001
 2.21795252058655E-0001
 4.15745154721662E-0001
 2.28422839194536E-0001
-1.39788117026910E-0001
-1.20040962938219E-0001
-3.73301375890151E-0001
-4.29613654501736E-0001
 4.38627398805693E-0001
 2.78112475294620E-0001
-3.67252018768340E-0002
 5.94605673104525E-0002
 3.00707454094663E-0001
-3.99231579620391E-0001
 2.81387554248795E-0001
 3.91962938942015E-0001
-2.38220545230433E-0001
 3.43265073839575E-0001
 4.01233759475872E-0001
 1.36407092213631E-0001
-2.47941955691203E-0001
 3.44908074941486E-0001
 2.10503719514236E-0001
-6.29448974505067E-0002
 2.71906334208325E-0001
 2.52776653040200E-0001
-7.90880594868213E-0002
 4.84071297571063E-0001
-3.19895053049549E-0001
 1.50568842422217E-0001
 1.49923203280196E-0001
-3.90347371809185E-0001
-3.87996128527448E-0001
 3.36860759649426E-0001
-2.50451050000265E-0001
 1.19510602205991E-0001
-4.25567868864164E-0001
 4.87154943402857E-0001
-4.45911016548052E-0001
 2.19079780392349E-0001
-4.85759735805914E-0001
-3.15907243173569E-0001
 4.68693478731439E-0001
-3.56172164902091E-0001
-9.26493832375854E-0002
 5.02058523707092E-0002
-4.29379692533985E-0001
-1.46957828663290E-0001
 1.65190448286012E-0001
-3.24183008633554E-0002
 1.45062674535438E-0001
-1.03531889617443E-0001
 4.05382849508896E-0001
 1.18818172719329E-0001
-1.72577932709828E-0001
-1.86826364137232E-0001
-1.16429527057334E-0001
-1.66357792448252E-0001
 2.73901517270133E-0001
-3.27984297648072E-0001
-3.66752924164757E-0001
 4.75567511748523E-0001
 3.22941744234413E-0002
-3.86916893534362E-0001
 1.10471875639632E-0001
-1.47033655550331E-0001
-4.65157806174830E-0001
 4.99490920454264E-0001
-1.09658282017335E-0001
-1.11069644335657E-0001
 3.85040934896097E-0001
 3.89014882966876E-0002
-2.87903942866251E-0001
 3.42954886145890E-0002
 3.60263473121449E-0001
 4.84146984294057E-0001
 4.19729748973623E-0001
 1.58205944579095E-0001
-1.97919575730339E-0001
 2.72328534163535E-0001
-4.05011343536898E-0001
-9.94077897630632E-0002
 3.16150081111118E-0001
 2.11766898632050E-0001
-7.03769323881716E-0002
-2.79061852488667E-0001
-4.64461373630911E-0002
 7.61797195300460E-0002
-3.66226074052975E-0001
 1.27712145913392E-0001
 2.95452075777575E-0001
-2.84539671614766E-0001
 4.27366873482242E-0001
-1.77162662614137E-0001
 1.12934989621862E-0001
 4.24331175163388E-0002
-8.86108938138932E-0002
-2.54424126353115E-0001
-4.76055777864531E-0001
-4.95039526373148E-0001
 3.65924041951075E-0001
 2.50202266033739E-0001
-1.80860560620204E-0001
-9.72237261012197E-0002
 2.71818801062182E-0001
-9.81592121534050E-0002
 3.78585367230698E-0001
-3.41579055413604E-0001
 1.02859499165788E-0001
-3.75158060807735E-0001
 3.51134115597233E-0001
-9.83469178900123E-0002
 1.85329352738336E-0001
 1.88072974327952E-0001
 1.83778151404113E-0002
-2.32873633503914E-0002
-3.28175402944908E-0001
 2.61497491504997E-0001
 1.50465664919465E-0002
 2.31810658238828E-0001
-7.37967833410949E-0002
-4.71580914687365E-0001
-1.72273298026994E-0001
 2.00220605358481E-0001
-1.33458511671051E-0001
-4.12235938478261E-0001
 2.43774359812960E-0001
-4.67653783969581E-0001
 6.29733365494758E-0002
-3.69221785571426E-0001
-3.27700629131868E-0001
 2.88140941411257E-0001
-3.62712498521432E-0001
 1.26512666698545E-0001
-4.90905542159453E-0001
 4.49253941886127E-0001
 2.61157519416884E-0001
 4.73771709948778E-0004
-3.26152530033141E-0002
-2.39722354337573E-0001
-2.00120484223589E-0001
 4.08120783977211E-0002
 4.62725923862308E-0002
 2.58471869863570E-0001
 3.98492810549214E-0001
-4.83574641402811E-0001
-4.41247287439182E-0001
 1.01339504122734E-0001
 5.71583362761885E-0002
 2.41350696887821E-0001
 3.91172639792785E-0001
-4.48571243323386E-0001
-7.33013148419559E-0003
-4.30179357063025E-0001
 4.16013481793925E-0001
 2.27736962959170E-0001
 3.32973068812862E-0001
 5.63584263436496E-0002
-2.70134004065767E-0001
-1.69090433046222E-0002
-5.84326598327607E-0002
-2.34712766017765E-0001
 1.38476975960657E-0001
 1.68790034949780E-0002
 4.18665495002642E-0001
 4.64028549846262E-0001
 6.07409512158483E-0002
 8.25092969462276E-0002
-4.24013764364645E-0001
 1.84564557392150E-0001
 2.73512198356912E-0001
-1.01029982790350E-0001
-6.79455527570099E-0002
-1.12560395617038E-0001
 1.69112065574154E-0001
 1.25865952111781E-0001
 2.48843033332378E-0002
 2.12675730232149E-0001
 4.47406609309837E-0001
-4.88693319261074E-0001
-4.11079816287383E-0001
-4.48022744152695E-0001
 4.14329543476924E-0001
 7.20213195309043E-0002
-1.06889595044776E-0001
-7.34005640260875E-0002
 3.08725501177832E-0001
 4.15074830874801E-0001
-2.13011236628518E-0001
 4.05256174039096E-0001
 3.29388608923182E-0001
-4.39439105801284E-0001
 2.51638890476897E-0001
 4.64417994953692E-0002
 2.84171373350546E-0001
-1.25353660434484E-0001
-4.97583579039201E-0001
-4.00458092335612E-0001
 3.30388804432005E-0002
-2.76578562334180E-0002
-5.96960268449038E-0002
 4.49108262080699E-0001
 1.46943307248875E-0001
-3.00624011084437E-0001
 4.98773942003027E-0001
-4.63327240664512E-0001
 4.54393746098503E-0001
-4.47458616457880E-0001
 1.83034104527906E-0001
 2.44475456420332E-0001
 3.97596341324970E-0001
 1.47898346185684E-0001
-1.51468962198123E-0001
 4.75481660570949E-0001
 3.70039738481864E-0001
-4.03799348510802E-0001
-4.84413650585338E-0001
 4.14063081610948E-0001
 4.57400846062228E-0001
-1.05075361207127E-0001
-2.32959279557690E-0001
-2.98281953204423E-0001
 2.53645909717306E-0001
-3.03725416772068E-0001
 2.57807609159499E-0002
 1.22057781554758E-0002
-3.25798101024702E-0001
 6.05396293103695E-0002
-2.40976322209463E-0001
 2.60469732340425E-0001
-6.19267935398966E-0002
 5.41772870346904E-0002
-9.37652445863932E-0002
-7.02749970369041E-0002
 1.40778659610078E-0001
 3.01998490467668E-0001
 7.75526484940201E-0002
 2.51084785442799E-0001
 8.99838448967785E-0002
-1.47170781157911E-0001
 3.19597487570718E-0001
 2.20100904349238E-0001
 3.25703744543716E-0001
-3.19763198494911E-0002
 4.95536796981469E-0001
-3.15406596753746E-0001
 4.96950685745105E-0001
-3.07795942761004E-0001
-4.23715774668381E-0001
-1.18558029644191E-0002
-4.83297397615388E-0001
 3.15601816400886E-0001
 3.89706088462844E-0001
-9.63702131994069E-0002
 1.67066609254107E-0001
 8.73755784705281E-0002
-3.75289275078103E-0001
-1.58831962849945E-0001
 7.65128887724131E-0002
-2.10719447582960E-0001
 1.37095663929358E-0001
-4.35145983938128E-0001
 2.41053890204057E-0001
 2.90645314380527E-0002
-1.45972394151613E-0001
-9.73401027731597E-0002
-4.88756158621982E-0001
 3.62965451553464E-0001
-1.75969784846529E-0001
 1.83873924892396E-0001
-2.83126427093521E-0001
-3.93314487300813E-0001
 2.09354725899175E-0001
 3.88453441206366E-0001
 3.51235654903576E-0001
-5.57831376791000E-0002
 2.67608359688893E-0001
 2.42666976060718E-0001
-1.31651537958532E-0002
-3.06106158532202E-0001
-3.80484443856403E-0001
-2.54599600564688E-0001
-1.55581143917516E-0001
-1.58953206613660E-0001
 3.49687015870586E-0001
-1.40497863758355E-0001
 1.87204418471083E-0001
-3.03367565385997E-0001
-2.62728444067761E-0001
 3.52542443666607E-0001
 4.62173678679392E-0001
 2.91215788573027E-0001
-3.36634222185239E-0001
 2.13617510162294E-0002
 3.60315892612562E-0001
 3.63678681664169E-0001
-7.94345210306346E-0003
-2.15216937940568E-0001
 2.17689438490197E-0001
 5.40298018604517E-0002
 4.71971290418878E-0001
 3.78863419871777E-0001
 4.29179141065106E-0001
-3.40308680199087E-0001
-4.47889070492238E-0002
-3.60940565820783E-0001
-2.03176091657951E-0001
 6.46370723843575E-0002
-1.94583756383508E-0002
-3.96318128798157E-0001
-1.54103192035108E-0002
-2.99242691136897E-0001
 1.77168652880937E-0002
-7.69856940023601E-0002
-4.98537306906655E-0001
 1.50824999436736E-0001
-8.01893488969654E-0002
 3.08470837306231E-0001
-1.15261951694265E-0001
-2.47561293654144E-0001
 3.80431027384475E-0001
 6.16786489263177E-0003
 5.37860463373363E-0003
-1.87682982534170E-0001
 4.42692417884246E-0001
-4.70715070609003E-0001
-3.32680825376883E-0001
 2.90319542400539E-0001
 3.56820604996756E-0001
 1.33589614648372E-0001
-7.74089631158859E-0002
 6.25694710761309E-0002
 3.33265522727743E-0001
-2.29498487431556E-0001
-2.25858239689842E-0001
 1.23052694834768E-0001
-1.18031378369778E-0002
-4.97929749544710E-0001
 1.88225340796635E-0001
 3.33068490028381E-0001
-4.71742510562763E-0001
-3.87757419142872E-0001
-4.11762349540368E-0001
-4.22093235887587E-0001
-2.85503237973899E-0002
-1.01206466089934E-0001
 2.51872199354693E-0001
 4.40126864239573E-0001
-4.89708574023098E-0002
-1.19703367818146E-0001
 2.83471209695563E-0001
-2.51187051646411E-0001
-1.00718087283894E-0001
-9.74918319843709E-0002
 8.34470025729388E-0002
-3.85819081217051E-0001
-3.41941017424688E-0001
 3.78540543373674E-0001
 4.86648697173223E-0001
-1.93088081665337E-0001
-1.87056199414656E-0001
-3.52800327818841E-0001
-8.45077750273049E-0003
-4.08412611111999E-0001
 2.97927560517564E-0001
 1.83861445169896E-0001
-2.47872358420864E-0001
 3.73600692488253E-0001
 6.74673069734126E-0002
 1.48262257222086E-0001
 2.54321788204834E-0001
-2.31079705059528E-0001
-1.17198146646842E-0001
-4.96421402785927E-0001
-1.51073783868924E-0001
-4.39204880967736E-0002
-4.90599487675354E-0001
 1.91170700360090E-0001
-4.37189539195970E-0001
 4.19767817482352E-0001
-1.27580361207947E-0001
 9.53652630560100E-0002
-1.39667386421934E-0001
 4.45398715324700E-0001
-3.29580146353692E-0002
-2.17347779776901E-0001
 2.76823208434507E-0001
-2.59708277881145E-0002
-4.29426129674539E-0001
 2.49670585151762E-0001
 9.60144212003797E-0002
-3.22994385845959E-0001
 5.31751581002027E-0002
 1.64358351845294E-0001
 4.93289581267163E-0001
 3.59711484983563E-0001
-1.65902947774157E-0001
 3.34641459863633E-0001
-1.83372004190460E-0001
 5.37913674488664E-0002
 2.80302700819448E-0001
 3.89036821667105E-0001
-7.28799134958535E-0002
 4.07226666808128E-0001
 9.43456145469099E-0002
-9.64555875398219E-0002
-2.29072161251679E-0001
 2.31637856923044E-0001
 4.88380897091702E-0001
 4.59203422535211E-0001
-3.95434436621144E-0001
 3.16188288852572E-0001
-3.08815711876377E-0001
 3.64687472116202E-0001
-4.54624029109254E-0001
-1.32535438053310E-0001
-4.14945981232449E-0001
 2.83138887025416E-0002
 3.69076558155939E-0001
 1.84708457440138E-0001
-4.80529520427808E-0001
 2.13842046912760E-0001
-2.73748692357913E-0001
 4.29775434546173E-0001
-4.01611299021170E-0001
-3.35564229171723E-0001
 1.99662699131295E-0001
-3.98805310949683E-0001
-1.19613537099212E-0002
-1.70835201162845E-0001
-1.25740966061130E-0001
 7.17057744041085E-0002
 4.21083171386272E-0002
-3.23579689022154E-0001
 3.41752071632072E-0001
 2.98646785318851E-0001
 2.91184671455994E-0001
-1.71380481217057E-0001
 3.11639979248866E-0001
-4.33430896140635E-0001
-4.06672646058723E-0001
-4.97425682377070E-0001
 2.50550593016669E-0001
-1.28546291962266E-0001
-7.34976097010076E-0003
-1.01009984500706E-0002
-2.78220007428899E-0001
 3.05904042907059E-0001
 8.27857863623649E-0002
-3.38167959358543E-0001
 3.46901387674734E-0001
-4.45309545844793E-0001
-7.78927912469953E-0002
-2.67153079155833E-0001
-4.38680682564154E-0001
 3.60021184198558E-0001
-2.02416547341272E-0001
 2.67427046317607E-0001
-4.14355837972835E-0001
 6.59149307757616E-0002
 3.84141991147771E-0001
 1.64379704277962E-0001
 2.84761966904625E-0001
-3.98950031958520E-0001
 9.64144293684512E-0002
 1.03064092341810E-0001
-1.63525420473889E-0001
-4.90535169839859E-0001
-3.20260077482089E-0001
-3.14091591630131E-0001
 3.81585098570213E-0001
-1.11514442600309E-0001
 3.37301406310871E-0001
 2.61591002810746E-0001
 7.73036356549710E-0002
 3.43254504725337E-0001
-5.97303600516170E-0002
 1.63260593544692E-0001
 2.25848389556631E-0001
 3.17235712893307E-0001
 1.17830061586573E-0001
 3.46170543227345E-0001
 4.00117032928392E-0001
 4.08071842044592E-0001
 2.73967456305400E-0001
-3.40897800866514E-0001
-2.61696588480845E-0001
-4.71832332201302E-0001
-1.72116563422605E-0001
 2.33952295500785E-0001
-1.70665444107726E-0001
 1.93751398473978E-0002
 2.24921735236421E-0001
-2.72140581626445E-0001
-1.38996994355693E-0001
 8.11550030484796E-0002
-4.85123689053580E-0001
 4.02244532946497E-0001
-4.73305538762361E-0002
 1.21589981019496E-0001
-4.55442733829841E-0001
 2.73140573408455E-0001
-1.55589342350140E-0001
-1.09375477768480E-0001
 6.14895776379853E-0002
-1.82813904713839E-0001
 3.64487777231261E-0001
-4.95093891397119E-0001
 2.75619639316574E-0001
-3.23420097120106E-0002
 3.47009872784838E-0001
-2.76396873407066E-0001
-3.24095382122323E-0001
 3.84918263647705E-0001
-7.83321701455861E-0002
 8.45743007957935E-0002
 1.48659620666876E-0001
 2.35649873968214E-0001
 3.47413550829515E-0001
-2.39735309965909E-0001
-3.05462323827669E-0001
-3.47433644346893E-0002
-1.88040533335879E-0001
 2.42703245952725E-0001
 2.91017526993528E-0001
-2.02197816688567E-0001
-1.31026638904586E-0001
 2.16976934112608E-0001
-3.02725764689967E-0001
-5.21370000205934E-0002
 4.34843507362530E-0001
 2.32556417584419E-0001
 2.48307600850239E-0001
-2.21329493913800E-0001
-4.83110882574692E-0001
 3.18483030423522E-0002
-6.47966086398810E-0002
 3.90917212236673E-0001
 9.48911036830395E-0002
-3.54651050642133E-0001
 3.18402385571972E-0001
 3.76601933967322E-0001
-1.72181846806780E-0001
-3.87225161306560E-0001
 7.08522286731750E-0002
-2.77710930909961E-0001
-4.92376885609701E-0001
-6.04554899036884E-0002
 1.97917100274935E-0001
 9.61569375358522E-0002
 4.31984696304426E-0001
-3.52012944407761E-0001
 2.30920194881037E-0001
 3.21018369868398E-0003
 1.17869480280205E-0001
 3.26521787792444E-0002
-5.88059851434082E-0002
-4.56968758720905E-0001
 2.77892441954464E-0002
-2.09031840786338E-0002
 3.71513475896791E-0001
-2.45554139371961E-0001
 2.30628599179909E-0001
-4.44766804575920E-0002
 2.31786824995652E-0001
-2.18522301409394E-0001
 1.68917938834056E-0001
-4.63355795480311E-0001
-4.41206290852278E-0002
 3.44966970849782E-0001
-4.55732990521938E-0002
-4.30851543322206E-0001
-3.35549728479236E-0002
 2.54228166770190E-0001
-1.36048058280721E-0001
 3.38144403882325E-0001
-5.53593325894326E-0002
-5.68781732581556E-0002
-4.28227775264531E-0002
 3.43954149633646E-0001
 1.51598293567076E-0001
 2.64915382023901E-0001
-1.15231911186128E-0002
-4.51365430839360E-0001
 9.85300161410123E-0002
 3.03080570884049E-0002
 3.45401826780289E-0002
 2.01599868014455E-0001
 1.12340847263112E-0001
 2.29948344640434E-0002
-4.90308134118095E-0001
-3.96279296837747E-0001
-4.06375693855807E-0001
 4.77144482079893E-0001
 4.90781557513401E-0001
 4.19274866580963E-0001
 1.39158370438963E-0002
 2.51166643109173E-0001
-4.76480417186394E-0001
 3.95124531351030E-0001
-5.09209602605551E-0002
 1.82142988312989E-0001
 3.32132654963061E-0001
-4.03504939749837E-0001
-3.04300287505612E-0001
 3.55297430884093E-0001
 1.04214949300512E-0001
-4.81269623152912E-0001
 2.67362707527354E-0001
 2.72880403790623E-0001
 2.72649490041658E-0001
-3.15600100904703E-0001
-1.82313401019201E-0001
 1.56842199619859E-0001
-3.35251505021006E-0002
-4.14867964573205E-0001
-2.13008836610243E-0001
-1.30329627078027E-0001
-4.47427840204909E-0001
 7.75492433458567E-0002
 3.19472672650591E-0001
 1.87766205053777E-0001
-5.99525629077107E-0002
-4.07320349477232E-0001
-2.52238000510260E-0001
 4.11735231522471E-0001
-4.30815781699494E-0001
-2.31779761612415E-0001
 1.91740535432473E-0001
-4.52033168170601E-0001
 2.56841510301456E-0001
 3.63026588223875E-0001
-4.31511078728363E-0001
-4.54122118186206E-0001
 3.20172051666304E-0001
-4.36795810237527E-0001
-4.39756409963593E-0001
 3.25195468496531E-0001
-3.49464113125578E-0001
 3.91763122752309E-0002
 3.37236122461036E-0001
-4.22346332576126E-0001
-3.40515746967867E-0001
 3.63103438168764E-0001
 8.22904149536043E-0002
-4.22520617488772E-0001
 2.68688779091462E-0001
-3.53970740921795E-0001
-3.85947339935228E-0001
 4.85042248386890E-0001
 3.65690997568890E-0001
-4.95871765539050E-0001
-3.44270860543475E-0001
-1.21956404764205E-0001
 3.97347168764099E-0001
-2.86570287309587E-0001
-4.53793170629069E-0001
 4.94619476143271E-0001
 2.28434174787253E-0002
 1.62393614649773E-0001
 4.40431818598881E-0001
 4.22732756938785E-0001
-1.84381776489317E-0003
-3.82873201742768E-0002
 2.95920538948849E-0001
 2.20229268539697E-0001
-2.86167023004964E-0001
-1.79283725097775E-0001
 1.92278808215633E-0001
-3.00066978204995E-0001
 5.79684653785080E-0002
 4.97507648542523E-0002
-2.19396314350888E-0001
 3.64155484829098E-0001
-4.73749152617529E-0001
-2.02088553458452E-0001
-9.03568600770086E-0002
-2.77006077114493E-0001
-2.49046441400424E-0001
 3.85501044802368E-0001
-2.74411470396444E-0001
-1.92061993293464E-0002
-1.29252718063071E-0001
-1.59410228952765E-0001
-2.07625103881583E-0001
-1.74849752802402E-0001
 4.13207271834835E-0001
-9.48055647313595E-0004
 2.93640692252666E-0002
 3.02823583129793E-0001
-3.88109009014443E-0001
-2.22545824944973E-0001
-4.86714415019378E-0001
 1.69439106248319E-0002
 3.29861059552059E-0001
 4.78170110844076E-0001
 4.41310416208580E-0001
 1.29879765678197E-0001
 1.15285168867558E-0002
 2.36096745356917E-0001
-1.97867484530434E-0001
-9.38541670329869E-0002
 3.34691395750269E-0001
-3.36527107283473E-0002
-4.48066829470918E-0001
-2.20275276806206E-0001
 4.84643609030172E-0001
 4.22295603901148E-0001
 3.42103172326460E-0001
 1.80177812930197E-0001
 2.22229148959741E-0001
 2.23347197286785E-0001
 9.55977954436094E-0002
-3.98079853039235E-0001
 1.67716598836705E-0001
-3.81882172077894E-0002
-2.12004089262336E-0002
-3.48965596873313E-0001
-2.76310427580029E-0002
-2.51747599802911E-0001
-4.34236007509753E-0001
 5.39989196695387E-0002
 2.99583774758503E-0001
-1.95313900709152E-0001
 2.41722733015195E-0001
-1.37295214924961E-0001
-2.12521396810189E-0001
-3.49888140335679E-0002
 1.42720076488331E-0001
 3.40136990416795E-0001
 4.14796757278964E-0001
 1.92036030814052E-0001
 1.78256860235706E-0001
 2.61094644200057E-0001
-5.79916110727936E-0002
 4.70484440214932E-0001
-6.61826494615525E-0002
-3.87674750294536E-0001
 3.49481873912737E-0001
-3.14647410064936E-0001
-4.99846089398488E-0001
-7.35519551672041E-0002
 4.44600511109456E-0001
 3.44992521218956E-0001
-4.73795518977568E-0001
-2.65958595555276E-0001
 5.96995342057198E-0002
 2.58297199383378E-0001
 4.25178727600724E-0002
-1.31730694789439E-0001
-4.87301564076915E-0001
-4.74637865088880E-0001
-1.47938127396628E-0001
-3.93578147049993E-0001
 2.52303604735062E-0001
 4.50998567044735E-0001
-4.64710838859901E-0001
-1.17255127523094E-0001
-1.40343725914136E-0001
 2.40473209880292E-0001
 3.66336043225601E-0001
 5.69335599429905E-0002
-1.71699215890840E-0001
-4.13150439038873E-0001
-3.12771009048447E-0001
-2.73348023183644E-0002
-2.05651844153181E-0001
-4.90694227628410E-0001
-4.63026000885293E-0001
 2.90545931551605E-0001
 1.38709977967665E-0001
 5.18040843307972E-0002
-4.17596246814355E-0001
 3.29846610780805E-0001
 1.33277605986223E-0001
-2.98513178713620E-0001
-3.52342390222475E-0001
-9.65973096899688E-0002
 5.29216739814728E-0002
-3.63826049491763E-0001
 3.89169389614835E-0001
-1.19946804363280E-0001
-7.48130811844021E-0002
 1.60337203182280E-0001
-8.69620169978589E-0002
 4.58993750158697E-0001
-1.60442683147267E-0001
-6.10742419958115E-0002
 3.81655767792836E-0001
 3.90418665017933E-0001
-1.18334668222814E-0002
-1.11581512726843E-0001
-9.35301601421088E-0002
-3.73172908555716E-0001
-1.40171316685155E-0001
-1.65522234514356E-0001
 2.73751056054607E-0001
 1.39368235599250E-0001
 2.59264407446608E-0001
 2.95579840429127E-0001
 3.00245889695361E-0001
-1.16399364080280E-0001
 7.33972571324557E-0002
 1.99676677584648E-0003
-1.34413901483640E-0001
 1.49040502961725E-0001
-4.34046054724604E-0002
 9.50490217655897E-0003
-8.16687948536128E-0002
-2.23125878255814E-0001
 3.56733604101464E-0001
-4.82805034145713E-0001
 2.51879007555544E-0003
-1.97906834073365E-0002
-4.46049383142963E-0001
-2.51241340301931E-0001
 1.01597597124055E-0001
-2.48759021516889E-0001
-3.66023252950981E-0001
-4.93373148143291E-0001
-1.53381548589095E-0001
 8.97056548856199E-0002
-4.32093158597127E-0001
 2.58334322832525E-0001
 3.85557989822701E-0001
-4.62999797891825E-0001
-1.79706459166482E-0001
-1.35513925924897E-0001
 4.60650203982368E-0001
-2.49660499859601E-0001
 1.57435854664072E-0001
 3.07700199075043E-0001
 4.90600795717910E-0001
 1.01328229997307E-0001
-4.22261952655390E-0001
 3.19023169577122E-0002
-2.95440654968843E-0001
-4.66678286436945E-0001
-4.63986162329093E-0001
-2.48653431423008E-0001
-3.75275709433481E-0001
 1.61950815934688E-0001
-1.16389089496806E-0001
-1.61261824890971E-0001
 4.44455722579733E-0001
 3.53185910265893E-0001
 1.96230740984902E-0001
-3.48167440854013E-0001
 9.87709884066135E-0002
 2.63314905110747E-0001
 4.11318731261417E-0001
 4.07886028289795E-0001
 7.40981104318053E-0002
 7.52103342674673E-0002
-5.31003403011709E-0002
 4.65333021245897E-0001
 2.54162016557530E-0001
 4.15260509122163E-0001
-2.76266557397321E-0001
 1.22064916417002E-0001
 3.48878583172336E-0001
-3.14660266507417E-0001
-2.37333791563287E-0001
 2.89685402996838E-0001
-2.96868509380147E-0001
 2.94192580971867E-0001
 2.79051684541628E-0001
-3.46882585436106E-0001
-4.67693108832464E-0001
 2.26072347722948E-0002
 4.46117896353826E-0001
 1.74936625175178E-0001
-1.18539110524579E-0001
 6.75289006903768E-0003
 2.49154179124162E-0001
 5.38065079599619E-0002
-1.45005164435133E-0001
 7.40562188439071E-0002
 1.02393502136692E-0001
 4.96389956213534E-0001
-8.62865697126836E-0002
 4.15991897229105E-0001
 1.50465105427429E-0001
-8.78875330090523E-0002
 2.86140643293038E-0001
-1.67837804649025E-0001
 4.26292449003085E-0001
 3.90151887200773E-0001
-2.09031556500122E-0001
 3.00406296737492E-0002
 2.87311474559829E-0001
-4.31970277801156E-0001
-3.82486657937989E-0001
-2.85245322156698E-0001
-1.98115820297971E-0001
 2.51179006882012E-0001
-1.38944252161309E-0001
 4.53282556030899E-0001
 7.78250466100872E-0003
 3.92863739281893E-0001
-1.40062864637002E-0001
-4.52560941223055E-0001
 2.14617531513795E-0001
 2.93824876658618E-0001
-3.68709974689409E-0001
 4.00025461334735E-0001
-2.27911004098132E-0001
 1.31027894094586E-0001
-4.77242225315422E-0002
 1.08518484514206E-0001
-2.40698887500912E-0002
 1.74886905588210E-0001
-1.16294803796336E-0001
 2.70673322025687E-0001
 3.34227054845542E-0002
 3.04340347647667E-0001
-2.17083051567897E-0001
 2.36415730323642E-0001
 2.60357670253143E-0001
-3.20846774615347E-0001
 1.02788794087246E-0001
 2.90398180950433E-0001
-6.86842773575336E-0002
-3.21179078891873E-0001
-4.76243370911106E-0001
 4.99595075380057E-0001
 4.55143479397520E-0001
 4.67449565418065E-0001
 2.15716340811923E-0001
 2.10312022361904E-0001
-2.02500156359747E-0001
-2.06012029200792E-0001
 2.76683476055041E-0001
 4.28984177764505E-0001
 3.22347704088315E-0001
-1.12813872285187E-0001
-3.54914278490469E-0001
-4.28861353080720E-0001
 4.74265946773812E-0001
-4.45344736799598E-0001
 3.25631967280060E-0002
 3.12895949464291E-0001
-2.65432207379490E-0002
-1.54595538042486E-0001
-3.25848440406844E-0001
-4.70614453312010E-0001
 4.45323367370293E-0001
-1.14771150052547E-0001
-5.72770757135004E-0002
-4.45549568627030E-0001
-3.43507215613499E-0001
-2.55675659514964E-0001
 1.24559591757133E-0001
 2.46015780139714E-0001
-2.20840727211908E-0001
 4.46503942832351E-0001
-9.70644073095173E-0002
-4.08503331709653E-0001
 3.55622818460688E-0001
 4.79390633292496E-0001
 3.46581042977050E-0001
-1.62380152847618E-0001
-1.15101962583139E-0001
 4.14961788803339E-0001
 4.49904311681166E-0001
 3.79034583922476E-0001
 2.03268375014886E-0001
 4.99820183031261E-0001
-4.78152998490259E-0001
-1.09912435989826E-0001
 8.06606176774949E-0002
 3.24566544964910E-0001
-2.97532582189888E-0002
 4.34136855881661E-0001
-2.95285282889381E-0001
-6.83513199910522E-0002
 2.78582793893293E-0001
-4.65220061596483E-0001
-2.55760729778558E-0002
-2.89378464221954E-0002
 2.21979469293728E-0001
 4.43370790686458E-0001
-2.24779747659341E-0001
-2.36722462810576E-0001
-3.80657640052959E-0001
 8.72010444290936E-0002
-3.42619789065793E-0001
 3.78769217059016E-0001
 1.68502381304279E-0001
 4.32720198761672E-0001
-4.10374092170969E-0001
 9.35207651928067E-0002
 1.61242627771571E-0001
 2.48169897589833E-0001
-2.90203578071669E-0001
-1.70118127018213E-0001
 1.25083040678874E-0001
-4.99992730561644E-0001
 2.44464505231008E-0001
 4.42151847295463E-0001
-3.11302111251280E-0001
-1.32507670205086E-0001
 1.93735945504159E-0002
-4.37353309243917E-0002
 2.17841061064973E-0001
 1.09814445953816E-0001
 2.32570135733113E-0001
 1.22950614430010E-0001
 1.86541725415736E-0002
 2.70132864359766E-0001
 4.12106220377609E-0001
-1.06250561773777E-0001
 1.55232481891289E-0001
-4.90936995483935E-0002
-2.69812464946881E-0001
-3.20749879814684E-0001
 1.78323622094467E-0001
 1.44886591006070E-0001
 9.56416230183095E-0002
 4.98932173475623E-0001
 3.12034143367782E-0001
 3.56151408981532E-0001
-3.03418541559950E-0001
 3.81983515806496E-0001
-1.04581131367012E-0001
-4.44895913824439E-0003
-8.48606668878347E-0002
-3.71530096977949E-0001
 1.25828061485663E-0001
 2.84944226499647E-0001
-2.13853944325820E-0001
-2.09769074805081E-0001
 4.00887406663969E-0001
 1.54598061461002E-0001
 4.21630463330075E-0001
 4.80877565219998E-0001
-1.94014196982607E-0001
-1.31873038131744E-0001
 7.30142460670322E-0002
 3.74266319908202E-0001
-4.55854031024501E-0001
 3.59345691744238E-0001
-2.47122916625813E-0001
 8.24883580207825E-0004
 3.55152860516682E-0001
-4.84588547144085E-0001
-4.11832906538621E-0001
 2.01104394160211E-0001
 2.20814901636913E-0001
-1.09369962941855E-0001
 3.26731594977900E-0001
 3.45933241769671E-0001
-9.67669726815075E-0002
-4.14698958862573E-0001
-3.30956818768755E-0001
-3.17452560178936E-0001
 1.12952538998797E-0001
 2.73977144155651E-0001
 3.46996106905863E-0001
 4.16072558611631E-0001
 3.53872772539034E-0001
-3.82487552706152E-0001
 1.21647987281903E-0001
 3.85732221417129E-0001
-2.58210421307012E-0001
-4.56725123804063E-0001
 1.21781809953972E-0001
 4.45158163085580E-0001
 3.43445616075769E-0001
 1.27897645812482E-0001
 1.95163259049878E-0001
-9.38231488689780E-0002
-1.67036543367431E-0001
 6.69447877444327E-0002
 1.94368351949379E-0001
-3.44552330672741E-0001
-4.87463496392593E-0001
-3.41342599131167E-0002
 3.69056388502941E-0001
-1.96672336198390E-0001
-5.74727798812091E-0003
-6.33860002271831E-0002
 2.86563212750480E-0001
-2.56621483713388E-0002
 8.99261815939099E-0002
 2.34304837416857E-0001
-4.73102128598839E-0002
-4.01393908075988E-0001
-2.94188587693498E-0001
-8.17129253409803E-0002
 5.45610792469233E-0002
-1.86338480561972E-0001
-2.10924427723512E-0001
-2.27996075991541E-0001
 4.97430260991678E-0001
-1.64044459350407E-0001
-3.77096571726725E-0001
-3.39821088127792E-0002
-3.42696779640391E-0001
-8.85156076401472E-0002
 1.71101486776024E-0002
 1.98574739973992E-0001
 2.12583856191486E-0002
 2.04888262785971E-0001
 1.91136908950284E-0001
 2.98081519547850E-0001
 1.37336862040684E-0001
 2.36401975154877E-0001
 3.96304309600964E-0001
-4.78126345667988E-0001
 4.58778811153024E-0002
-2.73967766202986E-0001
-4.25801393343136E-0001
 3.56460963375866E-0002
-3.85825437726453E-0001
-4.56635672599077E-0002
-4.01934245368466E-0001
 3.07923540007323E-0001
 4.46324987104163E-0001
-8.21973197162151E-0004
-1.05911738006398E-0001
 4.03944699559361E-0001
 2.90153586072847E-0001
 4.57833465188742E-0001
 4.89419859135523E-0001
 4.13335648830980E-0001
 1.13077837741002E-0001
-4.86174312420189E-0001
-2.16147021157667E-0001
 4.95947223622352E-0001
 2.68795280484483E-0001
 4.57859182730317E-0001
-4.08005950739607E-0001
 2.80231486540288E-0001
 4.26665836712345E-0001
 2.22316095605493E-0002
 2.52821599366143E-0001
-4.01467745658010E-0001
 1.85664449585602E-0001
 1.38096980750561E-0001
-1.46497823065147E-0001
-2.06335312221199E-0001
-4.55220967764035E-0001
-2.50445911660790E-0002
-1.35660920990631E-0001
 8.11589439399540E-0002
-3.48271270515397E-0001
 3.71744414791465E-0001
-2.68271105131134E-0001
-2.98457108903676E-0001
-4.98122507939115E-0001
 1.89067991450429E-0002
 2.26000861497596E-0001
-1.52961113955826E-0001
-4.90782036678866E-0001
 8.10075551271439E-0004
-4.08985968446359E-0001
-4.02950386051089E-0001
 1.21300678467378E-0001
-4.42107533104718E-0001
-2.07612746162340E-0001
 3.46807990688831E-0001
-1.00016423733905E-0001
 1.77910463884473E-0001
 4.11236966261640E-0001
 4.63566127698869E-0001
-2.60123176733032E-0001
 3.75662946142256E-0001
-1.97021986823529E-0002
 1.54698359314352E-0001
 1.46357950521633E-0001
-2.29433134198189E-0001
-1.90698995953426E-0001
-2.17906667385250E-0001
-2.54967697197571E-0001
 3.21459493599832E-0001
-4.03514337493107E-0001
 1.07210159767419E-0001
 4.44513800321147E-0001
-1.71997772529721E-0001
 3.73117750743404E-0001
 2.01173632871360E-0001
-7.55989870522171E-0002
 5.80609636381269E-0002
-4.22108015744016E-0001
 4.28350130096078E-0003
 3.70323546929285E-0001
 1.10438030213117E-0001
 3.08091487968341E-0001
-2.30687188450247E-0001
-3.72066255891696E-0001
-1.27669316716492E-0001
 4.43802766967565E-0002
-1.27029690425843E-0001
 1.97718693641946E-0001
-3.19108834490180E-0001
 3.96103548118845E-0001
-2.70098094362766E-0001
-2.57492443779483E-0001
-4.51736672781408E-0001
-3.36029211757705E-0001
-2.06393798347563E-0001
 2.95492007862777E-0002
-4.40529190003872E-0001
 2.66996689373627E-0001
-1.21360918972641E-0001
 4.79035153752193E-0001
 3.02531792782247E-0001
 3.30574880586937E-0001
 2.88482361007482E-0001
-2.59057139279321E-0001
 4.40175300464034E-0001
-1.74405293073505E-0002
 4.83451507519931E-0001
-2.79257392976433E-0002
-2.17465925030410E-0001
 1.54229403706267E-0001
 2.73017412517220E-0001
-2.64835327165201E-0001
 4.70189008861780E-0001
-6.69893731828779E-0002
-2.33082766178995E-0001
-3.08063004398718E-0001
 1.26940141431987E-0001
-2.36168929142877E-0001
-4.30570702534169E-0001
-4.88023781450465E-0001
 9.16792172938585E-0002
 4.59834432695061E-0002
-4.88129374571145E-0002
-3.30700753489509E-0001
 8.87388074770570E-0002
-7.76291664224118E-0002
-1.70928514562547E-0002
 4.84950363170356E-0002
-5.39070069789886E-0002
 3.08010131353512E-0001
-1.34593574795872E-0001
-4.67689953977242E-0001
 2.20784611068666E-0001
 4.54668256687000E-0001
-5.97168351523578E-0002
-7.44600337930024E-0003
-1.59045936539769E-0001
-4.01493796845898E-0001
 1.15637257229536E-0001
 3.56200946262106E-0001
 1.23844687826931E-0001
 4.87605893285945E-0001
-3.08795513119549E-0001
-3.31439323024824E-0001
-2.20840308815241E-0001
-1.63745153462514E-0001
-1.82720127049834E-0001
 3.25395393883809E-0001
-2.42854353971779E-0001
 2.86365975625813E-0003
 7.18050715513527E-0002
-1.04143263073638E-0001
 5.07775489240885E-0002
 4.38391300151125E-0001
-1.10005159396678E-0001
 2.08118105074391E-0001
-1.88579558394849E-0001
-2.97846789238974E-0001
-1.69122432824224E-0001
-3.80422706948593E-0001
 3.87342594563961E-0001
 9.18872284237295E-0002
-8.48751426674426E-0002
-3.56495559448376E-0001
 1.44455253146589E-0001
 1.84952314244583E-0001
-4.81454811524600E-0001
 3.54010293958709E-0001
 1.78653946146369E-0001
-1.62464903434739E-0001
-4.44383375812322E-0001
 2.41209780564532E-0001
 2.79136356897652E-0001
 4.38739226432517E-0001
-6.25664084218442E-0002
 4.38455895287916E-0001
-2.47928243130445E-0001
 4.66432545566931E-0001
-4.61557278875262E-0001
 4.93518899893388E-0001
-3.60029982402921E-0002
-3.58272933168337E-0001
 1.56342749018222E-0001
 1.05585834709927E-0001
-2.85685909911990E-0001
 2.28966767201200E-0001
 1.99523482006043E-0001
 4.99955342849717E-0001
-2.03735715709627E-0001
 2.78098193230107E-0001
 8.64188247360289E-0002
 3.62302806926891E-0001
 3.55753794312477E-0001
-1.43701120978221E-0001
-4.08851130399853E-0001
-4.95609201723710E-0001
-9.25939762964845E-0002
-4.34261423302814E-0001
-3.80173950921744E-0001
-3.16900161327794E-0001
 1.17215378209948E-0001
-1.05651700636372E-0001
 1.51900350581855E-0001
 2.44654474547133E-0001
-2.88822363130748E-0001
 1.96472176583484E-0001
 3.30918593797833E-0001
-4.84080336289480E-0001
 1.19271885603666E-0001
 3.50277122342959E-0001
-6.09272294677794E-0002
 1.14642474567517E-0001
-2.85830986686051E-0001
 3.88795315520838E-0001
-2.60087552946061E-0001
-3.99485902162269E-0001
-2.45958229526877E-0001
-3.48525507142767E-0001
 4.23596228938550E-0001
 1.38927170773968E-0001
 3.88851390220225E-0001
 2.53111054422334E-0001
 1.39057288412005E-0001
 9.93034138809890E-0002
 3.39485771954060E-0001
-8.29590184148401E-0002
-1.52542045805603E-0001
-2.40133419865742E-0001
 1.09124227426946E-0001
 4.69463567482308E-0001
-1.86916361562908E-0002
-4.59264283301309E-0001
-1.63796210661530E-0001
-4.58227040013298E-0001
 1.43624178599566E-0001
 4.37213739147410E-0001
 1.48362082429230E-0001
 2.77772517176345E-0001
-1.68501639273018E-0001
-4.24853681819513E-0001
-3.73268242925406E-0001
 9.26469753030688E-0002
 4.18462013360113E-0001
 6.02260788436979E-0002
-2.60038514621556E-0001
-2.19432570738718E-0001
-1.19990717153996E-0001
-4.56882887752727E-0001
 3.57338519766927E-0001
-4.82195874443278E-0001
-3.33867641165853E-0003
 1.72274799784645E-0001
 2.00387814082205E-0001
-4.41777932224795E-0001
 1.89443253912032E-0002
-1.43664050148800E-0001
-1.57677292823792E-0001
-3.31965565448627E-0001
 2.86566033028066E-0002
 7.95424706302583E-0003
 1.14722169004380E-0001
-4.03311189962551E-0001
 4.80799749959260E-0001
 1.90956013975665E-0001
 3.08096092194319E-0002
 1.30761226871982E-0001
-3.39451149571687E-0001
 3.42691285302863E-0001
-4.15291751734912E-0001
-4.72266978351399E-0001
 3.96367595531046E-0002
 4.93455194635317E-0001
 3.60480509698391E-0002
 3.76525502884760E-0001
-2.33472558204085E-0001
 1.54854673659429E-0001
-4.60700777359307E-0001
 1.81667431490496E-0001
-2.25246626418084E-0001
-2.01004536123946E-0001
 2.27207267656922E-0001
 2.17970313737169E-0001
 2.43792008142918E-0001
 1.00364440819248E-0001
 1.07704610563814E-0001
 4.52586506726220E-0001
 3.96856302861124E-0001
-1.37717749224976E-0001
 3.83673779666424E-0001
-4.18674863642082E-0001
-1.30025690887123E-0001
-2.00198739999905E-0001
 5.49371531233191E-0002
 4.76100827800110E-0001
 1.36732824612409E-0001
-3.99076183559373E-0001
-8.81517324596643E-0002
-4.09609751543030E-0001
-2.76939891744405E-0001
-6.19841760490090E-0002
 2.79859689064324E-0001
 1.19571463437750E-0001
 1.96422657463700E-0001
 3.51290629012510E-0001
 1.24442446976900E-0001
-3.69788964744657E-0002
 1.63811048027128E-0001
 1.76238219952211E-0001
 3.75732029788196E-0001
-2.15155654354021E-0001
-2.37110163550824E-0001
-6.31252613384277E-0002
-4.17724056169391E-0001
-2.79887294163927E-0001
 3.80686524789780E-0001
-1.23312695184722E-0001
 2.53257834352553E-0001
-4.76515355287120E-0001
-4.15805411990732E-0001
-4.50850847410038E-0001
 4.98573169112206E-0001
 2.07083985442296E-0001
 4.97265563812107E-0001
-3.60319920117036E-0001
-1.73868515528738E-0001
 4.64511144207790E-0001
 1.08165204990655E-0001
 4.40927210031077E-0001
 2.05760193988681E-0001
 4.27862173179165E-0001
 2.42168694268912E-0001
-3.46758933970705E-0001
-2.40915040485561E-0001
-4.45369384018704E-0001
 1.83569921646267E-0001
 4.32221957249567E-0001
-3.15238375216722E-0001
-3.08632824337110E-0001
 1.81479824241251E-0001
-1.44788321340457E-0001
 2.78434711508453E-0001
-3.89027804834768E-0001
 3.23788788635284E-0001
 2.28605522541329E-0001
 1.56797477975488E-0001
-4.29504049709067E-0001
-4.86331884283572E-0001
-9.21403972897679E-0002
 4.51285401359200E-0002
-3.13678244827315E-0001
-4.67014451976866E-0001
-4.47931508766487E-0001
-2.62319944798946E-0001
 1.73606880242005E-0001
 4.27009859587997E-0001
-1.50118323508650E-0002
 9.02924677357078E-0002
-2.53143717302009E-0001
-3.05220491718501E-0001
 8.43792806845158E-0002
 1.54610818251967E-0001
-2.71495850523934E-0001
 1.95103506557643E-0002
 3.71545722475275E-0001
-1.86722385697067E-0001
-3.37621747283265E-0001
-4.76582580711693E-0001
 2.22943515283987E-0001
-4.74522735923529E-0001
 4.78922117734328E-0001
-2.18674237374216E-0001
-1.24264989281073E-0001
 4.22070724889636E-0002
-4.90949996514246E-0001
 7.74453473277390E-0002
-3.50836598547176E-0001
 2.00649799779058E-0001
-1.06490304460749E-0001
-3.60314976889640E-0001
 5.36225454416126E-0002
 1.57022782601416E-0001
 1.84628111543134E-0001
-1.64119449909776E-0001
-2.90702897356823E-0001
-3.32721382379532E-0001
 1.87314719194546E-0001
-4.33688311371952E-0001
 2.46247984236106E-0001
 2.75032407604158E-0001
 3.36197766708210E-0001
 3.36883351672441E-0001
-3.92181885661557E-0001
-4.83909429982305E-0001
 1.55768325785175E-0001
-2.52654180396348E-0001
 4.29233504226431E-0001
 4.98956208117306E-0001
-3.99592852918431E-0001
 3.78929017577320E-0001
 4.13274639053270E-0001
 4.70686044543982E-0001
 3.21169328177348E-0001
 3.15765855368227E-0001
-1.25106822932139E-0001
 2.27473917417228E-0001
 1.56201794045046E-0001
-2.15520370285958E-0001
-1.23351038666442E-0001
 4.79335838928819E-0001
 3.91668590018526E-0001
-3.53689510840923E-0001
-3.73157656053081E-0001
-4.71728383563459E-0001
-4.09941012738273E-0001
-2.73844038601965E-0001
 6.22168227564543E-0002
-1.30721963942051E-0001
 3.27534007374197E-0002
 2.12900543119758E-0001
-2.12893009418622E-0001
-4.26411391235888E-0001
 7.37221196759492E-0002
-3.84590647649020E-0001
-2.09093203069642E-0001
-4.36485121026635E-0001
-4.87681494560093E-0002
 8.56084330007434E-0003
-3.84266877779737E-0001
 1.38264295645058E-0001
-1.45564927486703E-0001
-4.46306416299194E-0001
-1.03840335505083E-0001
 3.60109645873308E-0001
 2.91717205429450E-0001
-4.72157905343920E-0001
 4.42896138643846E-0001
 1.60285050980747E-0001
 5.76765902806073E-0002
 3.46136752981693E-0001
 2.92287788121030E-0001
 2.73983525112271E-0001
 3.45612282166258E-0001
 3.11742756050080E-0001
 3.93510209163651E-0001
 3.63831096328795E-0001
-1.97605344234034E-0001
 7.77131491340697E-0002
-1.44665512489155E-0001
-5.87875097990036E-0002
-4.27406176691875E-0001
 5.51309152506292E-0002
-7.56623523775488E-0002
-5.51766240969300E-0002
-3.71259134961292E-0001
 2.51915127504617E-0001
 1.16433414397761E-0001
 8.58241748064756E-0002
-6.54031278099865E-0002
 2.76666163932532E-0001
 1.73598287394270E-0001
 3.18970431573689E-0001
 2.38304802449420E-0001
 4.91924984846264E-0001
-2.32332072453573E-0001
 4.90947477519512E-0002
-4.57700852071866E-0001
-4.48778527323157E-0001
 1.23078856384381E-0001
-6.76847221329808E-0002
-4.53151584370062E-0001
-1.95713165681809E-0001
-1.95695322472602E-0002
 3.81345788016915E-0001
-3.85894579580054E-0001
 3.04805065970868E-0001
-4.27257647970691E-0001
 1.34282276965678E-0001
 4.95403904933482E-0002
 4.05078480485827E-0001
-4.63718067156151E-0001
 4.96241159737110E-0001
-2.52368114655837E-0001
 1.71982297208160E-0001
-7.21625837031752E-0002
 1.13224013708531E-0001
 4.98690526233986E-0001
 1.08583294320851E-0001
-2.29688947321847E-0001
 3.87583887204528E-0001
-4.96309460839257E-0001
-8.42024763114750E-0002
-2.01492289314047E-0001
-1.05531829409301E-0001
-1.06015889672562E-0001
 2.78462088201195E-0001
 3.26993764145300E-0001
 4.08613029867411E-0001
 3.02773554110900E-0001
-8.98040183819830E-0002
 4.11901291226968E-0001
 4.00864402763546E-0001
-2.14783706469461E-0001
 3.41424990911037E-0001
-2.71447413833812E-0001
 1.13800557330250E-0001
-3.65962346782908E-0001
 1.84945661108941E-0001
-1.63220016518608E-0001
-4.24168786965311E-0001
-1.12473535118624E-0001
-1.36596677359194E-0001
-2.44184005307034E-0001
 1.63148224353790E-0001
-4.23211514716968E-0001
 3.30591811798513E-0002
 2.06287575419992E-0002
-4.31097173132002E-0001
 9.13262669928372E-0003
 1.88221469987184E-0001
-3.58422202290967E-0001
 2.88984445855021E-0001
-3.65535000106320E-0001
 1.80715664755553E-0001
-3.60734896967188E-0001
-1.62239326164126E-0002
 2.91565769584849E-0001
-3.61231239046901E-0001
 7.64565102290362E-0002
 3.25261171907187E-0001
-1.18876177584752E-0001
-4.80317386332899E-0001
-2.41051595890895E-0001
 1.88857230357826E-0001
-2.37595752580091E-0001
 2.80671339947730E-0001
 2.72547292988747E-0002
 2.99350762739778E-0001
 4.20423628995195E-0001
 4.02237783651799E-0001
 3.10989314457402E-0001
-3.09691040776670E-0001
 2.00508152367547E-0001
 2.48464042786509E-0001
 3.67818508995697E-0001
-4.13657136261463E-0001
 1.57109521562234E-0001
 4.98591059353203E-0001
 3.78859132295474E-0001
-4.32402879931033E-0001
 3.13753689872101E-0001
-3.65737728308886E-0001
 3.22396735427901E-0001
 1.25841280445457E-0001
-1.19002597173675E-0001
 2.16806329321116E-0001
 2.97799175372347E-0001
-2.84623233601451E-0002
 2.29267553659156E-0001
-6.10661297105253E-0002
-2.78499498264864E-0001
-2.98739146441221E-0001
-3.36541648721322E-0001
-3.14776638988405E-0001
-4.33069844031706E-0001
-3.15156434662640E-0001
 2.96161300735548E-0001
 8.57709986157715E-0002
 7.02624830882996E-0002
 2.81624333932996E-0001
-4.33597003808245E-0001
 2.97379675786942E-0001
-4.26138444105163E-0001
-2.54828429780900E-0001
 2.00765726389363E-0001
-3.33799188956618E-0003
 4.29296311689541E-0001
 4.25859257578850E-0001
-3.36234107380733E-0001
-1.80567576084286E-0001
 1.31801001494750E-0001
 1.30669197998941E-0001
 3.94365239189938E-0001
-2.69236683379859E-0001
 1.08055951772257E-0001
-2.50405179336667E-0001
 3.75489896396175E-0001
 6.00802595727146E-0002
-1.70836361357942E-0001
-4.91978446952999E-0001
-1.66567764012143E-0001
 1.85671283397824E-0001
 1.70695074601099E-0001
 4.54458754509687E-0001
 1.14010539138689E-0001
 1.02985215838998E-0001
 1.91681507742032E-0001
 4.29982123896480E-0002
 3.23614769149572E-0002
 3.61094084102660E-0001
-2.45573566528037E-0001
-8.01257994025946E-0002
 2.43240403244272E-0001
 1.01694579701870E-0001
-3.42987081268802E-0001
 2.73500100709498E-0001
 4.28704460384324E-0001
 1.85023585800081E-0001
 2.00381238711998E-0001
 3.57356585562229E-0001
 3.50053496891633E-0001
-3.62937232945114E-0001
 3.61851826077327E-0001
 4.51063653454185E-0002
 6.09037980902940E-0002
-9.75927780382335E-0002
-3.03146732039750E-0003
-4.72689503803849E-0001
-1.71730370959267E-0001
-3.62826802302152E-0001
-2.58462796220556E-0001
-4.90878748707473E-0001
-4.41472409991547E-0001
 2.63198674656451E-0002
-4.64265435235575E-0001
-4.81673445552588E-0001
-2.24861215567216E-0001
-1.40239829663187E-0001
-5.78375796321779E-0002
 1.83120976202190E-0001
 4.45003799395636E-0001
-1.48364286404103E-0001
-3.20277833612636E-0001
-4.11021707579494E-0001
 2.00325498590246E-0001
-6.28692624159157E-0002
 4.51846139039844E-0002
 7.40006053820252E-0002
-2.47145372210070E-0001
-4.68799856957048E-0001
 1.44330126000568E-0001
 7.21190273761749E-0002
-4.52606767183170E-0001
-1.64134190417826E-0002
 1.04534066980704E-0001
-1.36479073204100E-0001
-4.85691099893302E-0002
-2.85498395096511E-0001
-3.09327435912564E-0001
 3.41678736731410E-0001
-4.72211250802502E-0001
-2.34654114115983E-0001
-3.77641827799380E-0003
 1.56355326063931E-0001
 1.87146389158443E-0001
-2.51156510319561E-0001
 1.31438308162615E-0001
-1.58039066940546E-0001
 2.67326485598460E-0001
 4.32965216692537E-0001
 8.04578547831625E-0002
-2.09363338537514E-0001
-1.63787708384916E-0001
 4.43016004282981E-0001
 1.49250267772004E-0001
 1.79439539089799E-0001
-2.34827069332823E-0001
-1.83738608378917E-0001
-3.23757147649303E-0001
 2.11004138924181E-0001
 3.69871502043679E-0001
 3.93468047026545E-0001
-7.24751905072480E-0002
 2.77055762708187E-0001
-3.34669001167640E-0001
 2.81733357813209E-0001
 3.48495185142383E-0001
-9.58498129621148E-0002
-4.67866961611435E-0001
-1.27020917367190E-0001
-4.06168868066743E-0001
-4.08985028043389E-0001
 3.40624405303970E-0001
 1.52484066318721E-0001
 7.65148340724409E-0003
-1.03132667951285E-0001
-1.69993593124673E-0001
 2.81831017229706E-0001
 4.75750640733168E-0001
 3.90083570033312E-0001
 2.89182041073218E-0001
-3.09357652906328E-0001
-1.78222228074446E-0001
 3.16595072858036E-0001
 3.36235977010801E-0001
 1.61480073351413E-0001
 1.69236323563382E-0001
 9.73858702927828E-0002
-1.56577652087435E-0001
-3.57715215999633E-0001
-5.88211549911648E-0002
 1.44667560234665E-0002
-1.95464643416926E-0001
-2.29271335061640E-0001
 4.19472125126049E-0001
-3.05299028754234E-0001
 1.91537693375722E-0001
 3.44857589807361E-0001
 3.55076414998621E-0002
 2.50856450758874E-0001
 9.73217666614801E-0002
 2.24397272337228E-0001
-1.85767677845433E-0001
 1.89259631559253E-0001
-2.88521254202351E-0001
 3.97098481189460E-0001
-3.56625380227342E-0001
 4.43425823934376E-0001
-7.40495834033936E-0002
 1.94496317300946E-0001
 2.89740898413584E-0001
 1.43041145056486E-0001
-3.82561150705442E-0001
-1.08541446272283E-0001
 3.34457132732496E-0001
-2.23289849236608E-0002
-9.65511209797114E-0002
 1.73898037988693E-0001
 4.49030919698998E-0001
 2.64570215716958E-0001
-8.11616012360901E-0002
 2.09024156909436E-0001
-3.15891197184101E-0001
 7.99695113673806E-0002
-9.02485351543874E-0002
 3.02508363965899E-0001
-3.07196091162041E-0001
 6.32138326764107E-0002
-3.08190785115585E-0001
 3.76938769128174E-0001
 6.04688969906420E-0002
-2.46872977353632E-0001
-2.30566401733086E-0001
-2.44061208795756E-0001
 1.62789220688865E-0001
-4.34021854773164E-0001
-3.36821080883965E-0001
-1.16751273162663E-0002
 2.24071701755747E-0001
-2.25575643591583E-0001
 2.41946191759780E-0001
-3.03321742918342E-0001
 4.97603417141363E-0001
 9.68053378164768E-0002
 1.06955308699980E-0001
-3.15294171217829E-0001
-2.60044101858512E-0001
-2.43835707195103E-0001
 3.24350021081045E-0001
-2.12234984617680E-0001
 4.01109642116353E-0001
 1.18370505049824E-0001
 5.33107316587120E-0002
 2.00927752535790E-0001
 2.02273936709389E-0001
 2.68718459643424E-0001
-1.33449899731204E-0001
 2.68958511296660E-0001
 2.32769965659827E-0002
 1.36378526687622E-0001
-1.89933538204059E-0001
-2.74186120368540E-0002
 2.71401412552223E-0001
 2.60742073878646E-0002
 4.99030056642368E-0001
-4.04588743578643E-0001
 1.53539913473651E-0001
-3.33639057353139E-0001
-2.03322926303372E-0001
 3.05923982989043E-0001
-4.76453559705988E-0001
 1.33881484158337E-0001
-1.26913494197652E-0001
-3.61159296240658E-0001
 2.26657532854006E-0001
 2.62972828000784E-0001
-3.09285182273015E-0001
 1.10301164444536E-0001
 1.12859029090032E-0001
 3.99999710731208E-0001
 2.13563426630571E-0001
 4.51201122719795E-0001
 1.41073076752946E-0001
-3.88210332021117E-0001
-1.13146004965528E-0001
 1.93068813066930E-0001
 2.46040457626805E-0001
-2.92455344460905E-0001
 1.84086536290124E-0001
-4.09144525881857E-0001
-1.10226775752380E-0001
-3.16395767033100E-0001
 2.68355332547799E-0001
 1.17014938499778E-0001
 4.69452649122104E-0001
 4.50435309670866E-0001
 6.47976652253419E-0002
 1.12472851760685E-0002
 3.64748644642532E-0003
-4.87765464931726E-0002
 2.91050357976928E-0001
-3.79718445707113E-0001
-2.31272453675047E-0001
 3.14407618716359E-0002
 2.42589132161811E-0001
-4.87927475478500E-0001
-1.92652418510988E-0001
-3.31234704703093E-0001
 3.79825774813071E-0001
-4.01213447097689E-0001
 4.80876486515626E-0001
 4.22727073542774E-0001
 1.38381191063672E-0002
-2.47048522811383E-0001
 4.87646809546277E-0001
 2.13455634191632E-0001
-3.62392162671313E-0001
-3.48854419309646E-0001
 1.88995765056461E-0002
-2.11095846258104E-0001
-3.00358953652903E-0001
-1.70399380382150E-0001
-2.57005721796304E-0002
 4.89925131201744E-0001
-1.33153274422511E-0001
 1.86093912925571E-0001
 4.08895067637786E-0001
 1.72572634182870E-0001
 7.35479474533349E-0002
 4.12504494655877E-0001
-3.66599974455312E-0001
 3.97006107494235E-0001
-9.64990796055645E-0002
 9.24083287827671E-0002
-3.60331269213930E-0001
 2.42370744235814E-0001
 1.01796844275668E-0001
 4.48087586555630E-0001
-2.26757101016119E-0001
 3.57029419392347E-0001
 2.63521578395739E-0001
-2.86710136570036E-0002
-1.75156768644229E-0001
 1.03521185927093E-0001
-3.95187805406749E-0003
 4.22386195976287E-0001
-3.73185735661536E-0002
-9.23786666244268E-0002
 1.01836906978860E-0001
-6.85187024064362E-0002
 1.77467504283413E-0001
 1.70878008939326E-0001
-4.21381096122786E-0001
 1.87220314983279E-0001
 1.61987443221733E-0001
 3.56000401079655E-0001
 4.83836539322510E-0001
-5.37021965719759E-0002
-2.02873870963231E-0001
 1.04473485611379E-0001
-3.97825732361525E-0002
 3.48865502048284E-0001
-3.33789383294061E-0001
 4.95774334296584E-0001
-3.06440906133503E-0002
-2.26059951353818E-0001
 2.69548704614863E-0001
-1.92435014061630E-0001
-4.69822584418580E-0001
 2.19224757049233E-0001
-1.38962178723887E-0001
 3.86236879974604E-0001
-4.90839373087510E-0001
 4.39720456954092E-0001
 7.87192245479673E-0002
 4.87181852571666E-0001
 2.59192458586767E-0001
 3.29500396270305E-0001
-2.08847486646846E-0001
 1.94164695218205E-0001
-3.46069147577509E-0001
 2.81024205964059E-0001
-1.68514548102394E-0001
-2.22827724181116E-0001
 3.14550382317975E-0001
-4.93634072598070E-0001
-4.58905893610790E-0001
 9.81142222881317E-0002
 7.57456722203642E-0002
-4.45268897805363E-0001
 2.94668294256553E-0001
-7.62498313561082E-0002
-1.21323734056204E-0002
-4.89362075459212E-0001
 4.28617345867679E-0001
 2.55218563601375E-0001
 4.02067473391071E-0001
-3.92862543929368E-0001
 2.44671178748831E-0001
 3.35420416668057E-0002
-6.46763804834336E-0002
 2.38447903189808E-0001
 1.05516843032091E-0002
-1.69515643268824E-0001
 3.62226318800822E-0001
-3.93622043076903E-0001
 1.29589427029714E-0001
 3.84133878163993E-0001
-2.69604847533628E-0001
 4.84914195258170E-0001
-9.88393437582999E-0002
 8.85886494070292E-0002
 2.46404322097078E-0001
-1.62652452010661E-0001
-4.56180369714275E-0001
-2.02881990931928E-0001
-2.70909244893119E-0001
 2.70313824061304E-0001
 4.03001253260300E-0001
-4.51824225485325E-0001
-3.22879977291450E-0001
-4.40876698587090E-0001
-4.84830975765362E-0001
 7.36399879679084E-0002
 2.47685070382431E-0001
-2.71245620679110E-0001
-4.97167010325938E-0002
 1.98654225096107E-0001
-3.06787239154801E-0001
 4.24886293243617E-0001
-3.95535135874525E-0001
 4.92445466108620E-0001
 5.29532295186073E-0002
-4.40654107835144E-0001
 3.64728824002668E-0001
-2.20506470650434E-0001
 1.46327052498236E-0001
 4.64343478437513E-0001
-1.82336200261489E-0001
 3.70427067391574E-0001
 1.64905227022246E-0001
 3.98727101273835E-0002
-7.60685589630157E-0002
 1.22021125629544E-0001
 4.09896964440122E-0001
-3.71350434143096E-0001
 3.30461250385270E-0001
-3.14328736625612E-0001
-2.79797043185681E-0002
-3.97034627851099E-0001
 2.42215719772503E-0001
-4.46280762553215E-0001
 4.00630489224568E-0001
-1.02171106729656E-0001
 2.54007799085230E-0002
-2.36994751729071E-0001
-3.41018718434498E-0001
-2.52275164239109E-0002
-3.60034380573779E-0002
 3.65021748468280E-0001
-8.75060798134655E-0002
-4.93026976473629E-0002
-1.58516528317705E-0001
 2.20438139513135E-0002
-5.30909809749573E-0002
-1.23867408838123E-0001
 2.69638576311991E-0001
 3.38611077517271E-0001
 2.63196226442233E-0001
 3.97284013684839E-0001
-6.37226963881403E-0002
-2.12263775058091E-0001
 1.46096705691889E-0001
 2.86246058065444E-0001
 1.93815453676507E-0001
 3.41215053573251E-0001
 2.53173427889124E-0001
-4.26246498245746E-0001
-3.39473476866260E-0001
 1.63413093425334E-0001
-4.78755722520873E-0001
 2.68846938852221E-0001
-2.43630658136681E-0001
-2.20962092280388E-0002
 4.37072970205918E-0001
-1.00172630045563E-0001
 3.45261022215709E-0001
-3.36667457595468E-0002
-3.08072164189070E-0002
 3.60874854493886E-0001
-9.43297792691737E-0002
 3.08886563405395E-0001
-2.92261900147423E-0001
-2.01293774414808E-0001
-9.85942876432091E-0002
-2.74269360117614E-0001
 9.15876147337258E-0003
-4.76353132631630E-0001
 2.74475277168676E-0001
-3.71191319078207E-0001
 1.92692239070311E-0001
 1.79491554852575E-0001
 2.31889899587259E-0001
-2.56638844497502E-0001
 8.54686119128019E-0002
-3.43470643740147E-0001
-2.51711719902232E-0001
 3.08548362925649E-0001
 4.63123360881582E-0001
 4.82107597868890E-0001
 4.56256659468636E-0001
 2.16549553908408E-0001
 1.82792973937467E-0001
-3.26890108641237E-0001
-1.53781044529751E-0001
-3.00486385822296E-0001
 5.53683640900999E-0002
 2.84723223652691E-0001
-5.22277879063040E-0002
 4.23736310563982E-0001
-2.46118900133297E-0001
 1.39869109261781E-0001
-8.56576387304813E-0002
 1.00439099594950E-0001
 3.04897448280826E-0001
 4.73673805128783E-0001
 1.83035297086462E-0001
-2.74755014106631E-0002
-4.02047696989030E-0002
 4.77352587971836E-0001
 1.31558262510225E-0001
-2.13316980749369E-0001
 4.92798488819972E-0001
-2.41169058717787E-0002
 4.04086548602208E-0001
 1.10226663760840E-0001
 2.22644969122484E-0001
-2.76157278101891E-0001
 3.27950506238267E-0001
 1.02023983374238E-0001
 3.04761411854997E-0001
 5.37850963883102E-0002
 9.30178703274578E-0002
 9.69116995111108E-0002
 9.08216584939510E-0002
-1.38469403143972E-0001
-3.84353603469208E-0001
-3.87042112648487E-0001
-3.97437430685386E-0001
 1.62745946552604E-0001
 2.59081810479984E-0001
-3.59048278070986E-0001
 4.16732753859833E-0001
-2.94812134932727E-0001
-1.67823930503801E-0001
 3.25494786724448E-0001
-4.91950886091217E-0001
 3.70985783170909E-0001
-4.61699063191190E-0001
 3.97068944759667E-0001
-1.52963801054284E-0001
 3.53338620159775E-0001
-2.03668131725863E-0001
-3.55442278087139E-0002
-2.00376625871286E-0001
 3.42000623699278E-0001
 1.05577211594209E-0001
-4.73117445595562E-0001
-3.74625199241564E-0001
 2.01931272167712E-0001
 3.76527718035504E-0001
 3.15269844606519E-0001
-3.78772770753130E-0001
-1.20515760499984E-0001
 3.99301366647705E-0001
 3.21955584920943E-0001
-2.92389395413920E-0001
-4.79489577468485E-0001
 3.71658500982448E-0001
-3.71729210019112E-0001
-4.96173515683040E-0001
 3.47500308416784E-0002
-3.41537721687928E-0001
-1.10658206976950E-0001
 1.89559268997982E-0001
-4.09111260902137E-0001
 2.04459431348369E-0001
 8.54940544813871E-0002
-3.00604754826054E-0001
-2.23347098100930E-0001
 2.72256342461333E-0001
-1.00367466919124E-0001
 4.72244408447295E-0002
 4.08318831119686E-0001
 4.27365430397913E-0001
 3.29973619431257E-0001
-1.72599706565961E-0001
 2.24011135753244E-0001
-5.78031504992396E-0002
 3.97503632120788E-0001
 1.89532130258158E-0001
-5.48348757438362E-0002
 4.08705014269799E-0002
 5.75388763099909E-0002
-1.66214538505301E-0001
 4.40528269391507E-0001
-3.43276640633121E-0001
-3.25237735174596E-0001
-1.76434914348647E-0001
-2.29242644272745E-0002
-3.75612895237282E-0001
-3.28888498246670E-0001
 2.62456007534638E-0001
-2.07785031292588E-0001
 4.78311076527461E-0001
 2.05893828533590E-0001
 1.32297168718651E-0001
 4.71654348541051E-0001
 2.79605532763526E-0001
-2.49766744673252E-0003
-1.60737009486184E-0001
-1.32689096499234E-0001
 1.43080224981532E-0001
-3.53891181759536E-0001
 2.64827729435638E-0001
-4.60367911960930E-0001
 3.86353284819052E-0001
 6.67082406580448E-0002
 3.68487645173445E-0001
-4.12933775223792E-0002
 4.72905423259363E-0001
-1.08110298402607E-0001
-3.60884018940851E-0001
-5.14606046490371E-0002
 1.70954442350194E-0001
-4.62909918278456E-0002
-5.81742429640144E-0002
 1.08865428250283E-0001
-3.99974940577522E-0001
 2.04037793911994E-0001
-4.42784624872729E-0001
 1.98877903167158E-0001
 8.70890438091010E-0002
-3.17235797643661E-0001
 4.59872037405148E-0001
-2.82754747662693E-0001
 4.15066606365144E-0003
 3.93220133148134E-0001
 1.33007976459339E-0001
 1.62792310584337E-0001
 9.15245967917144E-0003
 1.94210050627589E-0001
 4.66104498365894E-0001
-2.89779469836503E-0001
 3.62076295306906E-0001
 6.80163549259305E-0002
-4.67561161844060E-0001
 2.85242258105427E-0001
 2.38114767475054E-0001
 3.73756315559149E-0001
 2.93368827784434E-0001
 2.73504076059908E-0001
 2.09787893807516E-0001
-5.45344324782491E-0002
-4.73749623401091E-0001
 3.47674202639610E-0001
 3.19880126742646E-0001
 1.44283169880509E-0001
-4.77137235691771E-0001
 1.47068958263844E-0001
 4.17072677752003E-0001
 2.24113226868212E-0001
 3.55216746451333E-0001
-2.05806707497686E-0001
-3.23853845940903E-0001
-3.79861928522587E-0001
-2.44379527634010E-0001
 4.82570373918861E-0001
 4.74628507858142E-0001
 1.95580115541816E-0002
-9.21217843424529E-0002
-3.79764757584780E-0001
 4.77632980328053E-0002
 3.23932638391852E-0001
-3.03503082832322E-0001
 2.63267524074763E-0001
-4.06326735625044E-0001
-1.37501302175224E-0001
 2.10775540443137E-0001
-1.76261791493744E-0001
-2.49405785696581E-0001
 4.65839523822069E-0001
-4.49347760295495E-0001
 2.86445488687605E-0001
-3.81945777917281E-0001
 2.59281034581363E-0001
 2.31184340314940E-0001
 4.18814663309604E-0001
-2.56126859458163E-0001
 2.85389291122556E-0001
-2.67463868251070E-0001
-2.91662898380309E-0001
-2.51142574707046E-0001
 3.14944618381560E-0001
-7.65052693895996E-0003
 1.19232707656920E-0002
-4.88934728549793E-0001
 4.55767288804054E-0001
-1.12627789145335E-0001
 1.51544825639576E-0001
 8.15170628484339E-0002
 4.18769768439233E-0001
 1.21940975077450E-0003
-5.94592387787998E-0002
-2.46773866238073E-0001
-4.49389474466443E-0001
 2.25142395356670E-0001
 3.74962627422065E-0001
-4.45751568768173E-0002
-7.67559837549925E-0003
-1.13193902652710E-0002
-2.56661935709417E-0002
-1.05139038758352E-0001
-4.26695454865694E-0001
 1.67071279371157E-0001
-4.93802147451788E-0001
 1.16039369022473E-0001
 3.00010907463729E-0001
-3.77081043552607E-0002
-4.21169105451554E-0001
 4.02284069685265E-0001
-4.51219698414207E-0001
 3.04610507795587E-0001
-1.63506899494678E-0001
-3.10504487017170E-0001
 3.22113023139536E-0001
-4.28481171606109E-0001
-2.58405794855207E-0001
-8.55217680800706E-0002
 1.77811034023762E-0001
-3.29076848691329E-0001
 1.78148099686950E-0001
-3.02862080279738E-0002
-3.09657291509211E-0001
-2.14531917823479E-0001
 3.60891484189779E-0001
 1.86454052804038E-0001
-4.46190858259797E-0001
 3.24868081370369E-0001
-2.15558417607099E-0001
 1.80097424890846E-0002
-3.14112978987396E-0001
-1.16878180531784E-0001
 1.96867919061333E-0001
-1.54890655772761E-0001
-5.78769408166409E-0002
 2.47484345221892E-0001
-1.67946840170771E-0001
 7.52032955642790E-0002
 2.99954990856349E-0001
-2.43927933974192E-0001
 3.85218013543636E-0001
-4.24114998895675E-0002
-3.78165869042277E-0001
-4.49024459114298E-0001
 4.65985197108239E-0001
-2.13771848240867E-0001
 3.56824495829642E-0001
-4.76244914112613E-0001
-4.86642537172884E-0001
 4.12141871405765E-0001
-2.09946513175964E-0001
 1.94192165508866E-0004
 4.06984688248485E-0001
 2.37241156166419E-0001
-3.00610863603652E-0001
 4.61185756372288E-0001
 2.59095028508455E-0001
 1.11485141096636E-0001
-4.71281083300710E-0001
-1.53373876353726E-0001
 1.21465131174773E-0001
-1.94768326589838E-0001
 4.37205110676587E-0001
 2.39191943081096E-0001
-4.08195586409420E-0001
-2.13413008023053E-0002
-1.66108254343271E-0001
-2.51251643057913E-0002
-4.46071597281843E-0001
-1.79869037354365E-0001
 2.57038089446723E-0001
 4.77148874895647E-0001
-4.63903862517327E-0001
-2.24612982245162E-0001
-2.92446291074157E-0001
 3.61645879456773E-0001
 4.21886633615941E-0001
 3.94215525593609E-0002
-2.04089908860624E-0001
-3.91786481020972E-0001
 4.97989411000162E-0001
-2.67061974154785E-0001
 3.11903826892376E-0001
-1.52768768137321E-0001
 7.32840835116804E-0002
-6.47533836308867E-0002
 7.66463568434119E-0002
 5.70589557755738E-0002
 1.53584011364728E-0001
-4.51751542277634E-0003
 1.86155280098319E-0001
 2.19493670621887E-0001
-9.35809840448201E-0002
-2.05980653176084E-0001
 5.92222530394793E-0003
-2.69891245989129E-0001
-9.97678427956998E-0002
-1.24046637909486E-0001
-4.74167715758085E-0001
-3.89648850774392E-0001
 3.52365573402494E-0001
-3.71467668795958E-0001
-6.51899920776486E-0002
-1.81728654308245E-0001
-1.29789616446942E-0001
-7.55947914440185E-0002
-4.75433034822345E-0001
 2.04761171946302E-0001
 4.19895652215928E-0001
-9.74330736789852E-0002
 2.81825863756239E-0001
-8.78255988936871E-0002
-4.93108583148569E-0001
-1.91126468824223E-0001
-2.21603766083717E-0001
 2.62205168837681E-0001
-1.97099222335964E-0001
 6.80026335176080E-0002
 2.18476674519479E-0001
 4.29899203823879E-0001
-2.96583950053900E-0001
 8.73416918329895E-0003
-2.47441338375211E-0001
 4.50672870734707E-0001
-4.49686021078378E-0001
-8.55735263321549E-0002
 4.17306919582188E-0001
 3.57215025695041E-0001
-4.96134982910007E-0001
 3.20562668843195E-0001
 3.10791354626417E-0001
 4.93146684253588E-0001
 2.98531664069742E-0001
-2.68757637823001E-0001
-1.37554449029267E-0001
 3.00313501851633E-0001
 3.66930868942291E-0001
 1.76493658451363E-0001
 3.07126829400659E-0001
 1.26586066791788E-0001
 6.63354950957000E-0002
 2.82280483981594E-0001
-2.77347131632268E-0001
-1.48956994293258E-0001
-7.91015243157744E-0003
-2.24919776665047E-0001
 2.40189887583256E-0001
 3.73411901528016E-0001
-3.87685737106949E-0001
-4.07093331450596E-0001
 2.86867394112051E-0001
 2.64643023954704E-0001
-2.91726238559932E-0001
 2.46532808523625E-0002
-3.00055090337992E-0002
 1.25490872422233E-0001
 3.54785762261599E-0001
-4.50368235120550E-0001
-3.77472518011928E-0002
 4.49978531571105E-0001
 4.25041860435158E-0001
 2.99180955393240E-0001
 4.97240636497736E-0001
 4.06198392156512E-0002
-1.45781333092600E-0001
 3.12221016502008E-0001
 3.34744523279369E-0001
 2.72274366812780E-0001
 1.46252710837871E-0001
 6.62795337848365E-0003
-1.94888768717647E-0001
-2.48489787569270E-0001
-1.41845595557243E-0001
-4.61696563521400E-0001
 2.92097159661353E-0001
 1.68349606217816E-0001
 4.62360703386366E-0002
-3.01850617397577E-0002
-2.36431032419205E-0001
 3.87272328371182E-0001
-9.13709686137736E-0002
 4.20481182402000E-0001
 2.09430820308626E-0001
 7.43519396055490E-0002
 1.08464763034135E-0001
-3.80222094478086E-0001
 9.61531978100538E-0002
 4.07399824121967E-0001
-4.87904891837388E-0001
-4.64061068603769E-0001
 1.97278265841305E-0001
-3.34007954923436E-0001
 3.26726554427296E-0001
 1.62755767814815E-0003
 4.09276809543371E-0001
-2.51745987450704E-0001
-1.28156425897032E-0001
-4.91446744883433E-0001
 4.12131729535758E-0001
-8.87220359873027E-0002
 4.68796026427299E-0001
-4.07091320725158E-0001
 2.84023100510240E-0001
 2.82048257300630E-0001
 1.82925622444600E-0001
 4.83501994749531E-0001
 4.29489792324603E-0001
-6.42505239229649E-0002
 4.02606452349573E-0001
-6.55404881108552E-0002
 4.30442653596401E-0001
-4.11667652195320E-0001
 4.89574575331062E-0001
 4.14373636012897E-0001
-3.20595742203295E-0001
 2.00212474213913E-0001
-1.50783280842006E-0002
 7.37711291294545E-0002
-9.56497881561518E-0002
 3.79768742714077E-0002
 1.05127758812159E-0001
 1.62776684155688E-0001
-5.54729728028178E-0002
-9.02666035108268E-0003
-4.87492033746094E-0001
-1.79153188364580E-0001
 3.86621553450823E-0001
 1.89657602692023E-0001
-4.05551622156054E-0001
 4.10449038958177E-0001
-7.93430255725980E-0002
 2.22573316888884E-0001
-2.64194067101926E-0001
-1.83438577922061E-0001
-4.75009633228183E-0001
 4.98839849838987E-0001
 3.18847391288728E-0001
 3.83867369731888E-0001
-1.60213178955019E-0001
-4.46977111278102E-0001
 4.35102360788733E-0001
 4.13520780159160E-0001
 3.38345125317574E-0001
 3.39262858266011E-0001
-4.56494613084942E-0001
 3.91356490319595E-0001
 1.55650011263788E-0001
-1.88463848782703E-0001
-4.40797894727439E-0001
 3.69421037612483E-0001
-3.16474037244916E-0001
 3.36924171308056E-0001
 1.07394456397742E-0001
 1.72698734095320E-0001
 2.91767586953938E-0001
-2.61234811274335E-0001
-7.34000368975103E-0002
 3.52908053202555E-0001
-2.15378452092409E-0001
 1.65640080813318E-0002
-3.44299929682165E-0001
 6.12433289643377E-0002
 4.51995062641799E-0001
 3.95344488788396E-0002
 4.89152547437698E-0001
 2.61936767725274E-0001
-1.75234040245414E-0001
-2.39350361516699E-0001
 4.34742953162640E-0001
-4.14842276368290E-0002
 4.93569300509989E-0001
-2.51924882410094E-0001
 1.58250162843615E-0001
 3.54630579007789E-0001
-3.99564437568188E-0001
 8.08597581926733E-0002
-3.50599041674286E-0001
 1.21327206259593E-0001
-1.37344614602625E-0001
-9.42405059468001E-0002
 1.93488680291921E-0001
 1.92640716908500E-0001
 2.38245880231261E-0001
 2.02068863669410E-0001
 3.83030943106860E-0001
-2.38616207847372E-0001
-4.07606500200927E-0001
-4.48664634255692E-0001
 1.53841412160546E-0001
 3.97005618317053E-0001
-2.57515273988247E-0002
-4.11683728452772E-0002
 7.98906437121332E-0002
 4.57396086072549E-0001
 3.63445798866451E-0001
 2.36603834200650E-0002
 4.11330987233669E-0001
 2.16510302154347E-0001
-4.27219085395336E-0003
 4.36727167107165E-0003
-4.09939449746162E-0001
 3.79688413580880E-0001
-3.72956714592874E-0001
-4.23063563881442E-0001
 2.27201225701720E-0001
-9.14542556274682E-0002
 3.45498144626617E-0001
 3.32043946022168E-0001
-2.23134218249470E-0001
 3.27308244770393E-0001
-2.09467315115035E-0001
 3.08444026159123E-0001
 3.90589014161378E-0001
-6.75317470449954E-0002
-1.11299606040120E-0001
 1.09363099792972E-0001
-3.13202038872987E-0001
-4.22364430734888E-0001
 4.65423320420086E-0001
 3.98776644142345E-0001
 4.19696180615574E-0001
-4.45411570835859E-0002
 3.42099007219076E-0001
-1.75556141650304E-0001
 2.81937090214342E-0001
-4.51507728779688E-0001
-2.22066012211144E-0001
-3.35424856049940E-0001
 3.25461369473487E-0001
-3.29117388697341E-0001
 3.65878844633698E-0001
-2.54992602160200E-0001
-2.65126575250179E-0001
 2.72751504322514E-0001
-2.57960169576108E-0001
 4.23762117745355E-0001
-6.22680834494531E-0002
 4.29148112190887E-0001
-2.82057948410511E-0001
-3.10138679808006E-0001
 2.86129349377006E-0001
-3.14552933210507E-0001
-3.04980785585940E-0001
-3.26723729027435E-0001
-2.06064275931567E-0001
-3.18933268310502E-0001
 4.70704933628440E-0001
 1.12884028116241E-0001
-3.35918747354299E-0001
-2.76617223629728E-0001
-2.04499396495521E-0001
-4.20693202642724E-0001
-4.09746864344925E-0001
 2.33712062938139E-0001
 2.90394831448793E-0001
 4.99509100103751E-0001
 6.73814020119607E-0002
 2.37241845345125E-0001
-4.15990565903485E-0001
 2.80027753906325E-0001
 1.95288811344653E-0001
 3.18779281107709E-0001
-2.21153004094958E-0001
 7.57096654269844E-0002
-2.90120181161910E-0001
-2.83803744474426E-0001
-3.93985009752214E-0001
 8.32435907796025E-0004
 2.26243602577597E-0001
 4.73444518400356E-0001
-1.22198536992073E-0001
-1.70517220860347E-0001
-7.19538466073573E-0002
-1.74983866745606E-0001
 9.74772786721587E-0002
 4.82067751931027E-0001
 1.87586427200586E-0001
 2.33724239049479E-0001
 3.35699928924441E-0001
-1.55166202923283E-0001
-1.49108440149575E-0001
-2.46320875594392E-0001
-2.67106096260250E-0001
-2.80731401173398E-0001
 1.72226144466549E-0001
-3.59665385680273E-0001
 2.36982624977827E-0001
-5.17392491456121E-0002
-3.67609428707510E-0001
 3.79479769384488E-0001
 4.35846942476928E-0001
 1.58922367263585E-0002
 1.25183430034667E-0001
-4.42949102493003E-0001
-4.06114807352424E-0001
-3.32261277129874E-0001
 2.46402974706143E-0001
 2.41638878127560E-0001
 2.52049819566309E-0001
 3.48552664043382E-0001
-3.30237349029630E-0001
-1.98433201061562E-0001
 7.35558569431305E-0004
-4.95795778697357E-0001
-1.55904314015061E-0001
 3.28412905102596E-0001
 2.84894182346761E-0001
 4.47549924720079E-0002
 4.96223740745336E-0001
 8.88538609724492E-0002
 3.50750809535384E-0001
-4.84460444888100E-0001
-3.26135375071317E-0001
-3.23296675691381E-0001
-3.06503224186599E-0001
-2.26870178012177E-0001
 3.12954074237496E-0001
-2.12979167001322E-0001
-3.84665932506323E-0001
 2.13057209039107E-0001
-4.36243409756571E-0001
-2.15833995724097E-0001
-2.46753682382405E-0001
-1.53832384152338E-0001
 3.60140342731029E-0001
 4.85673046438023E-0001
-3.14128635451198E-0001
-2.29515781393275E-0001
-3.36088654585183E-0002
-1.66179416934028E-0001
-2.11496269330382E-0002
-1.64546924410388E-0001
 4.85940428916365E-0001
 3.76771789742634E-0001
 2.78028517961502E-0001
-4.54553454881534E-0001
-4.33617560658604E-0001
-2.68840156728402E-0001
 3.09882230125368E-0001
 4.99399516033009E-0001
-2.14844718109816E-0001
 4.47993683395907E-0001
-1.01451994851231E-0001
-8.65465493407100E-0002
 4.50261190067977E-0001
-4.62409129831940E-0002
 3.58827774412930E-0001
 2.34832402784377E-0002
-1.99599207844585E-0001
 4.88590054912493E-0001
-1.25454161316156E-0001
 4.14381873095408E-0001
-1.61103548947722E-0001
 2.13385510956869E-0001
-2.78367635793984E-0001
-4.27022085292265E-0001
 2.85779666621238E-0001
-9.22536861617118E-0002
 4.45308441296220E-0001
 2.11460801074281E-0001
 3.82417540531605E-0001
-6.93924187216908E-0002
 3.50747705437243E-0001
 1.58188943983987E-0001
-4.66946696396917E-0001
 3.65441326750442E-0001
-8.34104791283607E-0002
-1.37244350975379E-0001
 1.76359056495130E-0002
-4.78095591301098E-0001
-9.32127330452204E-0003
-1.87812153948471E-0001
 2.60313667822629E-0001
 2.15806792257354E-0001
-1.22593054547905E-0001
 4.05152632156387E-0001
 3.87966997455806E-0001
 4.99275123467669E-0001
-3.23969545774162E-0001
 8.10466271359473E-0002
 6.31551654078066E-0002
-2.37013384001330E-0001
 4.79339618235826E-0001
-2.49156858539209E-0001
-1.74147854093462E-0001
 3.82348250364885E-0001
 2.92054886929691E-0001
-1.73427843255922E-0001
 4.28346518892795E-0001
 3.29496285645291E-0001
-2.21675647422671E-0001
 3.96308118710294E-0001
-1.02319565135985E-0001
 4.22991083702073E-0001
 1.97697871364653E-0001
 3.41540542664006E-0001
 3.10002642218024E-0001
 1.37082245899364E-0001
 1.38952746987343E-0001
 4.43802431458607E-0001
-4.88789422903210E-0001
 1.42419062322006E-0001
-8.88540232554078E-0002
-2.22568494034931E-0001
 2.68256515730172E-0001
 8.12734942883253E-0005
-2.98731939867139E-0001
-6.46607519593090E-0002
-4.14507210720330E-0001
-3.19194855401292E-0001
-1.42126630060375E-0001
-1.15337244002148E-0001
 1.70431061182171E-0001
-1.68720147805288E-0001
-8.99379141628742E-0002
 4.99174412572756E-0001
 2.83290666993707E-0001
-4.06108165625483E-0002
 1.81188690476120E-0001
 6.53243653941900E-0002
 4.54711016733199E-0001
-3.97264522034675E-0002
 1.06672028079628E-0001
 3.08790819952264E-0001
-1.93996940273792E-0001
-3.44912698725238E-0001
-3.84718074463308E-0001
-2.61586854932830E-0001
-4.36851880513132E-0002
 2.64326383126900E-0001
 1.83277375996113E-0001
 3.54382790857926E-0001
-2.48914054129273E-0001
-1.23987349215894E-0002
 4.20771284960210E-0001
 1.75670192111284E-0002
 2.96166442800313E-0001
 1.11730213044211E-0001
 2.99696778878570E-0001
 2.68404467497021E-0002
 3.19743077270687E-0002
 3.19027861347422E-0001
 3.82750076241791E-0001
-2.98700599698350E-0001
-1.67932653333992E-0001
 1.17664099438116E-0001
-3.37315078824759E-0001
 1.42340848688036E-0002
 3.60504006501287E-0001
-4.34031728887931E-0001
-1.28666420467198E-0001
-4.24266435904428E-0001
 1.72368277329952E-0001
-2.87446313770488E-0001
 3.67729397490621E-0001
-4.89201446762308E-0001
 2.91833657305688E-0001
 4.24137444933876E-0001
-3.52940773591399E-0002
 2.98370246309787E-0002
 2.52141179982573E-0001
-4.77069425629452E-0001
 3.03347587585449E-0001
-2.61582374339923E-0001
-1.68133495841175E-0001
 4.05473477905616E-0001
-3.65333043970168E-0001
-1.68440907727927E-0002
-2.81489337794483E-0002
-4.35208303155378E-0001
 1.17883531376719E-0001
-2.19391623279080E-0001
-3.92827705014497E-0001
-3.12253015348688E-0001
-5.32087218016386E-0003
 1.26049333484843E-0001
 3.98527889046818E-0001
 2.49458693666384E-0001
 2.48804803937674E-0001
-2.70994443213567E-0001
-4.02590843383223E-0001
-2.23329525673762E-0001
-3.89585641212761E-0001
 4.72423776285723E-0001
-4.70561582129449E-0001
 2.01937286881730E-0001
 1.44993904978036E-0002
 1.42345967004076E-0001
 4.30245469789952E-0001
-1.94922743830830E-0002
-1.27199082635343E-0001
 2.24967454792932E-0001
-3.81741886492819E-0001
-1.08223344432190E-0001
-2.31427438557148E-0001
-1.82047165697441E-0001
 2.38781744148582E-0001
-3.02816838258877E-0001
 4.33570294640958E-0001
-4.71153005491942E-0002
 6.37430031783879E-0002
 7.64288108330220E-0002
 1.16643747314810E-0001
-1.24279813608154E-0001
 8.14724932424724E-0002
-4.86108774552122E-0001
-2.96695920638740E-0001
 8.21303289849311E-0002
-1.39098444487900E-0001
 5.71079708170146E-0002
 1.95643413811922E-0001
 1.54597226763144E-0001
-7.54518904723227E-0002
 1.19205754017457E-0001
 4.11980832926929E-0001
-3.01855974597856E-0001
-3.85333444457501E-0001
-2.52850064309314E-0001
 1.56099367886781E-0002
-7.84272903110832E-0002
 1.86936739366502E-0001
 2.76893542613834E-0002
 2.32022964395583E-0001
-3.38915291009471E-0001
 1.16066979710012E-0001
-4.47128537343815E-0001
-1.36013522744179E-0001
-1.06840684777125E-0001
-1.52313841972500E-0001
 1.17002777522429E-0001
 4.63843605481088E-0001
 3.35649133194238E-0002
 4.80899870861322E-0001
 6.69296409469098E-0002
-2.27582143619657E-0001
-4.30621975800022E-0001
 1.15885644685477E-0001
-2.24857053253800E-0002
-2.16106514446437E-0001
-1.79114839760587E-0001
-1.49097786750644E-0001
-4.25818733172491E-0001
 4.60474304854870E-0002
-1.19757506763562E-0001
-3.36912142578512E-0001
 7.44090711232275E-0002
 5.52078066393733E-0002
 2.37683348823339E-0002
-3.42577192466706E-0001
 3.70042218593881E-0001
-1.44686033949256E-0001
 1.44743429729715E-0001
 4.18230708222836E-0001
-2.77701458195224E-0001
 2.00453118421137E-0001
 3.59406066127121E-0003
 4.47594145778567E-0001
-1.08653168426826E-0001
-1.09751485288143E-0001
 3.42332966858521E-0001
-7.49407620169222E-0002
-1.27670213812962E-0001
 1.37474193237722E-0001
 1.60133074270561E-0001
 2.73004286456853E-0001
-3.40292726876214E-0001
 7.72712882608175E-0002
-3.03090961417183E-0001
 2.62047491502017E-0001
-2.88205096730962E-0001
-2.22659098915756E-0001
-7.82183993142098E-0002
-3.59131270553917E-0001
 3.73729176353663E-0002
 3.58488533645868E-0001
-4.26700245356187E-0001
-4.75179607514292E-0001
 7.62403865810484E-0002
 8.48950846120715E-0002
 4.82957281637937E-0002
 2.77022910304368E-0002
-2.04410278471187E-0001
-4.66510592028499E-0001
-3.13752224436030E-0001
-1.28924381453544E-0001
-3.25923500815406E-0001
 2.01797434128821E-0001
 2.46025783242658E-0001
-4.45090210996568E-0002
 4.95459598256275E-0001
 1.63642853498459E-0001
-3.78105312353000E-0001
 1.28005476202816E-0001
 1.23686648672446E-0001
-3.67925637401640E-0001
 9.56507057417184E-0002
-3.69636132847518E-0001
-3.18700206698850E-0001
-4.61105527356267E-0001
-3.28234622022137E-0001
-3.77812241204083E-0002
-1.96963237831369E-0001
 4.90164880640805E-0001
 2.92412423761562E-0001
 1.43764971289784E-0001
-1.13497740821912E-0001
-2.92936597019434E-0001
-2.07475905772299E-0002
-3.87837293092161E-0001
-4.88215338671580E-0001
-1.88532528467476E-0001
 1.98850228684023E-0001
 2.36125123221427E-0001
 4.51893030432984E-0001
-4.34360807761550E-0001
-1.39960437081754E-0003
 1.83044712524861E-0001
-5.41105626616627E-0002
-7.46130337938666E-0002
-2.89964849827811E-0001
-3.76966153737158E-0001
 1.56591598642990E-0001
 1.60786733031273E-0002
 2.66390376025811E-0001
-4.95745635125786E-0001
-1.52791740838438E-0002
-1.09118581749498E-0001
 4.31304331170395E-0001
-1.16088769864291E-0001
-3.38629712583497E-0001
 1.80602839216590E-0001
 4.85524190822616E-0001
-4.50714759994298E-0001
-2.09331417689100E-0001
-5.49102108925581E-0003
 1.68495402904227E-0001
-8.68201940320432E-0002
-2.35486372606829E-0001
-3.18506281822920E-0001
-7.82911439891905E-0002
 4.18156792875379E-0001
-2.78748143697158E-0001
 3.10974772088230E-0001
-2.69319140119478E-0001
-6.60635787062347E-0002
 4.70177731243894E-0001
-1.71087514609098E-0002
 1.12440938362851E-0001
-1.17663767654448E-0001
 5.37285672035068E-0002
 3.26177769340575E-0001
 4.54024348873645E-0002
 7.41241150535643E-0002
-1.30750331329182E-0001
-2.04909846186638E-0001
-1.11509069567546E-0001
 4.92160396184772E-0001
-4.77795221144333E-0001
-3.77242335118353E-0001
-4.13594526005909E-0001
-4.94796007405967E-0001
-1.67293158592656E-0001
-4.58663182333112E-0001
-2.92112374445423E-0001
 2.46757626067847E-0001
-3.32755925366655E-0001
-3.71858249418437E-0001
 1.13873311551287E-0001
 1.43327100668103E-0001
-4.82523641781881E-0001
-1.12873841077089E-0001
 3.02402492845431E-0001
-1.73530357424170E-0001
-2.02306755818427E-0003
 4.25091790966690E-0001
-2.72838354809210E-0001
-8.69936975650489E-0002
-3.15205590100959E-0001
 3.31998506560922E-0001
-3.63465947797522E-0001
 3.87773420196027E-0001
-3.32899002823979E-0002
-3.75249101780355E-0001
 2.30032910825685E-0001
-4.26711847539991E-0001
-1.68934355722740E-0001
-1.36163525283337E-0001
 1.78992249304429E-0001
-7.92969376780093E-0002
-2.43964031571522E-0001
 3.02190407179296E-0001
-1.91609342349693E-0001
 1.06424771714955E-0001
 1.31222541211173E-0001
-3.24338162317872E-0001
 4.86682830611244E-0001
 1.68771676253527E-0001
-1.21558049926534E-0001
-5.54324965924025E-0003
 2.05139231402427E-0002
-3.30954277422279E-0001
 1.94584787590429E-0001
-5.50675950944424E-0002
 1.01191718364134E-0001
 1.11393248196691E-0001
-4.11580149317160E-0001
-2.38881667144597E-0001
 9.97916080523282E-0002
 1.05829883832484E-0001
-3.66781347664073E-0001
-3.24661104008555E-0001
-2.42230614414439E-0001
 8.80451826378703E-0003
 1.07075245818123E-0001
 3.07312407530844E-0001
-4.30043148575351E-0001
 2.56773256696761E-0002
 4.42796361399814E-0001
-3.98898184299469E-0001
-9.31847689207643E-0002
 9.48685547336936E-0003
-3.40763144427910E-0001
 1.69291949830949E-0001
 1.72821405576542E-0001
 4.40381184685975E-0001
 1.95955472765490E-0001
 1.53768328949809E-0001
-4.52138045569882E-0001
 3.20088132750243E-0001
 3.23065919568762E-0001
-3.75274671241641E-0002
 1.08510011108592E-0001
-3.42004611156881E-0002
 4.81582514476031E-0002
 4.91509135812521E-0001
 3.76059931004420E-0001
-6.21553980745375E-0002
-3.07834428036585E-0001
-3.08020797558129E-0001
-4.11805228097364E-0001
-4.14472717326134E-0001
-4.43948955507949E-0001
-4.09084653481841E-0001
 2.41161586949602E-0001
-5.44972312636673E-0002
 3.50190216442570E-0001
 1.25693351961672E-0001
-3.00670469878241E-0001
-2.29319981299341E-0002
 3.08323655975983E-0001
 4.01295356452465E-0001
-8.09942258056253E-0002
 3.68741267826408E-0001
 1.57954901224002E-0001
 2.29799597524107E-0001
-4.16615758789703E-0001
 4.00505848694593E-0001
 3.69068722007796E-0001
 6.14717211574316E-0002
 1.95502145448700E-0001
-4.03907262254506E-0001
 3.53044694056734E-0001
-3.33167347125709E-0001
-7.39206511061639E-0002
 1.49677416775376E-0001
-4.66358914272860E-0001
 1.79078031331301E-0001
 2.63115529203787E-0001
 3.61365695949644E-0001
 4.61924057221040E-0001
 3.56224204413593E-0001
-2.39879839820787E-0001
-4.34156383853406E-0001
 3.97017172304913E-0001
 1.72355787828565E-0001
 4.29850304732099E-0001
 2.88566413801163E-0001
 2.45462225284427E-0002
 9.73497861996293E-0002
-4.19568779645488E-0001
-3.86138451751322E-0001
 2.34654363943264E-0001
-3.25548723340034E-0001
 1.40734777087346E-0001
-6.79208431392908E-0004
 1.31462566321716E-0001
 2.55075654946268E-0001
-2.28109312010929E-0001
 2.08563809283078E-0002
-3.04149625124410E-0001
 2.12443992495537E-0004
 3.11805552104488E-0001
-2.17203766573220E-0001
-2.26568015525118E-0001
-4.92194334976375E-0001
 3.49564709933475E-0001
-2.26067765615880E-0002
 3.09602626366541E-0001
-3.24514228850603E-0001
-2.34080886002630E-0002
-1.71876477543265E-0001
 3.53026739321649E-0003
-3.41971856541932E-0001
 1.14417963195592E-0002
 4.01149001438171E-0001
-1.97032378287986E-0001
 2.89131496101618E-0002
 2.45100187370554E-0001
 1.93186956457794E-0002
-8.82405249867588E-0002
-4.94637235067785E-0001
-4.96332804439589E-0001
-2.36915668006986E-0001
 2.31920321239159E-0001
-1.53771243989468E-0001
-4.24701861804351E-0001
 2.92704918887466E-0001
 4.12157311802730E-0001
-2.17892573215067E-0001
 2.98277269350365E-0001
 4.76115398574620E-0001
-7.52864826936275E-0002
 8.70559271425009E-0002
 3.57099322834983E-0001
-4.43165638018399E-0001
-1.57593498239294E-0001
 1.51285124011338E-0001
-4.16566132334992E-0001
-1.53714173939079E-0001
 2.37737209303305E-0001
-3.35795965045691E-0001
-1.91152523970231E-0001
 1.74910073634237E-0001
 3.75944163417444E-0001
 2.67190824262798E-0001
-4.33841296238825E-0001
-4.13561444263905E-0001
 1.23877978650853E-0001
 2.85465361550450E-0001
 1.86300883302465E-0001
 9.70785645768046E-0003
 2.46571184834465E-0001
-1.01561657153070E-0001
 8.75677291769534E-0002
-1.07612279709428E-0001
-4.86621636198834E-0001
 3.57911974191666E-0001
 3.04116755956784E-0001
 3.09981419704854E-0002
-2.14438401395455E-0001
 1.13507217727601E-0001
-4.49394491268322E-0001
 8.15905188210309E-0002
-4.92803764762357E-0001
-4.53073997050524E-0002
 3.69835606077686E-0001
 4.85467865597457E-0001
 2.71271956851706E-0001
-4.71210415475070E-0001
 1.60279595525935E-0001
-2.05680908169597E-0001
 3.82864170474932E-0001
-1.55670497566462E-0001
 1.30365621531382E-0001
-3.70857658330351E-0001
-4.08749293768778E-0001
-3.80862948484719E-0001
 4.76394905941561E-0001
-2.42667603772134E-0001
 4.12848829058930E-0001
-4.17484646663070E-0001
 3.30967040965334E-0001
 2.23071384243667E-0002
-2.83152437070385E-0001
 9.09075746312737E-0002
 2.78788094641641E-0001
 1.10048080328851E-0001
 4.95410327566788E-0001
-3.33589889109135E-0001
 4.86736528808251E-0001
 3.86929953005165E-0001
-9.67711233533919E-0003
 3.17512332461774E-0001
-2.54938070429489E-0001
 2.93214358855039E-0001
-4.02038385393098E-0001
-2.48562106862664E-0001
-3.34084497299045E-0002
 2.65824864618480E-0002
 2.24457060685381E-0001
-1.62537398748100E-0001
-5.91803330462426E-0002
-4.99918112065643E-0001
 1.29278458189219E-0002
-6.94161467254162E-0002
 3.89754746342078E-0001
-1.91137681249529E-0001
-3.85340143227950E-0001
-8.50833700969815E-0002
-3.77600573701784E-0001
-3.09924359899014E-0001
 4.26105758873746E-0001
 7.61910546571016E-0002
 3.34738308796659E-0001
-2.89685216266662E-0001
 4.63579820236191E-0001
 1.62726514972746E-0001
 3.52108565391973E-0001
 1.64966779295355E-0001
-2.02476951526478E-0001
 2.44257345795631E-0001
 3.60828355187550E-0001
-7.61451558209956E-0002
-2.81786360079423E-0001
 2.27985075674951E-0001
-7.40419446956366E-0002
-2.92455464135855E-0001
 5.47977413516492E-0002
 1.41232235357165E-0001
 3.42069303849712E-0001
-4.71311033237725E-0001
 3.19515524199232E-0001
-4.59927271120250E-0001
 1.13896855385974E-0001
 2.82788081560284E-0001
-4.01002428727224E-0001
-3.46686232835054E-0001
 1.13748248899355E-0001
-2.77263002935797E-0001
 3.64506575977430E-0001
 1.21204364113509E-0001
-2.87453711731359E-0001
 3.01538404542953E-0001
-3.77000645967200E-0001
 4.38245395198464E-0001
 4.31379335233942E-0001
-3.82445965427905E-0001
 8.08841676916927E-0002
 4.59476218558848E-0001
-8.95655851345509E-0002
 4.46670184377581E-0001
 2.42348362458870E-0001
-4.20387141406536E-0001
 2.42188133532181E-0001
-4.04247692320496E-0001
-3.85868683690205E-0001
 4.44412752054632E-0001
-3.42695906292647E-0002
 6.17636670358479E-0002
 4.38617701409385E-0001
 3.03641056641936E-0001
 2.69096015254036E-0001
 2.30923048686236E-0001
-3.72873941669241E-0001
 3.65013522095978E-0001
 1.96478934260085E-0001
 1.02276539895683E-0001
-1.84732317226008E-0001
-2.41509076207876E-0001
-9.27954723592848E-0002
-2.29941631201655E-0001
-2.87749175215140E-0001
-2.96999411657453E-0002
 2.83334515290335E-0001
-3.50784193258733E-0001
 1.66005200473592E-0001
-1.43943695351481E-0001
 4.32779768714681E-0001
 1.78473133128136E-0001
-3.83998183766380E-0001
-4.07637259922922E-0001
-1.15204083500430E-0001
-1.46903372369706E-0002
-1.44356894539669E-0001
 1.76260828971863E-0001
-4.75263237720355E-0001
-2.52773164305836E-0001
 2.76098377769813E-0001
 3.31907666288316E-0001
-4.35059484792873E-0001
 2.33679369557649E-0001
 1.34595807176083E-0002
-6.61452133208513E-0002
 9.86238329205662E-0002
 2.63045474421233E-0001
-3.28907625982538E-0001
 3.06303535588086E-0001
 3.36586770135909E-0002
-4.40988869871944E-0001
-4.60942483739927E-0001
 7.71200284361839E-0003
 4.53106981003657E-0001
-2.59256573859602E-0001
 4.82477564131841E-0001
-3.98714812472463E-0002
-3.00611869199201E-0001
-6.87720361165702E-0002
-7.92761158663779E-0002
 3.26267126947641E-0002
-2.71045742323622E-0001
-2.81854678411037E-0001
-4.30701023200527E-0001
 4.38217134214938E-0001
-4.65651656268165E-0001
 4.51661581639200E-0001
-1.33710886584595E-0001
-4.46389563381672E-0001
-3.19479860132560E-0001
 1.13507920410484E-0001
 2.55262285238132E-0001
 2.12071230635047E-0002
 2.52274896251038E-0001
 2.41724260617048E-0001
-2.53513534786180E-0001
 2.42688855156302E-0001
-2.40270094713196E-0001
-3.54558013845235E-0001
 4.28343182196841E-0001
-3.76413675956428E-0001
-2.01346142916009E-0001
-1.05919280555099E-0001
-1.49188592331484E-0001
 1.78198684006929E-0001
-4.87435992574319E-0001
-1.84665838722140E-0001
 4.52896754955873E-0001
 3.54239548556507E-0001
 1.53456158237532E-0001
 4.86319993156940E-0001
 4.55880990950391E-0001
 1.86584549024701E-0001
 2.88042450556532E-0001
 4.52268842142075E-0001
-1.05733139673247E-0001
 1.39495455659926E-0001
 4.46371969999745E-0001
 1.57127308193594E-0001
-2.93706777738407E-0001
 2.46695861220360E-0001
 2.59709164733067E-0001
-1.79549945984036E-0001
 5.58954996522516E-0002
 4.08673427067697E-0001
 3.84545075939968E-0001
 2.44955957401544E-0001
 3.07986440835521E-0001
-4.34163082391024E-0002
-2.40383619209751E-0001
 2.89123326074332E-0001
 3.28932193806395E-0001
-1.57869557850063E-0001
-7.19275209121406E-0003
-1.08008249662816E-0002
 3.40986929368228E-0002
 6.27976469695568E-0002
-7.51909946557134E-0002
-4.35002433601767E-0001
 3.54343358194456E-0001
 1.81807952933013E-0001
-3.33587378961965E-0001
-2.06137988250703E-0001
 4.33271068613976E-0002
 5.21827433258295E-0002
-3.43691004207358E-0001
 4.87166936974972E-0001
-2.47832224704325E-0003
 1.04278759099543E-0001
-4.63727931259200E-0001
 5.37332096137106E-0002
 1.07872679363936E-0002
-1.93823717534542E-0001
-1.09400264685973E-0001
 3.84532728698105E-0001
 1.35395481949672E-0001
 1.56293882988393E-0001
 1.46687577711418E-0001
-4.56942922901362E-0001
 7.13725935202092E-0002
 3.17604726180434E-0001
 1.83610407868400E-0001
-4.27476363256574E-0003
 2.56038119783625E-0001
-2.47170555405319E-0001
 4.45586622925475E-0001
 3.66705364082009E-0001
-4.24386291997507E-0001
 4.69980571419001E-0001
-3.92799626803026E-0001
-4.84743663109839E-0002
-1.29222665214911E-0001
 2.37633536569774E-0001
 8.72565426398069E-0002
 4.73849136848003E-0001
-3.41962182195857E-0001
-1.20700774714350E-0001
-4.18564581777900E-0002
-1.80212151724845E-0001
-2.61195359984413E-0001
 6.27309922128916E-0003
 4.75789133924991E-0002
-2.65869346912950E-0001
-3.81971913622692E-0001
-2.01664119958878E-0001
 2.79612750047818E-0001
-2.87139563355595E-0001
-9.57153069321066E-0002
-3.08319204486907E-0001
-4.48236074997112E-0001
-4.23664763104171E-0001
 1.13183009205386E-0001
 8.34423881024122E-0002
-3.04835865041241E-0001
 4.57508459221572E-0001
-4.54035328933969E-0001
 4.12201886065304E-0001
 3.14584755571559E-0001
 1.89563153777272E-0001
 1.65175788803026E-0001
 2.23844137042761E-0001
-4.44778490578756E-0001
 3.27335355337709E-0001
-3.60716354334727E-0001
 8.21411041542888E-0002
 9.31119464803487E-0002
 2.86901485640556E-0001
-2.18862902838737E-0002
 4.33436924591661E-0001
-1.03939262917265E-0001
 3.37704818230122E-0001
 4.30981958052143E-0001
-2.15190469287336E-0001
-4.48052222607657E-0001
 4.31596005801111E-0001
-4.30602486478165E-0001
-1.94916166365147E-0001
 2.11294107371941E-0001
 1.03162670042365E-0001
-2.73789406055585E-0001
 2.08071469329298E-0001
 4.40960641251877E-0001
-7.42769460193813E-0002
 2.13080773828551E-0001
-4.72587892785668E-0001
-4.64145289501175E-0001
 2.57358736824244E-0001
-1.18594414088875E-0002
 1.42391321249306E-0001
 8.55194192845374E-0002
 2.61361411307007E-0001
-3.04270728724077E-0001
 1.64110023528337E-0001
-1.57519187545404E-0001
 4.35468723531812E-0001
 2.50072251772508E-0001
 4.13804603740573E-0002
 1.89227855997160E-0001
 1.34264175314456E-0001
 3.84780368534848E-0001
-4.27622906863689E-0003
-2.49299769988284E-0001
-1.80883910972625E-0001
-1.59955157199875E-0001
-3.55155891738832E-0001
-5.08410658221692E-0002
 2.00306349433959E-0002
 1.09402385307475E-0001
 4.23954322934151E-0001
-4.51685294276103E-0001
 2.43793921079487E-0001
-8.20543544832617E-0002
-3.35671790875494E-0001
 4.83589249895886E-0001
 3.12778145540506E-0001
-1.46146026672795E-0001
 4.38454313203692E-0001
-4.74615717073902E-0001
-1.31213188637048E-0001
-1.74880506703630E-0001
-4.68833695165813E-0001
-4.27766612498090E-0001
 2.63140038587153E-0002
 2.63343491358683E-0001
 1.46124910563231E-0001
-3.79288319265470E-0001
 4.09592730458826E-0001
 2.46478114044294E-0001
 2.07026409916580E-0001
-2.91021705372259E-0001
 5.78073230572045E-0002
-3.76116198021919E-0002
 3.62912693992257E-0001
 3.80826669046655E-0001
-6.71550971455872E-0002
 1.85109505197033E-0001
 5.69578865543008E-0002
 4.67117657186463E-0001
 1.39609077014029E-0002
-3.14325462328270E-0001
 2.68106527626514E-0001
 2.31470443541184E-0001
 2.13733681943268E-0001
-2.50612691277638E-0001
-2.15061680413783E-0001
 1.77086274372414E-0001
-4.00316871237010E-0001
 2.21415693638846E-0001
 1.21134435757994E-0001
 6.15800006780773E-0002
-3.44071574974805E-0001
-2.47419813880697E-0001
 4.31920391507447E-0001
-8.33055663388222E-0002
-4.30740201380104E-0001
 1.67212784988806E-0001
 4.08604778349400E-0002
 1.19772512698546E-0001
-2.26000631693751E-0001
 1.24961193418130E-0001
 4.36378757469356E-0001
-1.86137714190409E-0001
 2.40026046056300E-0001
 4.98413330642506E-0001
-1.52618376538157E-0001
 2.23329702625051E-0001
 2.38339501898736E-0001
 1.38417156180367E-0001
-2.42643079720438E-0001
-3.38145780144259E-0001
-4.31461808737367E-0001
-5.10291934479028E-0002
-3.36753726005554E-0002
 2.79682219261304E-0001
 4.82586444821209E-0001
 4.43558044498786E-0001
 6.00141054019332E-0002
-1.52986761881039E-0001
-2.10754379164428E-0001
 2.04804020700976E-0001
 3.95642904564738E-0001
 1.20394012192264E-0001
-1.26455680001527E-0001
-8.06736520025879E-0002
-3.63278640434146E-0002
-4.11004668800160E-0001
-3.84337337221950E-0001
-9.03435118962079E-0002
-2.65086594969034E-0001
-3.52353293215856E-0001
 4.43605629261583E-0001
 3.35106450831518E-0001
 3.52362307719886E-0001
 4.93503852980211E-0001
 4.04046149924397E-0003
 4.83455805806443E-0001
 2.77133489027619E-0001
 2.93223979184404E-0001
 1.85673128347844E-0001
-1.74665993312374E-0001
-2.52127735875547E-0001
 4.17523895623162E-0001
 4.79538852814585E-0001
-2.46826972113922E-0001
 1.63017801940441E-0001
-2.10004068678245E-0001
-8.94182980991900E-0002
 1.76605313783512E-0001
-2.54707128740847E-0001
-3.52943335426971E-0001
 2.48982389457524E-0002
 3.96182040451095E-0001
-4.02204850688577E-0001
 2.55903465906158E-0001
-3.32979761529714E-0001
-7.27133101318032E-0002
-4.88934907130897E-0001
 3.87353853555396E-0001
-4.68388536479324E-0001
 1.96118936641142E-0001
 1.30505371838808E-0001
-4.09557338571176E-0001
-2.76046494487673E-0001
 2.79623847221956E-0001
 3.43526865355670E-0001
-4.34347980422899E-0001
-1.86404313426465E-0001
 1.11241391627118E-0001
-4.20377962291241E-0003
 1.83649147162214E-0001
 1.15544024389237E-0001
-1.75648732343689E-0001
 2.95959972776473E-0001
-5.35930420737714E-0002
 1.83364259544760E-0001
 1.55288037611172E-0001
-4.81779769062996E-0001
-6.24175218399614E-0002
-2.51426054630429E-0001
 7.78015775140375E-0002
-1.37863078154624E-0001
-4.40971922827885E-0001
-4.09301399718970E-0001
 9.08378388267010E-0002
-4.20968400314450E-0001
-3.99689489742741E-0001
 7.23669226281345E-0002
-1.68485077330843E-0001
-2.75632183067501E-0001
 4.38112774165347E-0001
 3.23820068035275E-0001
-6.48305334616452E-0002
 1.45483057945967E-0001
 4.12393775070086E-0001
 3.11209989245981E-0001
 3.14348343526945E-0001
-4.35952764935791E-0001
-3.23819190962240E-0001
 2.73061838466674E-0001
 2.78620674042031E-0001
-1.37377252802253E-0001
 6.58698549959809E-0002
 2.59275432210416E-0001
 1.67085150023922E-0001
-6.52988990768790E-0002
-2.11091319797561E-0001
-2.42959221359342E-0001
 4.15447671664879E-0001
-2.92408905923367E-0001
-2.42622417863458E-0002
-3.61957332585007E-0001
 2.29544296627864E-0001
 1.97533561848104E-0001
 3.92863999353722E-0001
-8.86706779710948E-0002
 2.87184501765296E-0001
-2.93582314625382E-0001
-1.36057706316933E-0001
 1.62201146595180E-0002
 1.40189757337794E-0001
-4.80526137165725E-0001
 1.95739866467193E-0001
-3.60372656490654E-0001
 2.38502413732931E-0001
-2.86681856960058E-0001
-3.44141553854570E-0001
 2.92167072650045E-0001
-2.51760099316016E-0001
-6.62767784669995E-0002
 2.99089244799688E-0001
 1.27434034366161E-0001
-4.14430761011317E-0001
 2.52490999177098E-0001
-3.10724248876795E-0001
-2.61184406001121E-0001
 3.38276864727959E-0001
 4.62801703251898E-0001
-1.86440664110705E-0001
-8.17802227102220E-0002
-3.09123401530087E-0003
 4.22414571046829E-0001
 2.35882669920102E-0001
-3.88907639775425E-0001
-3.32644067937508E-0001
 3.04095095954835E-0001
-2.13374045444652E-0001
-4.47901978623122E-0001
-3.13239884795621E-0001
-1.37356163933873E-0001
 3.35250964621082E-0001
 3.15840556751937E-0001
-1.85385095188394E-0001
 7.79017852619290E-0002
 4.42827903898433E-0001
-2.33002842869610E-0001
 4.20937114162371E-0001
-2.16892693191767E-0001
-5.86799269076437E-0002
 1.44241747912019E-0001
-1.56616520369425E-0001
 1.37979629449546E-0001
-2.63498649699613E-0001
 2.62332391459495E-0001
 3.35187672404572E-0001
 5.59039060026407E-0002
 3.81381483981386E-0001
-4.33262248057872E-0001
 2.75792622705922E-0001
-5.54071655496955E-0002
 2.17014198424295E-0001
 2.51776226796210E-0002
-4.33946843491867E-0001
 3.69599841535091E-0001
 1.27563111716881E-0001
 9.04525159858167E-0002
 3.79883944755420E-0001
-4.99941171146929E-0001
 2.06500466214493E-0001
 2.18937315512449E-0001
-3.05772234918550E-0001
 4.46025481447577E-0001
-1.19186328491196E-0001
-3.20886008907109E-0001
 2.69219076028094E-0001
-1.53204861097038E-0001
 2.90094659896567E-0001
-3.65481623914093E-0001
 4.17903764173388E-0004
 3.19572228938341E-0001
-3.26129456516355E-0002
-2.64523992780596E-0001
-1.85010958695784E-0001
-3.72133736498654E-0001
 1.18666148977354E-0001
-2.95997973065823E-0001
-4.66298439772800E-0001
-3.21010602638125E-0001
 4.78267020080239E-0002
-3.53759851772338E-0001
 3.70623634895310E-0001
-2.89969450794160E-0001
-4.75946458755061E-0001
 7.68156819976866E-0002
-7.61232082732022E-0003
 2.71681085228920E-0001
 1.38449982041493E-0001
-1.10522373113781E-0001
 3.08900795644149E-0001
-1.30712934769690E-0001
-5.32009422313422E-0002
-2.41595178376883E-0001
 4.17375537334010E-0001
 3.70503051206470E-0001
-5.46674372162670E-0002
-2.95448840130121E-0001
 3.71555981924757E-0001
-4.61077521555126E-0001
 1.76382907899097E-0001
-1.88595132436603E-0001
-3.01985881524161E-0001
 3.03059589117765E-0001
-4.89207211649045E-0001
 3.24536842759699E-0001
-1.68608453357592E-0001
-3.79942071624100E-0001
 4.03957664268091E-0001
-3.80686942022294E-0001
-1.09538511605933E-0001
 4.35004029422998E-0002
 1.72376053640619E-0001
-2.28853974957019E-0001
 4.66886112233624E-0001
 3.54695902206004E-0001
-4.12417362211272E-0001
-2.87339677568525E-0001
 3.48544169915840E-0001
-1.33182518184185E-0001
-1.65660820668563E-0001
 2.12147185113281E-0001
 3.49303945666179E-0001
 2.61267109774053E-0001
 1.29958252655342E-0001
 1.57683156896383E-0001
-3.32883482100442E-0001
 6.56419750303030E-0002
-4.48365213116631E-0001
-1.18712194729596E-0001
 4.42304333439097E-0001
 1.32677358575165E-0001
-1.31339578656480E-0001
-4.92504501249641E-0001
 4.37920094234869E-0001
-2.70458932965994E-0001
 4.26395673537627E-0001
-4.39283753279597E-0001
 1.40509565826505E-0002
 9.68544287607074E-0002
 3.78874919610098E-0001
 3.15760601777583E-0001
-1.82056957157329E-0001
-4.13185147568583E-0001
-1.83080812683329E-0001
-3.74096375424415E-0001
-1.38178734341636E-0001
-2.60205051861703E-0001
-4.11368238506839E-0001
 2.12862911168486E-0001
-8.97205353248864E-0002
-9.12067890167236E-0002
-1.40848397975788E-0001
-3.46934317145497E-0001
 3.49115855759010E-0001
 2.91111267171800E-0001
-2.93460425687954E-0001
-4.55420061480254E-0001
-4.25112072844058E-0002
 4.76632682606578E-0001
 3.00672492245212E-0001
-4.10915330518037E-0001
 2.55267841508612E-0001
-1.27921666018665E-0001
 4.62019973667338E-0001
-4.26745863165706E-0001
 3.47455166978762E-0001
-3.89386657625437E-0001
-3.52820891654119E-0001
 4.83931211289018E-0001
 4.37552232062444E-0001
-1.93819430656731E-0001
-3.41958061559126E-0001
 2.41464775521308E-0001
 4.31746809510514E-0001
 2.61935675516725E-0001
-3.78529248526320E-0001
-2.14413810987025E-0001
 3.05795306107029E-0001
-7.84125830978155E-0003
 3.63561857957393E-0002
 4.98199815396219E-0001
 1.56475399388000E-0001
 1.67017452418804E-0001
-6.50668514426798E-0002
 1.97462612297386E-0001
 1.09483986860141E-0001
 3.39556842111051E-0001
 4.55229546176270E-0001
 1.87527783680707E-0001
-4.94344552280381E-0001
 6.42906036227942E-0002
 3.71522827306762E-0001
 9.83274946920574E-0002
 3.73752170708030E-0002
 2.66768959350884E-0001
 3.79679338308051E-0001
 4.99769649002701E-0001
-2.42936327354982E-0001
-2.65019051730633E-0002
 1.84251491213217E-0001
-4.75276271346956E-0001
 1.29605334019288E-0001
 2.61586154811084E-0001
-3.15792255802080E-0001
-1.48293036036193E-0002
-4.49401625664905E-0001
-4.62509198114276E-0001
-1.95829605450854E-0001
-2.84108039457351E-0001
 2.29944451712072E-0003
-4.95756662450731E-0001
-2.31963815866038E-0001
 1.30072402302176E-0001
-2.30861190008000E-0001
 4.26524385809898E-0001
-1.38145282631740E-0001
 2.21192465629429E-0001
 3.84680799907073E-0001
-4.47033860720694E-0001
-1.71603083144873E-0002
 4.95584309566766E-0001
 2.31904568849131E-0001
-1.94943832233548E-0001
-4.78612059494480E-0001
-4.29972976911813E-0001
 4.68680171063170E-0001
 9.20177893713117E-0002
 3.72981288703158E-0001
 4.18755902443081E-0001
 2.00314947171137E-0001
-1.38957995921373E-0001
 1.26846220577136E-0001
-4.95739209000021E-0001
 7.10452233906835E-0002
-2.57754010148346E-0001
-2.71753639681265E-0001
 2.76248481590301E-0001
-3.03651676746085E-0001
 3.97733161225915E-0001
 1.61282764980569E-0001
-2.26855818647891E-0001
-3.92050108173862E-0001
-6.58702095970511E-0002
-5.09229700546712E-0002
 3.10507039073855E-0001
-3.66598467575386E-0001
 4.87973190844059E-0001
-4.81787793105468E-0001
 4.90734735038131E-0001
-1.17896244162693E-0001
-1.56673536635935E-0001
-2.75693465722725E-0001
 1.84321333654225E-0002
-2.40350757958367E-0001
 1.90994804725051E-0001
 8.55949802789837E-0002
 5.58189968578517E-0002
-3.17638585576788E-0001
 3.88718378730118E-0001
-4.78606401709840E-0001
 1.02551764342933E-0001
 4.13903326494619E-0001
 3.31716749817133E-0001
-3.57678305124864E-0001
-3.65665609482676E-0001
 1.95831861114129E-0001
 2.92959879152477E-0001
-1.10843189759179E-0001
-1.53067517094314E-0002
 9.39722422044724E-0002
 3.42540683224797E-0001
 6.71975112054497E-0002
 2.04291093628854E-0001
 2.32487858971581E-0001
 2.05524154938757E-0001
 7.30089966673404E-0002
-1.17844907101243E-0001
-1.62479597376660E-0001
 1.67648047208786E-0001
-1.39573484426364E-0001
 1.63193912710994E-0001
 2.62275315588340E-0001
-1.11749880947172E-0001
-5.73084026109427E-0002
 4.46378872264177E-0001
 4.15427553234622E-0001
 2.29796944186091E-0001
-2.24039049353451E-0002
 4.97964158188552E-0001
 2.64722658088431E-0001
 4.63389282114804E-0001
 2.32509040506557E-0001
-3.58788981102407E-0002
 3.37648146552965E-0001
 4.59619011729956E-0001
-2.38386874552816E-0002
-4.82638480607420E-0001
 3.91050208127126E-0001
-2.75847372598946E-0001
 9.40631174016744E-0002
 1.21125113684684E-0001
-3.28429282875732E-0001
 3.87416297569871E-0001
 4.74429281661287E-0001
 1.46905939560384E-0001
 4.38779556890950E-0001
-4.92242514155805E-0001
-3.85126422625035E-0002
 3.28292930964381E-0001
-3.27122743474320E-0001
 2.97458134591579E-0001
-7.69564581569284E-0002
-2.13700509164482E-0001
 1.38842940097675E-0001
 1.30974411033094E-0001
-2.70818595541641E-0001
-3.89642856549472E-0001
 2.28902588365600E-0001
 4.44778015837073E-0001
-3.11031566699967E-0001
-2.70651750732213E-0001
 2.55192612996325E-0001
-1.11825945787131E-0001
 2.42045388789847E-0001
 5.70527822710574E-0002
 1.14493743283674E-0001
 3.34470469504595E-0001
 4.51973472023383E-0001
 1.46384169813246E-0001
 4.96910225367174E-0001
-3.88125960715115E-0001
 9.82143052387983E-0002
-1.63210805039853E-0001
 6.03693339508027E-0002
 6.34879339486361E-0002
-8.63822752144188E-0002
-3.70813038665801E-0001
 2.42816196521744E-0001
 2.95785837806761E-0001
-2.35707613406703E-0001
-2.27178079541773E-0001
-3.66021069930866E-0001
-2.75062367320061E-0001
-1.81265815859661E-0001
 2.98405961599201E-0001
 7.85790903028101E-0002
-2.19638356007636E-0001
 3.08747892268002E-0003
 4.81924564111978E-0001
-6.71375666279346E-0002
-1.25121550634503E-0001
 2.89414143422619E-0001
 4.73482012283057E-0001
 1.46324990084395E-0001
-4.99158750288188E-0001
-3.86154583422467E-0001
 7.55606726743281E-0002
 9.05094526242465E-0002
 6.16178028285503E-0002
 4.71491571748629E-0001
-9.49306660331786E-0002
 3.06746873771772E-0001
 2.97798919491470E-0001
 4.84984397189692E-0001
 4.23555609304458E-0001
-4.05281321378425E-0001
 4.17508522048593E-0001
 4.93527489015833E-0001
-4.30042598862201E-0001
 1.13713988801464E-0001
 2.90190265513957E-0001
-4.06706433277577E-0002
-1.97315714322031E-0002
 4.18457259191200E-0001
 3.13245721161366E-0001
-2.61705659097061E-0001
 2.84928171895444E-0002
-3.98618772858754E-0001
-1.89100877381861E-0001
-4.88153655780479E-0001
 1.73263751436025E-0001
-3.67798258084804E-0002
 7.46636744588614E-0002
 4.26760373869911E-0001
 3.44501189421862E-0001
-1.16201499709859E-0001
 4.04784423299134E-0001
-2.60123102692887E-0001
 3.54483640287071E-0001
-1.85110389487818E-0001
-2.37967308610678E-0001
-4.85425989842042E-0001
-4.32290995959193E-0001
-4.32979885721579E-0001
-1.10772927291691E-0001
-3.34127583308145E-0001
 3.13919473905116E-0001
 3.12094337074086E-0001
 1.18559915572404E-0002
-9.89517772104591E-0002
-2.21334498841316E-0001
-2.62858553323895E-0002
 4.77176823653281E-0001
 3.52628541411832E-0001
 3.55783822480589E-0001
-7.29309201706201E-0002
-5.88334202766418E-0002
-4.93550894316286E-0002
-3.03835450205952E-0001
 1.80271811550483E-0001
-3.73008484020829E-0002
-1.68980476213619E-0001
-6.28176773898304E-0002
 4.59013896761462E-0001
 1.14324120804667E-0001
 3.26959273079410E-0001
-1.52833477128297E-0001
-1.33583145448938E-0001
-3.09778703376651E-0002
 3.40232604416087E-0001
-1.30714447703213E-0001
 3.99535528849810E-0002
-4.27688185125589E-0001
 1.39204185688868E-0001
 2.99220172222704E-0001
-2.26850921753794E-0002
 2.59083303622901E-0001
-1.19497612817212E-0001
 8.10009059496224E-0002
-4.69031047541648E-0002
-7.54667278379202E-0002
 4.01194574544206E-0001
-4.46154964156449E-0002
 1.98182875057682E-0001
 1.08576566912233E-0001
 7.83452142495662E-0002
-5.48555306158960E-0002
 2.63696227921173E-0001
-4.96890611946583E-0001
-1.97168208425865E-0001
 4.11650651600212E-0001
 2.41398304468021E-0001
-2.58500964380801E-0001
 3.64293541060761E-0001
 1.67112894821912E-0001
 2.62406687019393E-0001
-4.20324781909585E-0001
-2.05912010511383E-0001
 3.76863754820079E-0001
-5.38912361953408E-0002
-1.71802076511085E-0001
 4.63130311341956E-0001
 2.36055275890976E-0001
-2.78854384319857E-0001
-3.55323147028685E-0001
-1.85095032211393E-0002
-3.44855169299990E-0001
 1.90341215347871E-0001
 4.59174169227481E-0002
 1.96623332099989E-0001
 4.38545022625476E-0001
-3.85480609256774E-0002
-2.50831706449389E-0001
-1.62893807282671E-0001
-3.09187349397689E-0001
-3.84388609090820E-0001
-2.98154450021684E-0001
-4.01240351377055E-0001
 4.34751736465842E-0001
-2.64654460595921E-0001
-9.08916741609573E-0002
-2.79974117642269E-0001
-3.24194385204464E-0001
 1.64033166831359E-0001
 4.18661079369485E-0001
 3.43479919480160E-0001
 3.97113085258752E-0001
-8.13133690971881E-0002
-4.27842603996396E-0001
 2.10348671535030E-0001
 2.19603627454489E-0001
 4.27927938988432E-0001
-1.17419640533626E-0001
 4.84912791522220E-0001
-2.88493321742862E-0001
 1.70351348351687E-0002
 1.46974485367537E-0001
-2.44333658134565E-0001
-4.18350028339773E-0001
-1.88066002214327E-0001
-3.46095782704651E-0001
-4.89890725119039E-0001
 2.40921941120178E-0001
 4.84010054497048E-0001
-4.04986014589667E-0001
-3.69952274253592E-0001
 4.66273184400052E-0001
-4.92384096840397E-0001
 4.00648275390267E-0002
-2.95722882030532E-0001
 1.51631990913302E-0001
-1.47851149784401E-0001
 8.48225727677345E-0002
 2.05523081356660E-0001
 3.80108931567520E-0001
 2.80573859577999E-0001
 3.11725875362754E-0002
-1.71484817517921E-0001
 3.01865511108190E-0001
-3.23733185650781E-0001
-2.91163915768266E-0001
-4.63931532343850E-0001
-4.47978117037565E-0001
 7.00530910398811E-0002
 2.98062992282212E-0001
 1.10047818394377E-0001
 1.92978626582772E-0001
 2.89316446287557E-0001
 2.62676391750574E-0001
 2.54090119386092E-0001
 4.15527587290853E-0001
 4.01053216075525E-0001
 2.52843509428203E-0001
-4.55040761036798E-0001
 4.83126778621227E-0001
 3.70746827451512E-0001
 8.69482774287462E-0002
-2.20591177931055E-0001
-3.46285652834922E-0001
-3.91062377253547E-0001
 1.71940454281867E-0001
-4.86572104273364E-0001
 6.34365999139845E-0002
 3.27362996293232E-0001
-2.84636914730072E-0002
-1.59255712991580E-0001
-1.93334905896336E-0001
-1.23457156354561E-0001
 3.81645864807069E-0001
-2.92539146495983E-0001
-3.03322210442275E-0001
 4.86685323296115E-0001
 1.22401712462306E-0001
 3.09699526289478E-0001
 4.41379263531417E-0001
 8.37879308965057E-0002
-4.93835623376071E-0001
 3.71128165395930E-0001
 2.18434988055378E-0001
 1.02808885974809E-0001
 1.90879251807928E-0001
 3.47245227778330E-0001
-1.15805330220609E-0001
 4.69783831154928E-0001
-2.21839901991189E-0001
-1.46702752215788E-0001
 3.00779652316123E-0001
 1.74762843875214E-0001
 3.65474099293351E-0001
-1.37295869877562E-0001
-4.84290618915111E-0001
 1.07442760607227E-0001
 4.11803484894335E-0001
 4.72867255331948E-0001
-2.21558069344610E-0001
 7.73698135744780E-0002
-4.73841287195683E-0001
 2.85235397750512E-0001
-3.71796405408531E-0001
 1.90587579971179E-0001
 3.83182158693671E-0002
-3.03496544016525E-0001
-4.62517462205142E-0001
 4.60524368099868E-0003
 4.61169710382819E-0001
-3.52181004127488E-0001
-1.54438488651067E-0001
 1.33561169495806E-0001
 2.04028067179024E-0001
-3.71128394035622E-0001
-3.35353701375425E-0002
 2.25456789834425E-0001
 1.46304745227098E-0001
-1.62599345203489E-0002
 1.05693211313337E-0001
 4.83335803961381E-0001
-6.90962122753263E-0002
-1.84627675218508E-0001
-2.98743206076324E-0002
 1.52283689705655E-0001
 8.67193806916475E-0002
 3.55732983443886E-0002
 2.05456528346986E-0001
-3.55877472320572E-0001
 3.39609974063933E-0001
 3.57375470222905E-0001
-4.54450649674982E-0001
 2.21676137996837E-0001
-2.78776034712791E-0001
 2.76667312020436E-0001
-9.19210747815669E-0002
 4.14480529492721E-0001
 3.35051945410669E-0001
 3.39954513357952E-0001
-7.91626269929111E-0002
-4.12185338558629E-0001
-1.10919492319226E-0001
 2.45129024842754E-0001
-3.86920631397516E-0001
 3.36926517775282E-0001
 3.54422618634999E-0001
-4.27879086462781E-0001
 2.56281419191509E-0001
-3.71670506196097E-0001
 3.59299551695585E-0001
 1.90308030927554E-0001
-4.11309795919806E-0001
-1.39955904567614E-0001
 1.77749383263290E-0001
-3.60441506607458E-0001
-9.19650229625404E-0002
 2.62659950880334E-0001
 4.22437051311135E-0001
 3.17809751722962E-0002
-2.33220968861133E-0001
 3.13093134900555E-0001
-1.99059023521841E-0001
 2.69857813837007E-0001
 2.54285226110369E-0001
 8.29138054978102E-0002
-4.55108754336834E-0001
-3.69164071744308E-0001
 1.00270578172057E-0001
-3.06880846852437E-0001
 3.71334358118474E-0001
 1.02505490649491E-0002
 8.39249123819172E-0002
 2.97226662514731E-0001
 8.56995340436697E-0002
 3.74456761637703E-0001
 4.83068577479571E-0001
 2.64562686672434E-0001
 1.85741585679352E-0001
 2.17843861551955E-0001
-4.52275776769966E-0001
 4.85621333820745E-0001
 7.58353509008884E-0002
 7.18075225595385E-0002
 2.32477640267462E-0001
-2.86313334945589E-0002
-2.49003310687840E-0001
 3.62354777054861E-0001
-3.27997337561101E-0001
 1.68367213336751E-0001
 6.00050408393145E-0002
 1.63216809043661E-0001
 1.34125131648034E-0001
-3.38404206791893E-0001
-9.29974531754851E-0002
-3.58655440388247E-0001
 4.34800925198942E-0001
 1.86839652014896E-0001
 9.44733619689941E-0004
 2.41662144893780E-0001
 4.93830456398427E-0002
 1.24525911873206E-0001
 1.22777586802840E-0002
-9.20469134580344E-0002
 4.04552773106843E-0001
-1.03120667161420E-0001
 2.46217219159007E-0001
-1.13245645305141E-0001
 8.52898801676929E-0002
-5.97266128752381E-0002
 1.92003522999585E-0001
-8.88667765539140E-0002
-5.87430908344686E-0002
 1.74651645822451E-0001
-4.42491177469492E-0001
-1.88778061186895E-0001
 3.26972512062639E-0001
 1.41894478118047E-0001
-3.51429489441216E-0001
-1.51614800794050E-0001
-3.98511472158134E-0002
 2.35006063012406E-0001
 2.02426278963685E-0001
 3.19895448395982E-0001
 1.32568072061986E-0001
-3.10003286460415E-0001
 3.46257397904992E-0002
 2.30990980984643E-0001
 2.57872814778239E-0001
 2.62335513485596E-0001
 1.08793608844280E-0001
 8.11918603722006E-0002
-9.35418019071221E-0003
-2.40151733392850E-0001
-1.11380548216402E-0001
 6.17486492265016E-0002
 4.01153572369367E-0001
-1.46064241649583E-0001
 8.14489927142859E-0002
 2.11098952451721E-0001
-5.98709811456501E-0002
-1.59012669930235E-0001
 1.32851985283196E-0001
 3.25206772657111E-0001
 1.77968344185501E-0001
 2.75864765746519E-0001
 8.15416462719440E-0002
-3.30340321874246E-0001
-4.47283188346773E-0001
-3.50668508792296E-0001
-3.65979348309338E-0001
-2.09601216716692E-0001
-3.88781334739178E-0001
-4.68697914155200E-0001
-4.31671304628253E-0001
-3.00434583332390E-0002
 4.77806094568223E-0001
-1.48212893167511E-0001
-1.73733389936388E-0001
 1.26077351393178E-0001
-4.65097737964243E-0001
 2.41408225847408E-0001
-9.65279489755630E-0002
 1.99595973128453E-0001
-4.50086607132107E-0001
-3.96641321713105E-0001
 3.96721742115915E-0001
 3.28448760556057E-0001
-2.67215072643012E-0001
 3.38684024987742E-0001
-1.82164715602994E-0001
 3.54692703345791E-0001
 4.58596735727042E-0001
-1.03241773555055E-0001
 3.35555272176862E-0002
 4.61407282622531E-0001
-3.60427604522556E-0001
-4.27169970469549E-0001
-5.92194981873035E-0002
-1.36458610650152E-0002
-1.91224687732756E-0002
-2.75485333288088E-0001
 2.36521917395294E-0001
-2.90730447275564E-0001
-3.95417782943696E-0001
-1.70894132228568E-0001
 3.91965219751000E-0001
 1.59664737293497E-0001
-2.23837558645755E-0001
 5.35831840243191E-0002
 1.90006212331355E-0001
-2.57991055725142E-0001
-2.82084365841001E-0001
 2.59189625037834E-0001
 4.35639239847660E-0001
-2.74829618399963E-0001
-2.56334742996842E-0001
-3.87545392150059E-0001
-3.01428065635264E-0001
 3.92989943968132E-0001
 1.99129455257207E-0001
 2.24537218688056E-0001
 1.97441523894668E-0001
-9.71372441854328E-0002
-5.76712270267308E-0002
 4.90764787187800E-0001
 1.85007703490555E-0001
-3.50797473220155E-0001
 3.48407930228859E-0001
 5.22417731117457E-0002
 4.43697068840265E-0001
 1.78663719678298E-0001
 7.32466629706323E-0002
-4.48596034431830E-0001
-2.49125887639821E-0001
-4.60034690331668E-0002
 6.02346253581345E-0002
-3.96607005270198E-0001
 4.23213781788945E-0001
-4.86590316286311E-0001
-4.75414645392448E-0001
-3.44873843947425E-0001
 2.99550601281226E-0001
-1.77683966932818E-0001
-1.00435701664537E-0001
-3.46063453005627E-0001
-2.28420644998550E-0001
-1.35664015775546E-0001
-2.09940955974162E-0002
-3.02341483766213E-0001
-2.78217666782439E-0001
-2.31566277099773E-0001
-2.59505226742476E-0001
 8.80334253888577E-0002
 4.77958140894771E-0001
 1.90612582955509E-0002
-4.16414127219468E-0001
 4.59310723235831E-0001
 1.43727068789303E-0001
-4.53814721433446E-0001
-3.25611843727529E-0002
-9.60806675720960E-0002
-8.56119729578495E-0002
-2.57928181206807E-0001
-3.17758800927550E-0001
 2.67084348713979E-0001
 2.37502041272819E-0001
-2.98296258552000E-0001
 2.38796007353812E-0001
 3.22640526574105E-0002
-7.24226888269186E-0002
 2.33706029364839E-0001
 1.10648076515644E-0001
 4.69282233854756E-0001
-4.05769168399274E-0001
 4.38653891207650E-0001
-1.86875378247350E-0001
-3.29691723454744E-0002
-6.79842382669449E-0003
-9.83613205607980E-0002
 5.36648272536695E-0002
-2.77382135624066E-0001
 1.59590243361890E-0001
-2.04033379210159E-0001
 4.37813498545438E-0001
 2.08835731027648E-0001
 4.32700565084815E-0001
 4.44865359226242E-0001
 4.65253777336329E-0001
 9.18247455265373E-0002
-2.68142822198570E-0001
 1.38073311420158E-0001
-1.99746081139892E-0001
-4.79192956583574E-0001
-3.07424943894148E-0001
 2.50186834717169E-0001
 5.09031317196786E-0002
-3.82342229131609E-0002
-4.77544491179287E-0001
-4.23597923945636E-0002
-4.58488519769162E-0001
-3.05537250824273E-0003
-3.13816262409091E-0001
 1.01193422684446E-0001
-1.87451150733978E-0001
-2.37957371631637E-0001
-2.20997042022645E-0001
-9.19720786623657E-0003
-1.67502028401941E-0001
-5.70206970442086E-0002
 1.98040083050728E-0001
 1.99749365681782E-0001
 1.55996517743915E-0001
-4.95894886786118E-0001
 4.70857969485223E-0001
-3.55099838925526E-0001
-4.87356751691550E-0001
-4.30267778458074E-0001
 3.50609226152301E-0001
 4.99977207044140E-0001
-4.39156771171838E-0001
 1.30860564997420E-0001
 3.71665852144361E-0002
-2.61290601221845E-0001
-2.08932892885059E-0001
 4.98974242014810E-0001
 1.33604835718870E-0001
 3.54742165887728E-0001
-1.87100546900183E-0001
-3.21216788375750E-0001
 1.97409319691360E-0001
-4.44820047123358E-0001
-4.89748838823289E-0001
 8.17853051703423E-0002
-4.21400927007198E-0003
 4.74636512110010E-0001
-2.00889084953815E-0001
 2.52523550530896E-0001
-1.75551964901388E-0001
 2.06668009283021E-0001
-2.77892849408090E-0002
-4.70586191164330E-0001
 4.99254055321217E-0001
 1.99463941389695E-0001
-1.35019531939179E-0001
-1.87982276314870E-0001
-1.19927183724939E-0001
 3.12670867191628E-0001
 3.27166639734060E-0001
-1.43364017130807E-0001
 3.62495537847281E-0002
 8.22239501867443E-0002
-2.65510030556470E-0001
-2.27903107414022E-0001
 4.13048845715821E-0001
-9.93868592195213E-0003
-4.75282752420753E-0001
-3.62384735839441E-0001
-3.91550954431295E-0001
-2.14403789257631E-0001
-7.47784459963441E-0003
 4.14596613263711E-0001
-3.80336721427739E-0001
 1.55822000699118E-0001
-1.72489832621068E-0001
-4.25738328369334E-0001
-3.31237999722362E-0001
 2.90924946079031E-0001
 1.29782516043633E-0001
 1.12966211279854E-0001
-3.32278823480010E-0002
 1.42279816092923E-0001
-1.12585780676454E-0001
-1.22908818768337E-0001
 2.56276726722717E-0002
 4.19703305000439E-0001
 1.50221170391887E-0001
 3.69378156727180E-0001
 3.77347088418901E-0001
-3.75159737421200E-0001
 3.84191290009767E-0001
 4.58585100946948E-0001
-1.90188022330403E-0001
-3.32442262908444E-0001
-2.59045258630067E-0001
-3.35662560770288E-0001
 4.78522513993084E-0001
-1.37778169242665E-0001
 2.26668207440525E-0001
-6.09505542088300E-0002
-4.96295634657145E-0001
 3.50732367718592E-0001
 4.68823080882430E-0003
 1.18790942942723E-0001
-8.78578098490834E-0002
 2.49190374510363E-0001
 3.16408616025001E-0001
 4.64974312810227E-0001
 3.31146959215403E-0002
 6.50733730290085E-0002
-2.45363105554134E-0001
-3.12631784472615E-0002
-2.92193739674985E-0001
 1.81793486000970E-0001
-1.26115148421377E-0001
 3.39893256081268E-0001
-7.84298852086067E-0002
 4.57513354951516E-0001
 3.71948116924614E-0001
-1.47666126722470E-0001
-2.81581909395754E-0001
 2.35094870673493E-0001
 3.27149816323072E-0001
 4.67742661712691E-0001
-4.92888072505593E-0001
 3.10055716196075E-0001
 2.25623286794871E-0001
-9.04890841338784E-0002
 1.18231144733727E-0001
-3.46591277746484E-0001
-2.36991146113724E-0001
-3.91278877155855E-0001
 2.21592474728823E-0001
-6.37409647461027E-0002
-3.45060328487307E-0001
-3.05923838401213E-0001
-3.66041408851743E-0002
 1.53034097747877E-0001
-5.93083756975830E-0002
 4.47648814646527E-0001
-6.75279926508665E-0002
-1.09778558602556E-0001
-4.85627707559615E-0001
-1.01673407712951E-0001
-1.84993482194841E-0001
 3.74892924446613E-0002
-1.31976020988077E-0001
 4.74826869321987E-0001
 3.47115561366081E-0001
-1.19350103195756E-0002
 2.81015799846500E-0001
-1.09842665726319E-0001
 4.24648127518594E-0001
-3.74753785086796E-0001
-5.99001641385257E-0002
-3.20603248896077E-0001
 4.79589832946658E-0001
-3.58079964062199E-0001
-2.75493652094156E-0001
 6.26710334327072E-0002
 4.82443292625248E-0001
-1.00352379959076E-0002
-3.59546945896000E-0001
 5.51996312569827E-0002
 1.79960053414106E-0001
-4.93590388214216E-0001
 1.39443469699472E-0001
-3.71276983059943E-0003
 4.27599090151489E-0001
 1.32271938491612E-0002
-1.95270690601319E-0001
-8.08642369229347E-0002
-2.73913135752082E-0001
 4.37633799621835E-0001
 1.40311952214688E-0001
 4.33351734420285E-0001
 3.21453944779932E-0001
-2.50227491138503E-0001
 4.46857968810946E-0001
 4.20238568913192E-0002
 4.77923192083836E-0001
-2.35345892375335E-0001
 1.89037113450468E-0002
 6.52460006531328E-0002
-2.16975496150553E-0001
 1.05230818735435E-0001
 1.47723965812474E-0001
-4.08039544941857E-0001
-4.05688876286149E-0001
-1.26522155245766E-0001
-3.35760333109647E-0001
 1.31996502866969E-0001
-1.29474876448512E-0002
-1.73642276553437E-0001
 6.33967528119683E-0003
-1.09820693032816E-0001
-1.87721218913794E-0001
 1.03542495751753E-0001
 4.49916175566614E-0002
-1.65615890407935E-0001
-2.75448312051594E-0001
-1.96231313748285E-0001
 1.53516788501292E-0001
-2.05892559606582E-0002
 2.88837196305394E-0001
-4.32999038603157E-0002
 2.54404115956277E-0001
-4.41446541110054E-0001
-4.74145404063165E-0001
-3.12826591311023E-0001
-1.71961811836809E-0001
 4.74105472676456E-0003
-4.94722813367844E-0001
-3.81298392778262E-0001
 1.17716343607753E-0001
-8.68776666466147E-0002
-1.53840475715697E-0001
-1.86889794422314E-0001
 1.53298233635723E-0002
 4.06971859512851E-0001
 2.33966229483485E-0001
-2.06818708917126E-0001
 3.62083985935897E-0001
-4.21208964893594E-0001
 3.13577358610928E-0001
 4.45180380018428E-0001
-3.51367415394634E-0001
-7.15205140877515E-0002
-4.32354662567377E-0001
-1.51858914410695E-0001
 3.49001107271761E-0001
-2.95482391957194E-0002
 3.96784571930766E-0002
 3.26782598393038E-0001
 3.72674178797752E-0001
 4.31574343470857E-0001
 1.12259332090616E-0002
 2.74934979388490E-0001
 3.69222025852650E-0001
-2.88202023366466E-0001
-7.46047403663397E-0003
-4.53652734635398E-0001
-1.30158995743841E-0001
-4.70639701234177E-0001
-3.63913275301456E-0001
 4.59753386909142E-0001
-4.99816811177880E-0001
-7.75662066880614E-0002
 4.32290493510664E-0001
-2.84929101122543E-0001
-2.51149974297732E-0001
 2.90940504055470E-0002
 2.96870579943061E-0001
-2.32392476638779E-0001
 2.59250472299755E-0002
 3.17483341088519E-0001
 4.09161386080086E-0001
 4.57150505157188E-0001
-4.07935073599219E-0003
 1.88044504029676E-0001
-8.92185978591442E-0002
-6.11862202640623E-0002
 4.19513931032270E-0001
 1.19700144743546E-0001
 3.24029202573001E-0001
 2.12517953710631E-0001
-1.15534025244414E-0002
-2.18147852690890E-0001
-2.00618995353580E-0001
-2.02021902194247E-0001
-1.12036075908690E-0001
-2.15923501411453E-0001
-4.48535210452974E-0001
 3.52074352325872E-0001
 7.11677842773497E-0002
-1.46115750540047E-0002
 9.28859859704971E-0002
 2.75480345124379E-0001
 4.79658739175647E-0001
-4.65047158533707E-0001
 1.25279716216028E-0001
-3.94575577927753E-0001
-3.05157809983939E-0001
 6.61151136737317E-0002
 1.96964604780078E-0001
-2.58541309973225E-0001
-2.45726407039911E-0001
-2.84372868249193E-0001
 4.86573149450123E-0001
-1.98889127699658E-0001
 1.17417736444622E-0001
-1.10056302743032E-0001
 3.22033654898405E-0001
-3.47706023370847E-0001
 1.51970810256898E-0002
-4.95357776526362E-0002
 2.94278728775680E-0001
-8.06512243580073E-0002
-3.32295838277787E-0001
 2.39594741491601E-0001
 7.50553403049707E-0002
-4.90405900171027E-0001
 1.04453052859753E-0001
 1.19505235692486E-0001
 2.98211441375315E-0001
 4.57259943010285E-0001
-4.28455104585737E-0001
-5.45427307952195E-0002
 1.13834150135517E-0001
 1.31678380304947E-0001
-2.39877513144165E-0001
 1.45576938753948E-0001
 2.74614497087896E-0001
 1.06607298599556E-0001
 3.40488933492452E-0001
-1.71051864745095E-0001
-1.36186266317964E-0001
 2.37561939517036E-0001
-4.63734634686261E-0001
-4.06098881969228E-0001
 2.42062034085393E-0002
-2.55970745114610E-0001
-2.77037286665291E-0001
 4.58371401531622E-0001
 2.97373775392771E-0001
 3.43440074706450E-0001
 2.85342549439520E-0001
 8.42039545532316E-0002
 4.32726840488613E-0001
-2.66225912375376E-0001
 2.17941988725215E-0001
-2.82722288044170E-0001
-2.24373130127788E-0001
-2.83273661043495E-0002
 2.03137654345483E-0001
-4.84674601117149E-0001
-4.06014463864267E-0001
-4.57065689144656E-0001
 1.51123704854399E-0001
 1.85323667479679E-0001
-4.72846031188965E-0002
 1.72268390888348E-0001
 4.36178924050182E-0001
 1.02328546112403E-0001
-4.59285918623209E-0003
-3.30818948103115E-0001
 3.13597873318940E-0001
 3.31631201086566E-0001
-2.57391603663564E-0001
 3.56869420269504E-0001
 2.51661106478423E-0001
 2.26109010865912E-0001
-2.33920897357166E-0001
-1.19001573650166E-0001
 1.63019447121769E-0001
-4.79353047208861E-0001
 3.48398443311453E-0001
 4.45235472405329E-0001
-2.30132671538740E-0001
 9.55043022986501E-0002
-1.27016576007008E-0002
-2.29582086903974E-0001
-4.12719804327935E-0001
-1.69498355360702E-0001
 3.54098523035645E-0001
 3.24228348443285E-0001
 2.59090970735997E-0001
 2.21903199097142E-0001
 6.56181285157800E-0002
-3.81747270701453E-0001
 2.30680579785258E-0001
-3.16130544291809E-0001
-1.21061094105243E-0001
-3.80703724687919E-0001
-6.94245705381036E-0003
-2.93644875520840E-0001
 1.68394952081144E-0001
-4.28167794598266E-0001
 3.82601626683027E-0001
 2.91327397106215E-0001
-2.05835977569222E-0001
-2.21541719278321E-0001
-3.29153441358358E-0001
 3.39179521193728E-0001
-2.78164598159492E-0001
 1.35236160131171E-0001
 4.28676804993302E-0001
-9.27853130269796E-0002
 2.32933834195137E-0003
 4.68788568163291E-0001
 3.99313410278410E-0001
-4.87924773478881E-0001
-2.84569608047605E-0002
-2.79707245063037E-0002
-1.35536100249738E-0001
-1.02007874520495E-0001
-2.20901770517230E-0001
 2.85400891909376E-0001
 2.38011244218796E-0001
-5.72701527271420E-0002
-3.94434726797044E-0001
 2.04954717773944E-0002
-1.28383112605661E-0001
-3.76898530172184E-0001
 1.77538856863976E-0001
-2.27067067986354E-0001
 3.06612835731357E-0001
 2.11929134791717E-0001
 4.39940235577524E-0001
-7.86277174483985E-0002
 4.56557810772210E-0001
 1.28324809251353E-0001
 4.94921041652560E-0001
-2.40469330688938E-0001
 4.54832463990897E-0001
 1.13166359951719E-0001
 1.66743655689061E-0001
-2.41914770333096E-0001
 1.51648654136807E-0001
-3.48356059985235E-0001
-1.97986859828234E-0001
 3.33276041783392E-0003
 4.94847787078470E-0001
-1.85248311841860E-0001
 1.64635735563934E-0001
 1.09482198255136E-0001
 2.78863218147308E-0001
-5.84002595860511E-0002
-4.65121081098914E-0001
 1.51454912731424E-0001
-3.77828301861882E-0003
-1.65578445652500E-0001
 3.71908024884760E-0001
 4.15067811729386E-0001
-2.24041005130857E-0001
 3.88151545776054E-0001
 1.49174429476261E-0001
 1.14742594305425E-0002
-3.56675705406815E-0001
-1.73551962012425E-0001
 2.22030295990407E-0001
-3.47262193216011E-0001
-4.14850957226008E-0001
-3.39634765405208E-0002
-1.63055116310716E-0001
 1.35413734475151E-0001
 1.55254564713687E-0001
 1.81248238077387E-0001
-3.58302581124008E-0001
 3.29013408394530E-0001
-3.95726138260216E-0001
-9.37095214612782E-0003
 3.05921528488398E-0001
-2.83773552393541E-0001
-2.31737548951060E-0001
 4.37493648147210E-0001
 1.11376236192882E-0001
-2.18224295182154E-0001
 2.00473268050700E-0001
-3.13699924619868E-0001
-3.78681479021907E-0001
-2.03219940653071E-0001
 2.80670631211251E-0001
-4.93280468741432E-0001
-2.11647561751306E-0001
-2.04499977407977E-0001
 2.86358269397169E-0001
-4.32723480509594E-0001
 1.10129803419113E-0001
-2.08658843999729E-0001
-3.39703588280827E-0001
-2.89565704995766E-0001
-3.07722561992705E-0001
-4.71009698463604E-0001
-4.13170601241291E-0002
-3.68999374331906E-0001
 3.27925978228450E-0001
 3.19559624651447E-0001
 2.14373602997512E-0001
-3.70271133491769E-0001
-4.67847539111972E-0002
-2.44386530248448E-0001
-3.00483705010265E-0001
 3.63989346427843E-0001
 8.81511829793453E-0002
 3.52953028166667E-0001
 3.21974394377321E-0001
-2.32613932574168E-0001
 1.22189345769584E-0001
 4.16033818619326E-0001
 1.39914166647941E-0001
-4.39806283684447E-0001
-4.46080034598708E-0001
-3.26109019806609E-0001
-2.71068770904094E-0001
 2.24899889435619E-0002
-4.55770432017744E-0001
 4.83447377802804E-0001
 3.86091078165919E-0001
-4.81417730916291E-0002
 3.92314158380032E-0001
-3.52920479839668E-0001
 4.05258679296821E-0001
-2.24646332208067E-0002
-2.06081033684313E-0001
 1.41316290246323E-0001
-9.19078807346523E-0002
-3.47119798185304E-0001
-8.82024504244328E-0003
 3.03545488277450E-0001
-3.49246789701283E-0002
-1.96304381825030E-0003
 1.73440692014992E-0001
 2.73603187175468E-0001
-9.03517892584205E-0003
 4.14669171674177E-0001
-2.61576216667891E-0001
-2.62879099464044E-0001
-3.50974390748888E-0001
 1.44638906931505E-0001
 2.73124868981540E-0001
 2.67505563097075E-0001
-2.51568968873471E-0001
-3.05493750842288E-0001
 3.63811181858182E-0001
-1.86572676291689E-0001
-1.30798247177154E-0001
-1.02275861660018E-0001
-4.05504531227052E-0001
 1.28690150799230E-0001
-3.00941211637110E-0001
-4.63596496032551E-0001
 3.43261674046516E-0001
 1.91360250348225E-0001
 3.16565589513630E-0001
-3.05476285750046E-0001
 2.35817185603082E-0001
-9.09727036487311E-0002
-9.50658018700778E-0002
 2.64463337836787E-0001
 3.65646643564105E-0001
-3.42926526209339E-0001
-3.69129539001733E-0001
 2.78726218035445E-0001
-3.59857688657939E-0001
 4.46825334103778E-0001
-3.27166692819446E-0001
-1.12621404696255E-0002
-1.37913990765810E-0001
-2.29536536848173E-0001
-3.66916912142187E-0001
-1.37412872398272E-0001
 4.05857610516250E-0001
 4.19564961688593E-0001
-1.82106021326035E-0001
-7.64117401558906E-0002
-4.02254899963737E-0001
-1.75846261670813E-0001
 1.20305444579571E-0001
 1.01538190385326E-0001
 1.59731195308268E-0001
-2.90866384981200E-0001
 4.89787767175585E-0001
-4.81455813394859E-0001
 3.26131530106068E-0001
 1.14979245001450E-0001
 2.23196634557098E-0001
-1.18703201645985E-0001
 4.92459400556982E-0001
 7.95598432887346E-0002
-4.38608206342906E-0001
 4.01663119671866E-0001
-4.94107926264405E-0001
-4.72029270371422E-0001
 3.25894765090197E-0001
-8.25246369931847E-0002
-4.32863412424922E-0002
 1.67247683973983E-0001
-4.20039379503578E-0001
 1.35389745933935E-0001
 8.01095403730869E-0002
 4.32839114451781E-0001
-4.51561177615076E-0001
 1.67690690374002E-0001
 1.27687375061214E-0001
-2.16288962168619E-0001
 2.80798126477748E-0001
-2.15084665687755E-0001
 3.18099649623036E-0001
-1.07040127506479E-0001
-2.08309453446418E-0001
 5.61733560170978E-0002
-2.73857197724283E-0001
-4.69191956100985E-0001
-3.36570618208498E-0001
 2.99037110758945E-0001
-2.80292093753815E-0001
 1.86857402557507E-0001
 3.44756306614727E-0001
-4.89122919971123E-0001
-1.96042084135115E-0001
-2.71524545503780E-0001
-3.69727476965636E-0001
-2.96482366742566E-0001
-1.78935248404741E-0002
-3.57810595771298E-0001
 5.49089754931629E-0002
-1.86911897966638E-0001
-7.82671105116606E-0003
-3.45036989776418E-0001
 1.87810628209263E-0001
 1.06944166822359E-0001
 2.90910564363003E-0002
-2.17768747126684E-0001
 6.00098050199449E-0002
 2.59534556185827E-0001
-1.88461032696068E-0001
 9.95678149629384E-0002
 2.10263591725379E-0001
-4.80911941500381E-0001
 1.02877760306000E-0001
-2.15139625361189E-0001
 8.34303009323776E-0002
-3.63004153827205E-0001
 4.55613443627954E-0002
 2.27868710877374E-0001
-2.34240000601858E-0001
 4.81764112366363E-0001
-8.16000178456306E-0002
 2.54040621453896E-0001
 2.91474097874016E-0001
-4.90587979787961E-0001
 1.76050036214292E-0001
-2.40539346588776E-0001
 5.00900344923139E-0003
-4.87810035469010E-0001
-1.19894722476601E-0001
 3.03806646028534E-0001
-2.86701165605336E-0001
 3.17493146052584E-0001
-1.18835243396461E-0001
 4.58189086290076E-0001
-3.87527802493423E-0001
 3.58845458133146E-0001
 3.61252237111330E-0001
-4.52517231460661E-0002
 2.23338027950376E-0001
 2.90828685974702E-0001
-4.04037808068097E-0001
-6.51156834792346E-0002
-1.79964508395642E-0001
 6.98320183437318E-0002
 4.57073617726564E-0002
-1.57005106797442E-0001
 8.62229499034584E-0002
 1.72496871789917E-0001
 1.35442876257002E-0001
-2.37404110608622E-0001
-1.68190128169954E-0002
-1.26267972635105E-0001
 3.32241937518120E-0001
 2.41699800128117E-0001
 6.42045005224645E-0002
-2.43825920158997E-0001
 3.80098066292703E-0001
-9.56730365287513E-0002
-2.80341147910804E-0001
-1.27031800569966E-0001
-1.98671089485288E-0001
 3.95024603465572E-0001
 8.70750839821994E-0002
 2.35744206001982E-0001
 2.39566164091229E-0002
 4.53268685610965E-0001
-3.89340804424137E-0001
-4.50337044196203E-0001
-2.55560237914324E-0001
 1.64623584831133E-0001
 4.84590483363718E-0001
 3.67408040678129E-0001
 3.85131853632629E-0001
-3.14465434057638E-0001
 4.64483943302184E-0001
 8.39977997820824E-0002
-2.44158616289496E-0001
-1.13719233777374E-0002
-2.18608264345676E-0001
 4.44292643805966E-0001
 2.78868452645838E-0001
 4.25394852878526E-0001
 1.42718712333590E-0001
 4.85072691692039E-0001
 3.86892952024937E-0001
 1.53130837017670E-0001
 5.44270067475736E-0002
 8.35607198532671E-0002
-4.69106892123818E-0002
-2.76989091886207E-0001
-5.10953138582408E-0002
-4.65734576107934E-0001
-1.37157196179032E-0001
 3.76170424977317E-0001
-1.47126533556730E-0001
-1.73980007180944E-0001
 8.64424230530858E-0002
-1.55330418376252E-0001
-4.20289510395378E-0001
-4.58909004228190E-0001
-1.37874688953161E-0001
-2.95784424757585E-0001
-3.19440836552531E-0001
-4.51767418766394E-0001
-1.51152242906392E-0001
-4.24482413334772E-0001
-3.61395935993642E-0001
-8.84390112478286E-0002
 3.58157755807042E-0001
-2.78850426664576E-0001
 4.08849003724754E-0002
-3.12875626841560E-0001
 2.45441282168031E-0002
-1.65204125223681E-0001
-2.87975457962602E-0001
-4.70957058714703E-0001
-4.76362794637680E-0001
 6.97546305600554E-0002
 4.42461087368429E-0002
 2.77094401186332E-0001
 1.97636074386537E-0001
-3.96425989223644E-0001
 8.05412279441953E-0003
-5.23802761454135E-0002
-3.02662612870336E-0001
 2.85696259001270E-0001
-4.22045276034623E-0001
-2.00375782558694E-0001
 1.40731222927570E-0004
 1.64984547765926E-0001
-4.42410053219646E-0001
 3.97948913974687E-0001
 4.13405563682318E-0001
-5.59923534747213E-0002
 3.86610603891313E-0002
-1.54612731421366E-0001
 4.22534707002342E-0001
-3.43042597873136E-0001
-2.19840290956199E-0002
-3.94377828808501E-0001
 4.93159407749772E-0001
 1.18074031779542E-0001
-3.72724313754588E-0001
-4.11141729215160E-0001
 1.86800957657397E-0001
-6.25457714777440E-0002
-2.00625156518072E-0001
 4.22024612082168E-0001
 1.99383877217770E-0001
 1.51117079192773E-0001
 2.06391298677772E-0001
 7.54225847776979E-0002
 1.81975661776960E-0001
-2.37797205103561E-0001
 3.53039779234678E-0001
 2.67694185255095E-0001
 4.53128090128303E-0001
-2.59820746025071E-0001
-2.79795401263982E-0001
 3.20985590806231E-0001
-3.78049043938518E-0002
 2.74931357474998E-0001
 2.22886434290558E-0001
 3.88181046349928E-0001
 1.13002199679613E-0001
 3.32608197117224E-0001
 1.76938166376203E-0001
 2.24082063650712E-0001
 3.07242508046329E-0001
-1.89896964235231E-0001
 2.58964781183749E-0001
-7.75930669624358E-0002
 3.16974269226193E-0001
-1.64958899607882E-0001
 1.93762335460633E-0001
 2.90485547622666E-0001
-1.54405004344881E-0001
 8.15018755383790E-0003
 1.53670983854681E-0001
-2.16475459979847E-0001
-1.13332852721214E-0001
-3.65110918646678E-0001
 1.04217068757861E-0001
 1.70317731564865E-0001
-2.60029622353613E-0001
 2.43208783911541E-0001
-4.19580727349967E-0001
 3.52276894031093E-0001
-2.05844657495618E-0001
-6.56784416642040E-0002
-3.71866167057306E-0001
 7.65782385133207E-0003
 4.35374070890248E-0001
 3.63352784188464E-0001
-1.05186180677264E-0001
-1.71432711649686E-0002
-3.08738101273775E-0001
 3.96750625455752E-0001
 1.04057473596185E-0001
-3.97348072612658E-0001
 4.69645964913070E-0001
-2.56671488983557E-0001
 3.98320612031966E-0001
 3.21265860227868E-0001
-4.98644730076194E-0001
 1.05815427610650E-0001
 2.84168090205640E-0001
 3.86122414609417E-0001
 3.46507296897471E-0001
-3.50210974691436E-0001
 1.64439330343157E-0001
 4.36174561036751E-0001
 7.36461952328682E-0002
-1.63133464520797E-0001
-3.08297088835388E-0001
 2.06677302485332E-0001
 4.71107526682317E-0001
-8.09714987408370E-0002
 4.27375220227987E-0001
-2.37719063879922E-0001
-1.00015426054596E-0001
-3.59049679478630E-0001
-4.59121831227094E-0001
-6.96803724858910E-0002
 1.48071211762726E-0001
-5.27833986561745E-0002
-4.66789030935615E-0001
-1.43829702632502E-0001
-1.05843659490346E-0001
-2.58706670021638E-0001
 2.19310974236578E-0001
-1.47443179273978E-0001
-3.57955117709935E-0001
-6.86714868061244E-0003
 4.53578580636531E-0001
-3.53254613000900E-0002
 2.33680339530110E-0001
-2.57713338127360E-0001
 3.32941192667931E-0001
-7.69899173174053E-0002
 3.00743916071951E-0001
-2.06598984776065E-0001
-1.38168749865144E-0001
 4.05731511069462E-0001
 2.64105200767517E-0001
 1.50970340007916E-0001
 3.13453318085521E-0001
-2.17476241523400E-0001
-2.59500586427748E-0001
 4.90223470376804E-0001
-2.28284760843962E-0001
-2.38255602540448E-0001
 4.65806214138865E-0001
 2.11017688969150E-0001
-4.11801651585847E-0001
-3.87225287267938E-0001
 9.43050729110837E-0002
-1.28384417621419E-0001
-2.61458249296993E-0001
-1.14558912115171E-0001
 4.83282204717398E-0001
 4.92197091225535E-0002
 3.12615660484880E-0001
-2.01618295395747E-0001
 3.22364064864814E-0001
-7.58599198888987E-0002
-3.77141195815057E-0001
-2.81766445608810E-0001
 2.16952407732606E-0001
 1.34469451615587E-0001
-3.34845114964992E-0001
 4.01514762779698E-0001
-4.14864092133939E-0001
-3.01858569262549E-0001
-8.33768895827234E-0002
-7.89227739442140E-0002
-2.25466564297676E-0002
 4.92463933769614E-0002
-2.95302218291909E-0001
 4.49004560476169E-0001
-3.21116656996310E-0001
 4.85480214701965E-0001
-3.68128053378314E-0001
 3.17830363987014E-0001
-2.97564307227731E-0001
-4.26399187883362E-0001
-2.09519885946065E-0001
 3.19517904426903E-0002
-4.66280790977180E-0001
 3.09767500730231E-0001
-2.48104968573898E-0001
 1.51113436324522E-0001
 2.35861171036959E-0001
 8.16381613258272E-0002
-4.35486475471407E-0001
 2.17836539959535E-0001
-2.25846682675183E-0001
-2.70900779170915E-0001
 2.44906399864703E-0001
 1.50668493239209E-0001
-3.30200595781207E-0001
 2.50503445276991E-0001
 4.96507409494370E-0001
-2.24872334161773E-0001
 3.42139326967299E-0001
-4.87094547133893E-0002
-3.59783721622080E-0001
 4.14218541933224E-0001
-2.51275196671486E-0001
 8.18655940238386E-0002
-8.70920578017831E-0003
-2.89607830578461E-0001
 1.82621619664133E-0001
 2.61610257672146E-0001
 1.66902959812433E-0001
 1.00826921639964E-0001
 3.36313439533114E-0001
 2.35901838401332E-0001
 5.87342078797519E-0002
-3.82095428416505E-0001
-8.41782521456480E-0003
-2.36984870163724E-0001
 4.54984678421170E-0001
-6.32433213759214E-0002
-5.52600808441639E-0002
-3.22217914974317E-0001
-4.53828441444784E-0001
-1.58243712270632E-0001
 2.65874443575740E-0002
 4.28884296910837E-0001
-2.00908515136689E-0001
-4.66170058818534E-0001
 3.26474258676171E-0001
-3.63346708705649E-0001
-6.66779917664826E-0002
 4.50465002795681E-0001
-2.01647719368339E-0002
 4.68253632308915E-0001
-1.53628787957131E-0002
-4.79712705360726E-0001
 1.28578759729862E-0001
-1.22876159613952E-0001
-3.10288152191788E-0001
 2.40840462502092E-0002
-8.62984517589211E-0002
 3.55012272484601E-0003
-3.23509104084224E-0001
 4.84147156355903E-0001
-3.90495115891099E-0001
 2.83247916260734E-0001
 1.94596372079104E-0001
 2.53811767091975E-0001
 2.58787524886429E-0001
 6.08262431342155E-0002
 3.70149558875710E-0001
-2.70934849279001E-0001
 4.18390128761530E-0001
-2.44990121340379E-0001
 2.19381754752249E-0001
 3.54100908851251E-0001
-1.25533749349415E-0001
-1.27505668206140E-0001
-9.45908236317337E-0002
-1.57306515844539E-0001
 4.36854900792241E-0001
 4.17308638105169E-0001
-2.74530765600502E-0002
 2.87267984589562E-0001
 1.71929665841162E-0001
 4.92560965241864E-0001
-4.57462993916124E-0001
 7.75403201114386E-0002
-3.16700607538223E-0001
 1.41442030901089E-0001
-2.92934565339237E-0001
-1.99397348100320E-0001
 2.99735433422029E-0001
-2.75638666702434E-0001
-3.99056627880782E-0001
-4.55670845927671E-0001
 2.79700456187129E-0001
 3.79091194132343E-0001
-1.09672651160508E-0001
 2.75977087905630E-0001
 3.91853814013302E-0001
 3.60793614061549E-0001
-3.39646460022777E-0001
 2.17858188552782E-0001
 4.80908479541540E-0001
 3.08804940665141E-0001
-6.34388946928084E-0002
 3.91955364262685E-0001
-1.21785459108650E-0001
-2.62946651084349E-0001
 3.24479591567069E-0001
-2.44640291901305E-0001
-2.33555739745498E-0001
 2.94984134146944E-0001
-4.98244602698833E-0001
-4.01597177842632E-0001
-1.42246305011213E-0001
-4.04132182477042E-0001
-4.52807699795812E-0001
 1.27359454287216E-0001
-5.20411878824234E-0003
-3.40633935993537E-0001
 3.41081046964973E-0001
 4.03595447307453E-0001
-4.66039420105517E-0001
 2.65230412827805E-0001
-4.78806994389743E-0001
 6.10360007267445E-0002
-3.79784414544702E-0001
-2.34991179546341E-0001
-2.71187119651586E-0001
 4.73829244961962E-0001
-2.87075403146446E-0001
 1.48635016055778E-0001
 1.29185488913208E-0001
 2.96080128056929E-0001
-2.79833488166332E-0002
 4.12775669479743E-0001
 4.40751602407545E-0001
-4.54470385098830E-0001
 3.63882119767368E-0001
-4.72189628286287E-0001
-4.24521523527801E-0002
-3.46945801051334E-0001
-4.03629733249545E-0001
-4.49680572142825E-0001
 2.99145672004670E-0001
 1.49860726436600E-0001
 2.42263370193541E-0001
-3.22045537410304E-0001
-1.27495629247278E-0001
-8.57484668958932E-0002
-3.39397594332695E-0001
 2.93566838139668E-0001
 2.80113176908344E-0001
 1.49834893411025E-0001
-4.24760707654059E-0001
 2.95468884753063E-0001
 1.58797413576394E-0001
-4.82944217743352E-0001
 4.19990701600909E-0001
 2.60702943662181E-0001
 1.83563708793372E-0001
 8.99219491984695E-0002
-1.90231571905315E-0001
 2.38193222554401E-0001
 2.20859272871166E-0001
 5.98003051709384E-0002
-2.52938676625490E-0001
 2.18655463540927E-0001
-1.34379761759192E-0001
 3.58158621704206E-0001
 4.23143791966140E-0001
-4.21860576374456E-0001
-1.53515938203782E-0001
-3.79872457357123E-0001
-2.76614150032401E-0001
 4.20791676733643E-0002
 3.35409897379577E-0002
 1.60757908364758E-0001
-2.03960253857076E-0001
-3.32738261204213E-0002
 3.29995849169791E-0002
-1.14151607500389E-0001
 2.93878145515919E-0001
-1.51597482617944E-0002
-3.96858683321625E-0001
 3.09218451147899E-0001
 1.48058875463903E-0001
 3.12513272510841E-0001
 3.75939213205129E-0001
 9.83015845995396E-0002
-1.64087656885386E-0002
 2.64000712195411E-0001
-3.81284423638135E-0001
-1.80066088447347E-0001
-4.64221137575805E-0001
-2.28563993005082E-0001
 2.02137590385973E-0002
-1.91786944167688E-0001
-3.22985824197531E-0001
-4.36972787138075E-0002
-2.64540995005518E-0001
 3.26302345609292E-0001
-8.67006378248334E-0002
 4.95395280886441E-0002
 1.73783351201564E-0001
 4.44055325118825E-0001
 4.59868939593434E-0001
 2.07153002033010E-0001
 2.64389592688531E-0001
 3.03335578879341E-0001
 2.55288877524436E-0001
 1.82132248301059E-0002
 1.83829309884459E-0001
-3.07093131588772E-0001
-4.76592719554901E-0001
-2.47892796760425E-0001
-2.20230041537434E-0001
 1.04768581455573E-0001
-2.57468366064131E-0001
-3.58074900461361E-0001
 1.75426021683961E-0001
-3.06188506307080E-0001
 1.31207613274455E-0001
-2.49145725509152E-0001
 2.89029225241393E-0001
-1.87331157037988E-0001
 9.97445452958345E-0003
 2.18456142814830E-0001
 2.52712814603001E-0001
 4.36377159785479E-0002
-3.51528111845255E-0001
-6.62991588469595E-0002
-3.48151051439345E-0002
-1.00454252446070E-0001
 4.57273635081947E-0001
-6.83652914594859E-0002
 2.62565833050758E-0001
-3.84561867685989E-0001
-3.66177534684539E-0001
 6.05555793736130E-0002
 4.41764723043889E-0001
-2.97040051082149E-0001
-3.78158180974424E-0001
-2.83429111121222E-0001
 1.20769912842661E-0001
 1.89308796776459E-0001
-6.40100985765457E-0003
-3.07586408918723E-0001
-3.29771405551583E-0001
-2.87367254728451E-0001
-3.85605127550662E-0001
 4.37390889273956E-0001
-2.99309543799609E-0001
-1.04251404525712E-0001
 1.98655268177390E-0001
 2.75340778985992E-0001
 3.39890397619456E-0001
-3.29944545635954E-0001
-3.83001240901649E-0001
 3.77471403451636E-0001
 2.84445306751877E-0001
 4.71518621547148E-0001
-4.36343859881163E-0001
-4.63041778421029E-0001
-1.39660099986941E-0001
 4.80598788475618E-0001
 4.43616415373981E-0001
 4.21739884186536E-0002
-4.23423375468701E-0001
 3.28001550165936E-0001
-4.11125643178821E-0001
 1.95426548132673E-0001
-9.36353770084679E-0002
-6.18777705822140E-0002
 1.63154625333846E-0001
 2.74079439463094E-0001
 2.80222760979086E-0001
 4.32061013532802E-0001
 3.64487454295158E-0001
-1.90696862991899E-0002
-4.74628283176571E-0001
 2.62083403533325E-0001
-2.14989104308188E-0001
-3.19277834845707E-0001
 2.35790133941919E-0001
-5.99024118855596E-0004
 3.73746287077665E-0002
-3.03376258816570E-0002
-1.92690164316446E-0001
 4.47147456696257E-0001
 7.12033081799746E-0003
 3.74824562342837E-0001
 1.22125102672725E-0001
 4.25108475610614E-0004
 3.40413611382246E-0001
 2.30308261001483E-0001
 1.17091012652963E-0001
 4.25296429311857E-0001
 2.65025077387691E-0002
 2.70313911605626E-0002
-2.79814157169312E-0001
 4.78596164612100E-0001
 1.84277543798089E-0001
-2.16969443252310E-0001
-1.10487465281039E-0001
 4.04386313166469E-0002
 4.12308351136744E-0001
 2.31144150020555E-0001
-2.60785778518766E-0001
-3.18704645382240E-0001
 3.11731852591038E-0001
-1.29046730464324E-0001
-1.33211822248995E-0002
-1.64481982821599E-0001
 4.13670083507895E-0002
 1.81855450617149E-0001
 2.05407672096044E-0001
 3.18172085098922E-0003
 1.44311245530843E-0002
-4.55853791674599E-0001
-3.82076718378812E-0001
-3.47876439103857E-0001
 9.62327243760228E-0002
-3.35016607074067E-0001
 4.13091069553047E-0001
-2.57948487298563E-0001
-8.77840183675289E-0002
-4.43890642141923E-0001
-1.77769775036722E-0001
 4.25986310001463E-0002
 1.25731716863811E-0001
 3.60205940203741E-0001
 4.38388605136424E-0001
-3.32802438409999E-0001
-2.05090044066310E-0001
-4.27242746343836E-0001
-4.86843299586326E-0001
 4.94650365551934E-0001
 1.68009051121771E-0001
 4.56295293988660E-0001
 2.15395661536604E-0001
 4.00268655968830E-0001
-4.73383635282516E-0001
-3.06096642976627E-0001
 8.62543894909322E-0002
 4.68459047144279E-0001
-6.39244848862290E-0002
-4.21147730899975E-0001
 1.74850687850267E-0001
-3.91371083678678E-0001
 1.25151854008436E-0002
 2.87244430044666E-0001
-4.11008522380143E-0001
 2.46287477901205E-0001
 6.58544944599271E-0002
 3.05406686384231E-0002
 4.45307074580342E-0001
 1.12171701621264E-0002
 2.28159930557013E-0001
 1.34844910586253E-0001
 4.53174529131502E-0001
-4.05409645522013E-0001
 4.26728847436607E-0001
 3.43821658985689E-0001
-3.83194971363991E-0001
 1.96906327037141E-0001
 3.11274522915483E-0001
-1.07878712704405E-0001
-2.10129637736827E-0001
 2.38623643061146E-0001
 4.94587779976428E-0001
 1.46188144804910E-0001
 6.70434483326972E-0002
 2.55362753523514E-0001
-2.83949829638004E-0001
-1.40673525398597E-0001
 2.46827924158424E-0001
 1.49553954368457E-0001
-2.12626279331744E-0001
 3.37899144040421E-0001
-1.49948201607913E-0001
 2.20405648229644E-0001
 4.29942240938544E-0001
 6.55341877136379E-0002
 4.28400165867060E-0001
-3.55932081351057E-0001
 3.63129195757210E-0001
-4.17785837082192E-0001
 1.47361984942108E-0001
 3.25866416795179E-0001
 2.52967137843370E-0001
-3.34876682376489E-0001
-1.22034082654863E-0001
 2.96481560682878E-0001
 3.80543704144657E-0001
 1.08127570943906E-0001
 2.81680230516940E-0001
 7.39480468910187E-0002
 1.39499174430966E-0001
-3.53237693896517E-0001
-3.77148237545043E-0001
-3.36650325218216E-0001
-2.77999407611787E-0001
-1.74397024093196E-0001
 2.93058949057013E-0001
 1.16084483219310E-0001
-3.97432550787926E-0001
-1.45106479292735E-0001
 2.81753913965076E-0001
-1.79424800211564E-0001
-3.20876070298254E-0001
-2.46692401124164E-0001
 7.75686209090054E-0002
-5.36999974865466E-0002
 1.80652720853686E-0001
 3.23717629769817E-0001
-2.65339911449701E-0001
-2.86981405923143E-0001
-2.99174617044628E-0001
-2.41153350798413E-0001
 8.84696678258479E-0002
 4.07068588538095E-0001
-3.30157168209553E-0002
-7.63220225926489E-0002
 3.55271381791681E-0001
 3.16607210552320E-0001
 2.03851091675460E-0001
-3.88502300484106E-0001
-4.00115672033280E-0001
 7.67330708913505E-0003
 2.01336840167642E-0001
 3.20444958517328E-0001
-1.94075856823474E-0001
-3.87055328348652E-0001
 4.45828543044627E-0001
 3.47445060731843E-0001
-4.67031469102949E-0001
 5.50656809937209E-0002
-7.56726190447807E-0002
 2.46400393778458E-0001
 3.95011851098388E-0001
 3.76420244341716E-0001
 4.60813446901739E-0001
-5.24858429562300E-0002
-1.55416227411479E-0001
-4.02774934889749E-0001
-3.05787945166230E-0001
 8.46219046507031E-0002
-3.09301214292645E-0003
-2.26181784877554E-0001
 5.73366107419133E-0002
 3.27405900927261E-0001
 4.78468990419060E-0001
 1.79018021328375E-0001
 3.66183046251535E-0001
-2.34632711624727E-0001
-4.65617085341364E-0001
-2.23572734976187E-0001
-1.21049185283482E-0001
-3.59568931860849E-0001
-1.21087561827153E-0001
 4.10557693568990E-0001
-6.58345501869917E-0002
-2.49411070253700E-0002
 2.35357466153800E-0002
 3.84649844607338E-0001
-4.72722313366830E-0001
-1.07255327282473E-0001
 6.69235610403121E-0002
 3.48063182784244E-0001
 4.35114145278931E-0001
-3.22232007747516E-0001
 1.81206227745861E-0001
-3.34888451034203E-0001
-2.52445423044264E-0001
-1.28919658018276E-0001
 2.78904870618135E-0001
-3.12781078042462E-0001
-8.41893274337053E-0002
-5.08008392062038E-0002
-4.05098394025117E-0001
-3.99729507276788E-0001
-3.23318566195667E-0001
 3.82984691532329E-0001
 1.67823819909245E-0001
-2.30965948896483E-0001
 4.62160106748343E-0001
 1.23174648964777E-0001
 4.55217508133501E-0001
-2.49473314965144E-0001
 1.53767677955329E-0001
-1.90448299748823E-0001
-4.33115321677178E-0001
 3.98201792268083E-0001
 2.90987933054566E-0001
 2.50618757912889E-0001
-1.49240185040981E-0001
-2.71168595412746E-0001
 9.31790778413415E-0002
-2.93429146986455E-0002
-1.84299593325704E-0001
 4.73958824528381E-0001
-9.56630781292915E-0002
-1.28957785433158E-0001
-3.74433463905007E-0001
 4.87796574598178E-0001
-7.99153754487634E-0002
 3.02692677127197E-0001
-3.51035467814654E-0001
 4.33444658992812E-0001
 3.06264003738761E-0001
 9.65265466365963E-0002
-2.00970314908773E-0001
 4.19304137816653E-0001
 6.85034068301320E-0002
 3.48800794454291E-0001
-3.52376976516098E-0001
-4.92438986198977E-0001
 2.82137144356966E-0001
 8.20845761336386E-0003
-4.51682845596224E-0001
 2.66615431522951E-0001
-4.58148513920605E-0001
-4.38391380710527E-0001
 2.52546165604144E-0001
-2.10668810876086E-0001
-2.59567780420184E-0001
 3.65264201769605E-0001
-2.46705409605056E-0001
-1.51019437471405E-0001
-4.64011228643358E-0001
 4.18462571920827E-0001
 3.40700434986502E-0001
 1.14759442163631E-0001
 1.17029890418052E-0001
-3.73606040840968E-0001
 1.03947268333286E-0001
-4.01252217823640E-0001
 1.24765894375741E-0001
-1.50837314082310E-0001
 3.63820374477655E-0001
-2.43809637846425E-0001
-1.57987521961331E-0001
 2.83806210616603E-0001
-2.29698032606393E-0001
-8.90271386597306E-0002
 8.07108450680971E-0003
-2.38030168693513E-0002
 4.95804683305323E-0002
-7.18317546416074E-0002
-1.31039161235094E-0001
-4.90297887241468E-0001
-3.65151154343039E-0001
 3.05528465425596E-0001
 3.22377043776214E-0001
 1.67475848691538E-0001
-3.34732982795686E-0001
 1.05796470073983E-0001
 2.66751239076257E-0001
 1.15259872982278E-0001
 8.74633151106536E-0002
 4.01713529368863E-0001
-4.86212178133428E-0001
 4.01566406013444E-0001
-1.56049986835569E-0001
 1.55596871627495E-0001
-1.26147769391537E-0001
-1.77880875533447E-0001
 3.82827916648239E-0001
-2.94637367362157E-0001
 2.73585691116750E-0001
-5.45731082092971E-0002
-2.68449853174388E-0002
 2.78869117377326E-0001
 1.51215251535177E-0002
-1.53634698828682E-0001
-4.39645804930478E-0001
 2.08455374231562E-0001
-4.63721978478134E-0001
 3.44641030998901E-0001
 1.46035021636635E-0001
-2.32449918286875E-0001
 2.81102869659662E-0001
-2.04985987162217E-0001
-7.33954259194434E-0002
-1.98774252319708E-0001
-4.59855844266713E-0001
-2.73847588105127E-0001
-3.24957649689168E-0001
-4.27426778944209E-0001
 3.69822921231389E-0001
-1.25004580011591E-0001
 1.00214231293648E-0001
 4.96771516045555E-0001
-4.97177159413695E-0002
 4.13498861016706E-0001
 1.68100508395582E-0001
-3.15272051142529E-0001
-8.91187787055969E-0003
 4.14638608926907E-0001
-3.80687026772648E-0001
 4.68163586920127E-0001
 4.41563194617629E-0002
-1.45453181816265E-0001
 1.67276069987565E-0001
 3.28019010601565E-0001
-1.66718425229192E-0001
-3.02344033261761E-0001
 1.11447110306471E-0001
-1.01944612571969E-0001
-4.03572274371982E-0002
-1.38274288503453E-0001
 3.49950550589710E-0001
-3.44741411972791E-0002
-4.07340083271265E-0001
 1.09627556288614E-0001
 2.60013318620622E-0002
-3.59207760775462E-0001
 5.57762663811445E-0003
 1.64762332336977E-0001
 2.92492282111198E-0001
 1.17762028006836E-0001
 6.51501957327127E-0002
-4.03014508774504E-0001
-7.08794188685715E-0002
-3.02979266503826E-0001
 3.48032126203179E-0002
 2.75915210368112E-0001
-2.03571712132543E-0001
-6.46549020893872E-0003
 3.00646744668484E-0001
 4.38498310977593E-0001
 3.61131930258125E-0001
-4.99201894039288E-0001
-1.20284915901720E-0001
-3.32291011465713E-0001
-2.22883842419833E-0001
-6.66968722362071E-0002
-1.80191943421960E-0001
 3.29255355754867E-0001
 2.56466455291957E-0001
 1.92016118671745E-0002
-1.49691107682884E-0001
 2.63168798061088E-0001
-2.85084077622741E-0001
-3.34960087435320E-0001
-1.06646340340375E-0001
-2.22848858451471E-0001
-7.39188888110220E-0002
-3.35562099004164E-0001
 2.94727261178195E-0001
 2.38554633455351E-0001
-3.31138070207089E-0001
 3.72588476864621E-0001
-1.16139007732272E-0001
-1.88130264868960E-0001
-3.97619393188506E-0001
 1.84523926582187E-0002
 2.22306662239134E-0001
 1.38595727505162E-0001
-1.47165281232446E-0001
-4.23476609634236E-0001
-3.49937722086906E-0001
 6.36912905611098E-0003
-4.53360720071942E-0001
 3.70038650697097E-0001
-1.08757102862000E-0002
 3.04224926279858E-0001
-2.25767105352134E-0001
-1.72490445198491E-0001
 1.36414002627134E-0002
-1.89134383341298E-0001
-2.81077027786523E-0001
 6.44477584864944E-0002
 4.60449354723096E-0002
-3.87186935869977E-0001
-6.48549958132207E-0002
 2.12161578936502E-0001
 2.88530778139830E-0001
 1.99318167055026E-0001
 1.05109042488038E-0002
-3.34502306068316E-0001
-2.50732135958970E-0001
-4.69096661312506E-0001
 9.60214105434716E-0002
-3.28596846433356E-0001
-1.27291759476066E-0001
-3.71587199857458E-0001
 3.88175505213439E-0002
-6.98172955308110E-0002
 2.33373687602580E-0001
 4.79445685865358E-0001
 1.01846168283373E-0001
 1.31326426519081E-0001
-9.75060984492302E-0002
 3.09046961599961E-0001
-4.95185485575348E-0001
-4.04217317933217E-0001
 3.46871240995824E-0001
-4.88468845142052E-0001
 2.70808898378164E-0001
 4.46551377652213E-0001
-3.06529644876719E-0002
-2.09686102112755E-0001
 1.12952403258532E-0001
-2.05274617765099E-0002
-3.49755543284118E-0001
 3.02626283140853E-0001
 3.45476663205773E-0001
 1.56085193855688E-0001
-1.00837048143148E-0001
-1.44012968754396E-0001
 5.35827032290399E-0002
 3.90431578969583E-0001
 4.76499239914119E-0001
 4.53307471470907E-0001
 6.46584155037999E-0003
 5.16816440504044E-0002
-4.05930129811168E-0001
-2.66495665302500E-0001
 4.78796544484794E-0002
 3.54452879866585E-0001
 5.42103433981538E-0002
 1.04495358886197E-0001
-5.13859963975847E-0002
-4.41299545811489E-0001
-6.32742047309875E-0002
-3.84547292953357E-0001
-4.47378740645945E-0002
-3.48947338992730E-0001
-3.06931757368147E-0001
-1.34810802293941E-0001
-4.80348214041442E-0001
-7.05333177465945E-0002
-2.42884607985616E-0001
 4.93552347877994E-0001
-5.66845093853772E-0002
 1.63079662015662E-0001
 3.19260107353330E-0002
 5.27012285310775E-0002
-7.86252333782613E-0002
 2.49130093259737E-0001
-1.38153139501810E-0001
 3.05141132557765E-0001
 2.20213500317186E-0001
-4.61175482952967E-0001
 3.49346193484962E-0001
 2.45391055243090E-0001
-2.66846599988639E-0002
 2.54024534253404E-0001
 1.25948810949922E-0001
 3.92158987233415E-0001
 3.29640160780400E-0001
-3.33370870212093E-0001
-6.33523156866431E-0002
 1.47900020005181E-0001
 4.38914591912180E-0001
-3.74726906884462E-0002
-3.52832861244678E-0001
 2.72632263833657E-0001
 8.21160664781928E-0003
-3.80039515439421E-0002
-4.66547400690615E-0001
-2.31114421738312E-0001
-8.58058254234493E-0002
 1.18418554542586E-0001
-3.72381005436182E-0002
-2.75341884931549E-0001
-3.94602023530751E-0001
 4.67197840800509E-0001
-1.74266847781837E-0001
-8.87443262618035E-0002
 2.78928181622177E-0001
 4.46740613086149E-0001
 3.28804183751345E-0001
 1.82888869429007E-0001
 6.59452877007425E-0002
-2.36613530898467E-0001
 6.35852944105864E-0003
-2.50968865584582E-0002
-2.89684976916760E-0001
-2.77842589886859E-0001
 6.19729924947023E-0002
 4.47516406187788E-0001
 4.74797311704606E-0001
-3.04797334829345E-0001
 3.98141765035689E-0001
 7.19399426598102E-0002
 2.59149300400168E-0001
-3.50186172174290E-0001
-5.61478883028030E-0002
-2.94243469601497E-0001
 1.64517448749393E-0001
-9.21146946493536E-0002
 1.39386615715921E-0001
 4.54431819962338E-0001
-1.15063185803592E-0002
-4.41304919542745E-0001
-3.12273012474179E-0001
-1.34166652103886E-0001
 3.85210603009909E-0001
 1.96880785515532E-0001
-6.80655641481280E-0002
 2.54632392199710E-0001
-3.25149224605411E-0001
-9.25139107275754E-0002
 4.67881601303816E-0001
 2.03463640296832E-0001
-4.63054942432791E-0001
-3.30047603929415E-0001
-1.48288947530091E-0001
-4.62282330496237E-0001
 7.18350079841912E-0002
-3.97069142432883E-0001
-4.88604655489326E-0001
 3.20841239998117E-0001
-3.53256505914032E-0002
-2.78210303047672E-0001
 2.21773640252650E-0001
-3.32979599712417E-0001
-2.63655503746122E-0001
 1.30691845668480E-0001
-2.47560106217861E-0001
 4.18121405178681E-0001
 3.15659144427627E-0001
-1.78882107371464E-0001
-4.52142403461039E-0001
-1.82355537544936E-0002
 4.17232923675328E-0001
 4.98709345934913E-0001
-4.50923914089799E-0001
-1.22594805201515E-0001
 4.59389112424105E-0001
 1.10307207098230E-0001
-4.83576583676040E-0001
-2.12700842646882E-0001
 6.48141512647271E-0003
-6.93914224393666E-0003
 4.62550792843103E-0001
 1.59223843598738E-0001
-2.99951978959143E-0002
-1.82517741108313E-0001
 5.52035672590137E-0002
-3.42166253132746E-0001
 5.28704118914902E-0002
-2.53679537447169E-0001
 9.90937966853380E-0002
 1.15231371019035E-0002
 1.71219516079873E-0001
 4.81131436070427E-0001
 4.56249364651740E-0001
 5.16716663260013E-0002
-1.61848453339189E-0001
 1.18418198777362E-0001
 1.42146646976470E-0002
-8.85221338830888E-0003
-2.56258814129978E-0001
-1.27837287727743E-0002
-4.38522153533995E-0001
 2.38944980548695E-0001
 1.57195185311139E-0002
-1.10000563086941E-0001
-3.20500375702977E-0001
 2.97825804213062E-0001
-1.04805753100663E-0001
 4.18780816486105E-0001
 1.07186483219265E-0002
-4.58151257364079E-0001
-1.88216031994671E-0001
 2.68284254474565E-0001
-4.88091561943293E-0001
-7.93471222277731E-0002
 9.25415134988725E-0002
-2.81938981497660E-0001
-4.47739121504128E-0001
-1.12624631030485E-0001
-2.10958648007363E-0001
-2.94573188992217E-0001
-3.44287212938070E-0002
 9.70767459366471E-0002
 3.57006053905934E-0001
 1.61094093462452E-0001
 4.15899992920458E-0001
-3.27450985787436E-0001
 1.72846818808466E-0001
-4.70625276910141E-0001
-3.13914395868778E-0001
 8.43815731350332E-0002
 1.21493065264076E-0001
-3.55172097915784E-0001
-2.51515329815447E-0001
-5.78400536905974E-0002
-2.60113916825503E-0001
 3.87228439329192E-0001
-2.72686967626214E-0001
 2.43672324577346E-0001
-3.49488251376897E-0001
-2.13269675383344E-0001
 1.11963686533272E-0001
-1.21001078514382E-0001
 2.69347301218659E-0001
-4.98899384634569E-0001
-1.69323783367872E-0001
 4.36359141254798E-0001
 2.25971839390695E-0002
-1.63101364159957E-0001
 4.39327908679843E-0002
-3.93408440751955E-0001
-4.43407054524869E-0001
-2.63524511130527E-0001
-2.33044279739261E-0001
-2.66858285060152E-0001
-3.24767794925720E-0001
 4.02668880065903E-0001
-3.19318420253694E-0001
 3.04432717384771E-0001
-1.06683201156556E-0002
 4.83068254543468E-0001
-2.59413108229637E-0001
 4.35493663186207E-0001
-4.87730725202709E-0001
-1.42747538629919E-0002
 4.42740372382104E-0001
-3.64279133034870E-0001
-3.13709765207022E-0001
 3.48184439120814E-0001
-1.43543260172009E-0001
 4.09646904328838E-0001
-4.26147640217096E-0001
 3.31709442427382E-0001
-2.17072914354503E-0001
 4.87592467339709E-0001
 1.98385281953961E-0001
-3.37420723633841E-0001
-3.50799191743135E-0001
-2.66923967516050E-0001
 2.68838805612177E-0001
-4.07669928157702E-0001
-3.10589093714952E-0003
 2.38563411403447E-0002
-2.27604690473527E-0001
-2.01182917924598E-0001
-3.24999948963523E-0001
-3.46517307450995E-0001
 1.69721211772412E-0001
 2.99972006818280E-0001
 9.61751798167825E-0002
 5.02280492801219E-0002
 1.77132497075945E-0001
 3.02130629075691E-0001
 1.65877707302570E-0001
-1.39720044797286E-0001
 3.70049306657165E-0001
 1.54805764323100E-0001
-2.56267742253840E-0001
-3.07935734046623E-0001
 9.21145905740559E-0002
-1.66219477774575E-0001
-2.53503823652864E-0001
 6.85766919050366E-0002
 4.04351822566241E-0001
-3.75603119144216E-0001
 2.52002400346100E-0001
 3.84597153635696E-0001
 5.87367773987353E-0002
-7.30854265857488E-0002
 2.13453892618418E-0001
-8.43380501028150E-0002
-2.69441629294306E-0001
 3.55815287446603E-0001
-3.56555362232029E-0001
 1.75668738083914E-0001
-6.05643866583705E-0003
-4.45072823436931E-0001
 3.77082200720906E-0001
 1.69989327201620E-0001
-2.25078683812171E-0001
 4.00244684657082E-0001
-2.26413152180612E-0001
 3.40965283336118E-0001
 2.66400637570769E-0001
-4.87681317375973E-0001
-3.42577695846558E-0002
 2.52661347622052E-0001
-4.60562346968800E-0001
 2.50091917579994E-0001
-4.83427369035780E-0001
 3.11751666711643E-0001
 3.35166767705232E-0001
-3.91945225419477E-0001
-4.07378228381276E-0001
 7.14138357434422E-0002
-2.28229120839387E-0001
-3.11403649160638E-0001
 1.32081853225827E-0002
-8.48942461889237E-0002
-4.91343452595174E-0002
-3.28574157552794E-0001
-2.14967850595713E-0001
 1.67100291932002E-0001
-3.02327128592879E-0001
 4.51939243590459E-0001
-1.84908183291554E-0002
-7.33472264837474E-0002
-8.06421819142997E-0002
 3.70406358269975E-0001
 7.62050990015268E-0002
 1.72676267335191E-0001
 3.15905760508031E-0001
-2.96146875480190E-0001
 8.97476384416223E-0002
-6.42003070097417E-0002
 4.27912468556315E-0001
-1.57485748874024E-0001
 1.59589640796185E-0001
-4.15316261118278E-0001
 2.55663806106895E-0001
 3.22731166845188E-0001
 3.91998796723783E-0001
-4.76530407322571E-0001
-6.61206166259944E-0002
 1.38170282123610E-0001
 1.05648955330252E-0001
-1.52764515718445E-0001
 1.96495271753520E-0001
 1.23656331561505E-0003
-1.73812004737556E-0001
-2.47663958696648E-0001
-3.84139218833297E-0001
 4.76557419402525E-0001
-3.58842741698027E-0001
-2.51500542974100E-0001
-1.49275700096041E-0001
 1.58411901211366E-0001
-2.25362454541028E-0001
-3.04425291251391E-0002
 3.87383196968585E-0001
 3.13980213133618E-0001
 4.90996675565839E-0001
 1.29683161387220E-0001
-4.91627213079482E-0001
-3.35711462656036E-0001
-3.12886393629014E-0001
-7.79884483199567E-0002
 4.73069357220083E-0001
 2.24724170519039E-0001
-2.17545881867409E-0001
-9.34819725807756E-0002
 1.44582258071750E-0001
 3.76995973056182E-0001
-2.33626940287650E-0001
 1.84029567288235E-0001
-4.52689945232123E-0001
-4.05584869207814E-0001
-4.87981842830777E-0001
 4.03243785956874E-0001
 8.95357425324619E-0002
 4.92371229222044E-0001
-2.83789615146816E-0001
-1.02369210449978E-0001
 4.35436023864895E-0001
 1.25878640217707E-0001
 7.46758989989758E-0002
-9.07156383618712E-0004
 2.60879648383707E-0001
-2.93931778753176E-0001
-4.47995466180146E-0001
-1.74743146402761E-0001
 3.77389815170318E-0001
 1.57499327091500E-0001
-1.44290139898658E-0001
 8.72746577952057E-0002
-4.13543623872101E-0002
 1.88167134067044E-0001
 4.73765806294978E-0001
-2.84993867157027E-0001
-1.46102329250425E-0001
-2.05919723259285E-0001
-1.15005157887935E-0001
 3.46460111672059E-0001
 2.22672501113266E-0001
 3.70283797150478E-0001
-1.98317275382578E-0001
-2.16318860184401E-0002
-2.48586009256542E-0002
-1.49797593476251E-0001
-4.46205193176866E-0001
 3.24765889206901E-0001
-2.47471966315061E-0001
-4.54820940503851E-0001
-2.58310912176967E-0002
-3.19542228011414E-0001
 4.31930250022560E-0001
-3.93916159169748E-0001
 3.94059751182795E-0001
 3.36238850140944E-0001
 3.89930909033865E-0001
 2.78868164634332E-0001
-3.91590048559010E-0001
-1.57250054879114E-0001
 9.37278987839818E-0003
 3.75939286081120E-0001
-7.97774177044630E-0002
-3.30159595003352E-0001
 1.63672554772347E-0001
-3.64769874373451E-0001
-3.76589707098901E-0001
 5.83137099165469E-0002
-3.36951223667711E-0001
-1.11160594271495E-0001
-4.66504007577896E-0001
 1.10930890077725E-0001
-1.02960972581058E-0001
 2.13117100065574E-0001
 4.25540096126497E-0001
 4.19546756194904E-0001
 1.57681033480912E-0001
 4.82070195255801E-0001
 4.88669333979487E-0001
-2.24746057530865E-0001
 3.77732887398452E-0001
-4.03623492456973E-0003
 1.56582121737301E-0001
-2.41590237943456E-0001
 2.68307326827198E-0001
 1.06992357177659E-0001
-7.65945054590702E-0002
 2.55420875037089E-0001
 9.02950740419328E-0002
 1.38966923113912E-0002
 4.27860300987959E-0003
 1.99160768883303E-0001
-4.56047761719674E-0001
 1.47400676039979E-0001
-4.99622281640768E-0002
 7.98950514290482E-0002
-4.88973219413310E-0001
-1.81656277040020E-0001
-4.24621879123151E-0001
 2.35895563382655E-0002
-3.66200958844274E-0001
 5.03833934199065E-0002
-1.90133251249790E-0001
 4.84476261073723E-0001
-3.45886708237231E-0002
-2.30856657261029E-0001
 3.31182478927076E-0001
-1.51247982634231E-0001
 1.75861575175077E-0001
-2.30318417074159E-0001
 8.99571683257818E-0002
 4.96285094181076E-0001
 4.80360458604991E-0002
 1.34154056897387E-0001
 8.55935784056783E-0002
 1.17204533191397E-0001
 2.48156121466309E-0001
 2.15485251974314E-0002
 2.43480876088142E-0003
 3.30247316742316E-0001
-3.94985864404589E-0001
 1.36376521550118E-0003
-4.34339706785977E-0001
-1.00261651678010E-0001
 3.82373277563602E-0001
 3.53109082905576E-0001
-2.73716641589999E-0001
 9.80782455299050E-0002
 2.78906557243317E-0001
 3.49913700483739E-0003
 3.46253449097276E-0002
 1.06139455456286E-0002
 1.40049832407385E-0001
 2.32190757524222E-0002
-1.88358709216118E-0001
-1.70232876902446E-0001
-3.83856101427227E-0001
-1.44865013891831E-0001
-2.25278222933412E-0002
 4.35295420931652E-0001
 2.51240641344339E-0001
-3.04175344528630E-0001
-3.53401260450482E-0001
-1.92438507219777E-0001
-2.63051748741418E-0001
-2.97696354100481E-0001
-1.51028166525066E-0001
 7.06848588306457E-0002
 3.15690501127392E-0001
-5.41783191729337E-0002
-1.35056264698505E-0002
 2.12451573694125E-0001
-4.32244914118201E-0001
 2.84604344284162E-0001
-1.15770173259079E-0001
-2.22143293125555E-0001
 6.65060249157250E-0002
-4.22584907384589E-0001
-4.54287728294730E-0001
 8.31546357367188E-0002
-3.63864873070270E-0001
-9.01874213013798E-0002
-2.82669803127646E-0002
-2.52707849023864E-0001
 1.96327517274767E-0001
-2.45021711336449E-0001
-3.48021201789379E-0001
-4.12400625413284E-0001
 4.28216227795929E-0001
 2.40989491110668E-0001
-4.11103502847254E-0001
 1.76613490330055E-0001
-2.53999150823802E-0001
-5.35875011701137E-0002
-3.68405226618052E-0002
-3.93089713295922E-0001
 3.08605245780200E-0001
-1.03908756980672E-0001
-1.99889558367431E-0001
 2.60818512411788E-0001
 5.57493329979479E-0002
-3.20993839995936E-0001
 2.46555868536234E-0001
-3.68107955669984E-0001
 2.80991708859801E-0003
-1.39921609545127E-0001
 3.17287008278072E-0001
 4.95014867978171E-0001
 2.78845597524196E-0001
 1.07794291106984E-0001
 2.20702441409230E-0001
-2.79861295130104E-0002
-3.57839268166572E-0001
-2.90474741021171E-0001
-3.77092800103128E-0001
 2.89654446067289E-0001
 4.57783462945372E-0001
 3.96417868090793E-0001
 4.59663450717926E-0001
 2.76893913978711E-0001
 3.71232809033245E-0001
-3.50270681316033E-0001
 1.55567741952837E-0001
-1.01732251001521E-0001
 1.62949815858155E-0001
-8.95168010611087E-0002
 3.59829811379313E-0001
 3.70283624390140E-0001
-4.82232228387147E-0001
 3.64320559194312E-0001
-4.41972042433918E-0001
-3.42301732627675E-0001
-3.06203515734524E-0001
 2.23421298665926E-0001
 1.69215973466635E-0001
 3.96552127087489E-0001
 3.25095621403307E-0001
-3.22629135334864E-0001
-1.22433574870228E-0002
-4.59163144929335E-0001
-1.57487887423486E-0001
-6.51527356822044E-0002
 7.92567972093821E-0002
 2.79670598218217E-0001
 2.47056614141911E-0001
 2.80033887829632E-0002
 4.89978940226138E-0001
 2.18561042565852E-0002
 2.20194036606699E-0001
 3.01419649971649E-0001
 3.79104427993298E-0001
 4.94696639711037E-0001
-1.94576865527779E-0001
-2.42498070234433E-0001
 4.33223216794431E-0001
 2.53944720374420E-0001
 1.45520158577710E-0001
-3.19800158264115E-0001
-3.27574828639627E-0001
 1.51758654275909E-0001
 9.82157094404101E-0003
 2.08920305361971E-0001
 7.36793596297503E-0003
[truncated: 71,017 more chars]
