# Supplementary material for: A Method for Estimating the Entropy of Time Series Using Artificial Neural Networks
Source: Entropy (Basel). 2021 Oct 29;23(11):1432. doi: 10.3390/e23111432 (PMC8621949; doi:10.3390/e23111432)
Supplement: Supplementary file 1 [file entropy-23-01432-s001.zip › NNetEn calculator 1.0.0.0/Data_example 3 (Binary discrete map).txt]

0	1
0	0
0	1
0	0
0	1
0	0
0	1
0	0
0	1
0	0
0	1
0	0
0	1
0	0
0	1
0	0
0	1
0	0
0	1
0	0
0	1
0	0
0	1
0	0
0	1
0	0
0	1
0	0
0	1
0	0
0	1
0	0
0	1
0	0
0	1
0	0
0	1
0	0
0	1
0	0
0	1
0	0
0	1
0	0
0	1
0	0
0	1
0	0
0	1
0	0
0	1
0	0
0	1
0	0
0	1
0	0
0	1
0	0
0	1
0	0
0	1
0	0
0	1
0	0
0	1
0	0
0	1
0	0
0	1
0	0
0	1
0	0
0	1
0	0
0	1
0	0
0	1
0	0
0	1
0	0
0	1
0	0
0	1
0	0
0	1
0	0
0	1
0	0
0	1
0	0
0	1
0	0
0	1
0	0
0	1
0	0
0	1
0	0
0	1
0	0
0	1
0	0
0	1
0	0
0	1
0	0
0	1
0	0
0	1
0	0
0	1
0	0
0	1
0	0
0	1
0	0
0	1
0	0
0	1
0	0
0	1
0	0
0	1
0	0
0	1
0	0
0	1
0	0
0	1
0	0
0	1
0	0
0	1
0	0
0	1
0	0
0	1
0	0
0	1
0	0
0	1
0	0
0	1
0	0
0	1
0	0
0	1
0	0
0	1
0	0
0	1
0	0
0	1
0	0
0	1
0	0
0	1
0	0
0	1
0	0
0	1
0	0
0	1
0	0
0	1
0	0
0	1
0	0
0	1
0	0
0	1
0	0
0	1
0	0
0	1
0	0
0	1
0	0
0	1
0	0
0	1
0	0
0	1
0	0
0	1
0	0
0	1
0	0
0	1
0	0
0	1
0	0
0	1
0	0
0	1
0	0
0	1
0	0
0	1
0	0
0	1
0	0
0	1
0	0
0	1
0	0
0	1
0	0
0	1
0	0
0	1
0	0
0	1
0	0
0	1
0	0
0	1
0	0
0	1
0	0
0	1
0	0
0	1
0	0
0	1
0	0
0	1
0	0
0	1
0	0
0	1
0	0
0	1
0	0
0	1
0	0
0	1
0	0
0	1
0	0
0	1
0	0
0	1
0	0
0	1
0	0
0	1
0	0
0	1
0	0
0	1
0	0
0	1
0	0
0	1
0	0
0	1
0	0
0	1
0	0
0	1
0	0
0	1
0	0
0	1
0	0
0	1
0	0
0	1
0	0
0	1
0	0
0	1
0	0
0	1
0	0
0	1
0	0
0	1
0	0
0	1
0	0
0	1
0	0
0	1
0	0
0	1
0	0
0	1
0	0
0	1
0	0
0	1
0	0
0	1
0	0
0	1
0	0
0	1
0	0
0	1
0	0
0	1
0	0
0	1
0	0
0	1
0	0
0	1
0	0
0	1
0	0
0	1
0	0
0	1
0	0
0	1
0	0
0	1
0	0
0	1
0	0
0	1
0	0
0	1
0	0
0	1
0	0
0	1
0	0
0	1
0	0
0	1
0	0
0	1
0	0
0	1
0	0
0	1
0	0
0	1
0	0
0	1
0	0
0	1
0	0
0	1
0	0
0	1
0	0
0	1
0	0
0	1
0	0
0	1
0	0
0	1
0	0
0	1
0	0
0	1
0	0
0	1
0	0
0	1
0	0
0	1
0	0
0	1
0	0
0	1
0	0
0	1
0	0
0	1
0	0
0	1
0	0
0	1
0	0
0	1
0	0
0	1
0	0
0	1
0	0
0	1
0	0
0	1
0	0
0	1
0	0
0	1
0	0
0	1
0	0
0	1
0	0
0	1
0	0
0	1
0	0
0	1
0	0
0	1
0	0
0	1
0	0
0	1
0	0
0	1
0	0
0	1
0	0
0	1
0	0
0	1
0	0
0	1
0	0
0	1
0	0
0	1
0	0
0	1
0	0
0	1
0	0
0	1
0	0
0	1
0	0
0	1
0	0
0	1
0	0
0	1
0	0
0	1
0	0
0	1
0	0
0	1
0	0
0	1
0	0
0	1
0	0
0	1
0	0
0	1
0	0
0	1
0	0
0	1
0	0
0	1
0	0
0	1
0	0
0	1
0	0
0	1
0	0
0	1
0	0
0	1
0	0
0	1
0	0
0	1
0	0
0	1
0	0
0	1
0	0
0	1
0	0
0	1
0	0
0	1
0	0
0	1
0	0
0	1
0	0
0	1
0	0
0	1
0	0
0	1
0	0
0	1
0	0
0	1
0	0
0	1
0	0
0	1
0	0
0	1
0	0
0	1
0	0
0	1
0	0
0	1
0	0
0	1
0	0
0	1
0	0
0	1
0	0
0	1
0	0
0	1
0	0
0	1
0	0
0	1
0	0
0	1
0	0
0	1
0	0
0	1
0	0
0	1
0	0
0	1
0	0
0	1
0	0
0	1
0	0
0	1
0	0
0	1
0	0
0	1
0	0
0	1
0	0
0	1
0	0
0	1
0	0
0	1
0	0
0	1
0	0
0	1
0	0
0	1
0	0
0	1
0	0
0	1
0	0
0	1
0	0
0	1
0	0
0	1
0	0
0	1
0	0
0	1
0	0
0	1
0	0
0	1
0	0
0	1
0	0
0	1
0	0
0	1
0	0
0	1
0	0
0	1
0	0
0	1
0	0
0	1
0	0
0	1
0	0
0	1
0	0
0	1
0	0
0	1
0	0
0	1
0	0
0	1
0	0
0	1
0	0
0	1
0	0
0	1
0	0
0	1
0	0
0	1
0	0
0	1
0	0
0	1
0	0
0	1
0	0
0	1
0	0
0	1
0	0
0	1
0	0
0	1
0	0
0	1
0	0
0	1
0	0
0	1
0	0
0	1
0	0
0	1
0	0
0	1
0	0
0	1
0	0
0	1
0	0
0	1
0	0
0	1
0	0
0	1
0	0
0	1
0	0
0	1
0	0
0	1
0	0
0	1
0	0
0	1
0	0
0	1
0	0
0	1
0	0
0	1
0	0
0	1
0	0
0	1
0	0
0	1
0	0
0	1
0	0
0	1
0	0
0	1
0	0
0	1
0	0
0	1
0	0
0	1
0	0
0	1
0	0
0	1
0	0
0	1
0	0
0	1
0	0
0	1
0	0
0	1
0	0
0	1
0	0
0	1
0	0
0	1
0	0
0	1
0	0
0	1
0	0
0	1
0	0
0	1
0	0
0	1
0	0
0	1
0	0
0	1
0	0
0	1
0	0
0	1
0	0
0	1
0	0
0	1
0	0
0	1
0	0
0	1
0	0
0	1
0	0
0	1
0	0
0	1
0	0
0	1
0	0
0	1
0	0
0	1
0	0
0	1
0	0
0	1
0	0
0	1
0	0
0	1
0	0
0	1
0	0
0	1
0	0
0	1
0	0
0	1
0	0
0	1
0	0
0	1
0	0
0	1
0	0
0	1
0	0
0	1
0	0
0	1
0	0
0	1
0	0
0	1
0	0
0	1
0	0
0	1
0	0
0	1
0	0
0	1
0	0
0	1
0	0
0	1
0	0
0	1
0	0
0	1
0	0
0	1
0	0
0	1
0	0
0	1
0	0
0	1
0	0
0	1
0	0
0	1
0	0
0	1
0	0
0	1
0	0
0	1
0	0
0	1
0	0
0	1
0	0
0	1
0	0
0	1
0	0
0	1
0	0
0	1
0	0
0	1
0	0
0	1
0	0
0	1
0	0
0	1
0	0
0	1
0	0
0	1
0	0
0	1
0	0
0	1
0	0
0	1
0	0
0	1
0	0
0	1
0	0
0	1
0	0
0	1
0	0
0	1
0	0
0	1
0	0
0	1
0	0
0	1
0	0
0	1
0	0
0	1
0	0
0	1
0	0
0	1
0	0
0	1
0	0
0	1
0	0
0	1
0	0
0	1
0	0
0	1
0	0
0	1
0	0
0	1
0	0
0	1
0	0
0	1
0	0
0	1
0	0
0	1
0	0
0	1
0	0
0	1
0	0
0	1
0	0
0	1
0	0
0	1
0	0
0	1
0	0
0	1
0	0
0	1
0	0
0	1
0	0
0	1
0	0
0	1
0	0
0	1
0	0
0	1
0	0
0	1
0	0
0	1
0	0
0	1
0	0
0	1
0	0
0	1
0	0
0	1
0	0
0	1
0	0
0	1
0	0
0	1
0	0
0	1
0	0
0	1
0	0
0	1
0	0
0	1
0	0
0	1
0	0
0	1
0	0
0	1
0	0
0	1
0	0
0	1
0	0
0	1
0	0
0	1
0	0
0	1
0	0
0	1
0	0
0	1
0	0
0	1
0	0
0	1
0	0
0	1
0	0
0	1
0	0
0	1
0	0
0	1
0	0
0	1
0	0
0	1
0	0
0	1
0	0
0	1
0	0
0	1
0	0
0	1
0	0
0	1
0	0
0	1
0	0
0	1
0	0
0	1
0	0
0	1
0	0
0	1
0	0
0	1
0	0
0	1
0	0
0	1
0	0
0	1
0	0
0	1
0	0
0	1
0	0
0	1
0	0
0	1
0	0
0	1
0	0
0	1
0	0
0	1
0	0
0	1
0	0
0	1
0	0
0	1
0	0
0	1
0	0
0	1
0	0
0	1
0	0
0	1
0	0
0	1
0	0
0	1
0	0
0	1
0	0
0	1
0	0
0	1
0	0
0	1
0	0
0	1
0	0
0	1
0	0
0	1
0	0
0	1
0	0
0	1
0	0
0	1
0	0
0	1
0	0
0	1
0	0
0	1
0	0
0	1
0	0
0	1
0	0
0	1
0	0
0	1
0	0
0	1
0	0
0	1
0	0
0	1
0	0
0	1
0	0
0	1
0	0
0	1
0	0
0	1
0	0
0	1
0	0
0	1
0	0
0	1
0	0
0	1
0	0
0	1
0	0
0	1
0	0
0	1
0	0
0	1
0	0
0	1
0	0
0	1
0	0
0	1
0	0
0	1
0	0
0	1
0	0
0	1
0	0
0	1
0	0
0	1
0	0
0	1
0	0
0	1
0	0
0	1
0	0
0	1
0	0
0	1
0	0
0	1
0	0
0	1
0	0
0	1
0	0
0	1
0	0
0	1
0	0
0	1
0	0
0	1
0	0
0	1
0	0
0	1
0	0
0	1
0	0
0	1
0	0
0	1
0	0
0	1
0	0
0	1
0	0
0	1
0	0
0	1
0	0
0	1
0	0
0	1
0	0
0	1
0	0
0	1
0	0
0	1
0	0
0	1
0	0
0	1
0	0
0	1
0	0
0	1
0	0
0	1
0	0
0	1
0	0
0	1
0	0
0	1
0	0
0	1
0	0
0	1
0	0
0	1
0	0
0	1
0	0
0	1
0	0
0	1
0	0
0	1
0	0
0	1
0	0
0	1
0	0
0	1
0	0
0	1
0	0
0	1
0	0
0	1
0	0
0	1
0	0
0	1
0	0
0	1
0	0
0	1
0	0
0	1
0	0
0	1
0	0
0	1
0	0
0	1
0	0
0	1
0	0
0	1
0	0
0	1
0	0
0	1
0	0
0	1
0	0
0	1
0	0
0	1
0	0
0	1
0	0
0	1
0	0
0	1
0	0
0	1
0	0
0	1
0	0
0	1
0	0
0	1
0	0
0	1
0	0
0	1
0	0
0	1
0	0
0	1
0	0
0	1
0	0
0	1
0	0
0	1
0	0
0	1
0	0
0	1
0	0
0	1
0	0
0	1
0	0
0	1
0	0
0	1
0	0
0	1
0	0
0	1
0	0
0	1
0	0
0	1
0	0
0	1
0	0
0	1
0	0
0	1
0	0
0	1
0	0
0	1
0	0
0	1
0	0
0	1
0	0
0	1
0	0
0	1
0	0
0	1
0	0
0	1
0	0
0	1
0	0
0	1
0	0
0	1
0	0
0	1
0	0
0	1
0	0
0	1
0	0
0	1
0	0
0	1
0	0
0	1
0	0
0	1
0	0
0	1
0	0
0	1
0	0
0	1
0	0
0	1
0	0
0	1
0	0
0	1
0	0
0	1
0	0
0	1
0	0
0	1
0	0
0	1
0	0
0	1
0	0
0	1
0	0
0	1
0	0
0	1
0	0
0	1
0	0
0	1
0	0
0	1
0	0
0	1
0	0
0	1
0	0
0	1
0	0
0	1
0	0
0	1
0	0
0	1
0	0
0	1
0	0
0	1
0	0
0	1
0	0
0	1
0	0
0	1
0	0
0	1
0	0
0	1
0	0
0	1
0	0
0	1
0	0
0	1
0	0
0	1
0	0
0	1
0	0
0	1
0	0
0	1
0	0
0	1
0	0
0	1
0	0
0	1
0	0
0	1
0	0
0	1
0	0
0	1
0	0
0	1
0	0
0	1
0	0
0	1
0	0
0	1
0	0
0	1
0	0
0	1
0	0
0	1
0	0
0	1
0	0
0	1
0	0
0	1
0	0
0	1
0	0
0	1
0	0
0	1
0	0
0	1
0	0
0	1
0	0
0	1
0	0
0	1
0	0
0	1
0	0
0	1
0	0
0	1
0	0
0	1
0	0
0	1
0	0
0	1
0	0
0	1
0	0
0	1
0	0
0	1
0	0
0	1
0	0
0	1
0	0
0	1
0	0
0	1
0	0
0	1
0	0
0	1
0	0
0	1
0	0
0	1
0	0
0	1
0	0
0	1
0	0
0	1
0	0
0	1
0	0
0	1
0	0
0	1
0	0
0	1
0	0
0	1
0	0
0	1
0	0
0	1
0	0
0	1
0	0
0	1
0	0
0	1
0	0
0	1
0	0
0	1
0	0
0	1
0	0
0	1
0	0
0	1
0	0
0	1
0	0
0	1
0	0
0	1
0	0
0	1
0	0
0	1
0	0
0	1
0	0
0	1
0	0
0	1
0	0
0	1
0	0
0	1
0	0
0	1
0	0
0	1
0	0
0	1
0	0
0	1
0	0
0	1
0	0
0	1
0	0
0	1
0	0
0	1
0	0
0	1
0	0
0	1
0	0
0	1
0	0
0	1
0	0
0	1
0	0
0	1
0	0
0	1
0	0
0	1
0	0
0	1
0	0
0	1
0	0
0	1
0	0
0	1
0	0
0	1
0	0
0	1
0	0
0	1
0	0
0	1
0	0
0	1
0	0
0	1
0	0
0	1
0	0
0	1
0	0
0	1
0	0
0	1
0	0
0	1
0	0
0	1
0	0
0	1
0	0
0	1
0	0
0	1
0	0
0	1
0	0
0	1
0	0
0	1
0	0
0	1
0	0
0	1
0	0
0	1
0	0
0	1
0	0
0	1
0	0
0	1
0	0
0	1
0	0
0	1
0	0
0	1
0	0
0	1
0	0
0	1
0	0
0	1
0	0
0	1
0	0
0	1
0	0
0	1
0	0
0	1
0	0
0	1
0	0
0	1
0	0
0	1
0	0
0	1
0	0
0	1
0	0
0	1
0	0
0	1
0	0
0	1
0	0
0	1
0	0
0	1
0	0
0	1
0	0
0	1
0	0
0	1
0	0
0	1
0	0
0	1
0	0
0	1
0	0
0	1
0	0
0	1
0	0
0	1
0	0
0	1
0	0
0	1
0	0
0	1
0	0
0	1
0	0
0	1
0	0
0	1
0	0
0	1
0	0
0	1
0	0
0	1
0	0
0	1
0	0
0	1
0	0
0	1
0	0
0	1
0	0
0	1
0	0
0	1
0	0
0	1
0	0
0	1
0	0
0	1
0	0
0	1
0	0
0	1
0	0
0	1
0	0
0	1
0	0
0	1
0	0
0	1
0	0
0	1
0	0
0	1
0	0
0	1
0	0
0	1
0	0
0	1
0	0
0	1
0	0
0	1
0	0
0	1
0	0
0	1
0	0
0	1
0	0
0	1
0	0
0	1
0	0
0	1
0	0
0	1
0	0
0	1
0	0
0	1
0	0
0	1
0	0
0	1
0	0
0	1
0	0
0	1
0	0
0	1
0	0
0	1
0	0
0	1
0	0
0	1
0	0
0	1
0	0
0	1
0	0
0	1
0	0
0	1
0	0
0	1
0	0
0	1
0	0
0	1
0	0
0	1
0	0
0	1
0	0
0	1
0	0
0	1
0	0
0	1
0	0
0	1
0	0
0	1
0	0
0	1
0	0
0	1
0	0
0	1
0	0
0	1
0	0
0	1
0	0
0	1
0	0
0	1
0	0
0	1
0	0
0	1
0	0
0	1
0	0
0	1
0	0
0	1
0	0
0	1
0	0
0	1
0	0
0	1
0	0
0	1
0	0
0	1
0	0
0	1
0	0
0	1
0	0
0	1
0	0
0	1
0	0
0	1
0	0
0	1
0	0
0	1
0	0
0	1
0	0
0	1
0	0
0	1
0	0
0	1
0	0
0	1
0	0
0	1
0	0
0	1
0	0
0	1
0	0
0	1
0	0
0	1
0	0
0	1
0	0
0	1
0	0
0	1
0	0
0	1
0	0
0	1
0	0
0	1
0	0
0	1
0	0
0	1
0	0
0	1
0	0
0	1
0	0
0	1
0	0
0	1
0	0
0	1
0	0
0	1
0	0
0	1
0	0
0	1
0	0
0	1
0	0
0	1
0	0
0	1
0	0
0	1
0	0
0	1
0	0
0	1
0	0
0	1
0	0
0	1
0	0
0	1
0	0
0	1
0	0
0	1
0	0
0	1
0	0
0	1
0	0
0	1
0	0
0	1
0	0
0	1
0	0
0	1
0	0
0	1
0	0
0	1
0	0
0	1
0	0
0	1
0	0
0	1
0	0
0	1
0	0
0	1
0	0
0	1
0	0
0	1
0	0
0	1
0	0
0	1
0	0
0	1
0	0
0	1
0	0
0	1
0	0
0	1
0	0
0	1
0	0
0	1
0	0
0	1
0	0
0	1
0	0
0	1
0	0
0	1
0	0
0	1
0	0
0	1
0	0
0	1
0	0
0	1
0	0
0	1
0	0
0	1
0	0
0	1
0	0
0	1
0	0
0	1
0	0
0	1
0	0
0	1
0	0
0	1
0	0
[truncated: 17,625 more rows]
