# Supplementary material for: A Method for Estimating the Entropy of Time Series Using Artificial Neural Networks
Source: Entropy (Basel). 2021 Oct 29;23(11):1432. doi: 10.3390/e23111432 (PMC8621949; doi:10.3390/e23111432)
Supplement: Supplementary file 1 [file entropy-23-01432-s001.zip › NNetEn calculator 1.0.0.0/NNetEn.dpr]

program NNetEn;

uses
  Forms,
  Unit1 in 'Unit1.pas' {Form1};

{$R *.res}

begin
  Application.Initialize;
  Application.Title := 'NNetEn calculator';
  Application.CreateForm(TForm1, Form1);
  Application.Run;
end.
