# Supplementary material for: A Method for Estimating the Entropy of Time Series Using Artificial Neural Networks
Source: Entropy (Basel). 2021 Oct 29;23(11):1432. doi: 10.3390/e23111432 (PMC8621949; doi:10.3390/e23111432)
Supplement: Supplementary file 1 [file entropy-23-01432-s001.zip › NNetEn calculator 1.0.0.0/Results/last_result_10-27-2021-074013.txt]

1	0,2208	100	19625	file name=C:\Users\a_vel\Documents\Entropy_paper\Review\NNetEn calculator 1.0.0.0_2\Data_example 1 (Logistic map r1 r2 r3 r4).txt
2	0,6193	100	19625	file name=C:\Users\a_vel\Documents\Entropy_paper\Review\NNetEn calculator 1.0.0.0_2\Data_example 1 (Logistic map r1 r2 r3 r4).txt
3	0,2222	100	19625	file name=C:\Users\a_vel\Documents\Entropy_paper\Review\NNetEn calculator 1.0.0.0_2\Data_example 1 (Logistic map r1 r2 r3 r4).txt
4	0,6928	100	19625	file name=C:\Users\a_vel\Documents\Entropy_paper\Review\NNetEn calculator 1.0.0.0_2\Data_example 1 (Logistic map r1 r2 r3 r4).txt
1	0,1028	100	19625	file name=C:\Users\a_vel\Documents\Entropy_paper\Review\NNetEn calculator 1.0.0.0_2\Data_example 3 (Binary discrete map).txt
2	0,2196	100	19625	file name=C:\Users\a_vel\Documents\Entropy_paper\Review\NNetEn calculator 1.0.0.0_2\Data_example 3 (Binary discrete map).txt
