# Supplementary material for: A Method for Estimating the Entropy of Time Series Using Artificial Neural Networks
Source: Entropy (Basel). 2021 Oct 29;23(11):1432. doi: 10.3390/e23111432 (PMC8621949; doi:10.3390/e23111432)
Supplement: Supplementary file 1 [file entropy-23-01432-s001.zip › NNetEn calculator 1.0.0.0/T_pattern/T-pattern-3.VM]

784
4	5
4	6
4	7
4	8
4	9
4	10
4	11
4	12
4	13
4	14
4	15
4	16
4	17
4	18
4	19
4	20
4	21
4	22
4	23
4	24
5	24
5	23
5	22
5	21
5	20
5	19
5	18
5	17
5	16
5	15
5	14
5	13
5	12
5	11
5	10
5	9
5	8
5	7
5	6
5	5
6	5
6	6
6	7
6	8
6	9
6	10
6	11
6	12
6	13
6	14
6	15
6	16
6	17
6	18
6	19
6	20
6	21
6	22
6	23
6	24
7	24
7	23
7	22
7	21
7	20
7	19
7	18
7	17
7	16
7	15
7	14
7	13
7	12
7	11
7	10
7	9
7	8
7	7
7	6
7	5
8	5
8	6
8	7
8	8
8	9
8	10
8	11
8	12
8	13
8	14
8	15
8	16
8	17
8	18
8	19
8	20
8	21
8	22
8	23
8	24
9	24
9	23
9	22
9	21
9	20
9	19
9	18
9	17
9	16
9	15
9	14
9	13
9	12
9	11
9	10
9	9
9	8
9	7
9	6
9	5
10	5
10	6
10	7
10	8
10	9
10	10
10	11
10	12
10	13
10	14
10	15
10	16
10	17
10	18
10	19
10	20
10	21
10	22
10	23
10	24
11	24
11	23
11	22
11	21
11	20
11	19
11	18
11	17
11	16
11	15
11	14
11	13
11	12
11	11
11	10
11	9
11	8
11	7
11	6
11	5
12	5
12	6
12	7
12	8
12	9
12	10
12	11
12	12
12	13
12	14
12	15
12	16
12	17
12	18
12	19
12	20
12	21
12	22
12	23
12	24
13	24
13	23
13	22
13	21
13	20
13	19
13	18
13	17
13	16
13	15
13	14
13	13
13	12
13	11
13	10
13	9
13	8
13	7
13	6
13	5
14	5
14	6
14	7
14	8
14	9
14	10
14	11
14	12
14	13
14	14
14	15
14	16
14	17
14	18
14	19
14	20
14	21
14	22
14	23
14	24
15	24
15	23
15	22
15	21
15	20
15	19
15	18
15	17
15	16
15	15
15	14
15	13
15	12
15	11
15	10
15	9
15	8
15	7
15	6
15	5
16	5
16	6
16	7
16	8
16	9
16	10
16	11
16	12
16	13
16	14
16	15
16	16
16	17
16	18
16	19
16	20
16	21
16	22
16	23
16	24
17	24
17	23
17	22
17	21
17	20
17	19
17	18
17	17
17	16
17	15
17	14
17	13
17	12
17	11
17	10
17	9
17	8
17	7
17	6
17	5
18	5
18	6
18	7
18	8
18	9
18	10
18	11
18	12
18	13
18	14
18	15
18	16
18	17
18	18
18	19
18	20
18	21
18	22
18	23
18	24
19	24
19	23
19	22
19	21
19	20
19	19
19	18
19	17
19	16
19	15
19	14
19	13
19	12
19	11
19	10
19	9
19	8
19	7
19	6
19	5
20	5
20	6
20	7
20	8
20	9
20	10
20	11
20	12
20	13
20	14
20	15
20	16
20	17
20	18
20	19
20	20
20	21
20	22
20	23
20	24
21	24
21	23
21	22
21	21
21	20
21	19
21	18
21	17
21	16
21	15
21	14
21	13
21	12
21	11
21	10
21	9
21	8
21	7
21	6
21	5
22	5
22	6
22	7
22	8
22	9
22	10
22	11
22	12
22	13
22	14
22	15
22	16
22	17
22	18
22	19
22	20
22	21
22	22
22	23
22	24
23	24
23	23
23	22
23	21
23	20
23	19
23	18
23	17
23	16
23	15
23	14
23	13
23	12
23	11
23	10
23	9
23	8
23	7
23	6
23	5
24	5
24	6
24	7
24	8
24	9
24	10
24	11
24	12
24	13
24	14
24	15
24	16
24	17
24	18
24	19
24	20
24	21
24	22
24	23
24	24
25	24
25	23
25	22
25	21
25	20
25	19
25	18
25	17
25	16
25	15
25	14
25	13
25	12
25	11
25	10
25	9
25	8
25	7
25	6
25	5
25	4
24	4
23	4
22	4
21	4
20	4
19	4
18	4
17	4
16	4
15	4
14	4
13	4
12	4
11	4
10	4
9	4
8	4
7	4
6	4
5	4
4	4
3	4
3	5
3	6
3	7
3	8
3	9
3	10
3	11
3	12
3	13
3	14
3	15
3	16
3	17
3	18
3	19
3	20
3	21
3	22
3	23
3	24
3	25
4	25
5	25
6	25
7	25
8	25
9	25
10	25
11	25
12	25
13	25
14	25
15	25
16	25
17	25
18	25
19	25
20	25
21	25
22	25
23	25
24	25
25	25
26	25
26	24
26	23
26	22
26	21
26	20
26	19
26	18
26	17
26	16
26	15
26	14
26	13
26	12
26	11
26	10
26	9
26	8
26	7
26	6
26	5
26	4
26	3
25	3
24	3
23	3
22	3
21	3
20	3
19	3
18	3
17	3
16	3
15	3
14	3
13	3
12	3
11	3
10	3
9	3
8	3
7	3
6	3
5	3
4	3
3	3
2	3
2	4
2	5
2	6
2	7
2	8
2	9
2	10
2	11
2	12
2	13
2	14
2	15
2	16
2	17
2	18
2	19
2	20
2	21
2	22
2	23
2	24
2	25
2	26
3	26
4	26
5	26
6	26
7	26
8	26
9	26
10	26
11	26
12	26
13	26
14	26
15	26
16	26
17	26
18	26
19	26
20	26
21	26
22	26
23	26
24	26
25	26
26	26
27	26
27	25
27	24
27	23
27	22
27	21
27	20
27	19
27	18
27	17
27	16
27	15
27	14
27	13
27	12
27	11
27	10
27	9
27	8
27	7
27	6
27	5
27	4
27	3
27	2
26	2
25	2
24	2
23	2
22	2
21	2
20	2
19	2
18	2
17	2
16	2
15	2
14	2
13	2
12	2
11	2
10	2
9	2
8	2
7	2
6	2
5	2
4	2
3	2
2	2
1	2
1	3
1	4
1	5
1	6
1	7
1	8
1	9
1	10
1	11
1	12
1	13
1	14
1	15
1	16
1	17
1	18
1	19
1	20
1	21
1	22
1	23
1	24
1	25
1	26
1	27
1	28
2	28
2	27
3	27
3	28
4	28
4	27
5	27
5	28
6	28
6	27
7	27
7	28
8	28
8	27
9	27
9	28
10	28
10	27
11	27
11	28
12	28
12	27
13	27
13	28
14	28
14	27
15	27
15	28
16	28
16	27
17	27
17	28
18	28
18	27
19	27
19	28
20	28
20	27
21	27
21	28
22	28
22	27
23	27
23	28
24	28
24	27
25	27
25	28
26	28
26	27
27	27
27	28
28	28
28	27
28	26
28	25
28	24
28	23
28	22
28	21
28	20
28	19
28	18
28	17
28	16
28	15
28	14
28	13
28	12
28	11
28	10
28	9
28	8
28	7
28	6
28	5
28	4
28	3
28	2
28	1
27	1
26	1
25	1
24	1
23	1
22	1
21	1
20	1
19	1
18	1
17	1
16	1
15	1
14	1
13	1
12	1
11	1
10	1
9	1
8	1
7	1
6	1
5	1
4	1
3	1
2	1
1	1
