# Supplementary material for: A Method for Estimating the Entropy of Time Series Using Artificial Neural Networks
Source: Entropy (Basel). 2021 Oct 29;23(11):1432. doi: 10.3390/e23111432 (PMC8621949; doi:10.3390/e23111432)
Supplement: Supplementary file 1 [file entropy-23-01432-s001.zip › NNetEn calculator 1.0.0.0/Unit1.dfm]

object Form1: TForm1
  Left = 172
  Top = 95
  Width = 939
  Height = 554
  Caption = 'NNetEn calculator 1.0.0.0'
  Color = clBtnFace
  Font.Charset = DEFAULT_CHARSET
  Font.Color = clWindowText
  Font.Height = -11
  Font.Name = 'MS Sans Serif'
  Font.Style = []
  OldCreateOrder = False
  OnCreate = FormCreate
  PixelsPerInch = 96
  TextHeight = 13
  object PageControl1: TPageControl
    Left = 0
    Top = 0
    Width = 931
    Height = 523
    ActivePage = TabSheet1
    Align = alClient
    TabOrder = 0
    object TabSheet1: TTabSheet
      Caption = 'NNetEN'
      object Label5: TLabel
        Left = 352
        Top = 8
        Width = 115
        Height = 20
        Caption = 'Time series xn'
        Font.Charset = DEFAULT_CHARSET
        Font.Color = clWindowText
        Font.Height = -16
        Font.Name = 'MS Sans Serif'
        Font.Style = [fsBold]
        ParentFont = False
      end
      object Label_file_name: TLabel
        Left = 16
        Top = 472
        Width = 48
        Height = 13
        Caption = 'file name='
      end
      object Label8: TLabel
        Left = 344
        Top = 32
        Width = 6
        Height = 13
        Caption = 'n'
      end
      object Label9: TLabel
        Left = 400
        Top = 32
        Width = 11
        Height = 13
        Caption = 'xn'
      end
      object Panel1: TPanel
        Left = 536
        Top = 8
        Width = 361
        Height = 457
        TabOrder = 0
        object Label3: TLabel
          Left = 16
          Top = 8
          Width = 338
          Height = 20
          Caption = 'Calculating entropy NNetEn from data file '
          Font.Charset = DEFAULT_CHARSET
          Font.Color = clWindowText
          Font.Height = -16
          Font.Name = 'MS Sans Serif'
          Font.Style = [fsBold]
          ParentFont = False
        end
        object Label_total_lines: TLabel
          Left = 8
          Top = 58
          Width = 54
          Height = 13
          Caption = 'Total lines='
        end
        object Label_number_of_columns: TLabel
          Left = 8
          Top = 72
          Width = 97
          Height = 13
          Caption = 'Number of columns='
        end
        object Label74: TLabel
          Left = 8
          Top = 272
          Width = 35
          Height = 13
          Caption = 'Column'
        end
        object Label_N: TLabel
          Left = 204
          Top = 272
          Width = 14
          Height = 13
          Caption = 'N='
        end
        object Label4: TLabel
          Left = 152
          Top = 296
          Width = 53
          Height = 20
          Caption = 'Result'
          Font.Charset = DEFAULT_CHARSET
          Font.Color = clWindowText
          Font.Height = -16
          Font.Name = 'MS Sans Serif'
          Font.Style = [fsBold]
          ParentFont = False
        end
        object Label7: TLabel
          Left = 8
          Top = 320
          Width = 202
          Height = 13
          Caption = 'column     NNetEn   Epoch        N          file'
        end
        object Label_Time_all: TLabel
          Left = 160
          Top = 64
          Width = 80
          Height = 13
          Caption = 'Time passed [s]='
        end
        object Open_file_button: TButton
          Left = 8
          Top = 32
          Width = 75
          Height = 25
          Caption = 'Open file'
          TabOrder = 0
          OnClick = Open_file_buttonClick
        end
        object Memo_user_data: TMemo
          Left = 8
          Top = 88
          Width = 337
          Height = 169
          ScrollBars = ssBoth
          TabOrder = 1
        end
        object Edit_column: TEdit
          Left = 48
          Top = 264
          Width = 49
          Height = 28
          Font.Charset = DEFAULT_CHARSET
          Font.Color = clWindowText
          Font.Height = -16
          Font.Name = 'MS Sans Serif'
          Font.Style = []
          ParentFont = False
          TabOrder = 2
          Text = '1'
        end
        object Button_column_show: TButton
          Left = 104
          Top = 264
          Width = 49
          Height = 25
          Caption = 'Show'
          TabOrder = 3
          OnClick = Button_column_showClick
        end
        object Edit_N: TEdit
          Left = 232
          Top = 264
          Width = 57
          Height = 28
          Font.Charset = DEFAULT_CHARSET
          Font.Color = clWindowText
          Font.Height = -16
          Font.Name = 'MS Sans Serif'
          Font.Style = []
          ParentFont = False
          TabOrder = 4
          Text = '19625'
        end
        object Memo_Result: TMemo
          Left = 8
          Top = 336
          Width = 337
          Height = 113
          ScrollBars = ssBoth
          TabOrder = 5
        end
        object Button_copy_result: TButton
          Left = 216
          Top = 320
          Width = 129
          Height = 17
          Caption = #1057'opy result to clipboard'
          TabOrder = 6
          OnClick = Button_copy_resultClick
        end
        object Button_start_all: TButton
          Left = 120
          Top = 32
          Width = 121
          Height = 25
          Caption = 'START of all columns'
          TabOrder = 7
          OnClick = Button_start_allClick
        end
        object Button10: TButton
          Left = 264
          Top = 32
          Width = 75
          Height = 25
          Caption = 'STOP'
          TabOrder = 8
          OnClick = Button10Click
        end
      end
      object Panel2: TPanel
        Left = 16
        Top = 8
        Width = 321
        Height = 457
        TabOrder = 1
        object Label2: TLabel
          Left = 16
          Top = 8
          Width = 294
          Height = 20
          Caption = 'The algorithm of NNetEn calculation '
          Font.Charset = DEFAULT_CHARSET
          Font.Color = clWindowText
          Font.Height = -16
          Font.Name = 'MS Sans Serif'
          Font.Style = [fsBold]
          ParentFont = False
        end
        object Label1: TLabel
          Left = 8
          Top = 352
          Width = 88
          Height = 25
          Caption = 'NNetEn='
          Font.Charset = DEFAULT_CHARSET
          Font.Color = clWindowText
          Font.Height = -21
          Font.Name = 'MS Sans Serif'
          Font.Style = [fsBold]
          ParentFont = False
        end
        object Label2_N: TLabel
          Left = 240
          Top = 40
          Width = 20
          Height = 13
          Caption = 'N=0'
        end
        object Label_Time: TLabel
          Left = 8
          Top = 432
          Width = 80
          Height = 13
          Caption = 'Time passed [s]='
        end
        object Label_epoch: TLabel
          Left = 104
          Top = 320
          Width = 130
          Height = 20
          Caption = 'Current epoch ='
          Font.Charset = DEFAULT_CHARSET
          Font.Color = clWindowText
          Font.Height = -16
          Font.Name = 'MS Sans Serif'
          Font.Style = [fsBold]
          ParentFont = False
        end
        object Label_load_status: TLabel
          Left = 240
          Top = 64
          Width = 9
          Height = 13
          Caption = '---'
        end
        object Button_Step_1: TButton
          Left = 16
          Top = 32
          Width = 217
          Height = 25
          Caption = 'Step 1: Loading time series xn'
          Font.Charset = DEFAULT_CHARSET
          Font.Color = clWindowText
          Font.Height = -11
          Font.Name = 'MS Sans Serif'
          Font.Style = []
          ParentFont = False
          TabOrder = 0
          OnClick = Button_Step_1Click
        end
        object Button_Step_3: TButton
          Left = 16
          Top = 96
          Width = 217
          Height = 25
          Caption = 'Step 3: Initializing weights'
          TabOrder = 1
          OnClick = Button_Step_3Click
        end
        object Button_Step_4: TButton
          Left = 16
          Top = 128
          Width = 217
          Height = 25
          Caption = 'Step 4: Filling the matrix of the reservoir W1'
          TabOrder = 2
          OnClick = Button_Step_4Click
        end
        object Button_Step_6: TButton
          Left = 16
          Top = 192
          Width = 217
          Height = 25
          Caption = 'Step 6: The number of training epochs is'
          TabOrder = 3
          OnClick = Button_Step_6Click
        end
        object Edit_epoch: TEdit
          Left = 240
          Top = 192
          Width = 57
          Height = 28
          Font.Charset = DEFAULT_CHARSET
          Font.Color = clWindowText
          Font.Height = -16
          Font.Name = 'MS Sans Serif'
          Font.Style = [fsBold]
          ParentFont = False
          TabOrder = 4
          Text = '20'
        end
        object Button_Step_7: TButton
          Left = 16
          Top = 224
          Width = 217
          Height = 25
          Caption = 'Step 7: Training of the LogNet'
          TabOrder = 5
          OnClick = Button_Step_7Click
        end
        object Button_Step_8: TButton
          Left = 16
          Top = 256
          Width = 217
          Height = 25
          Caption = 'Step 8: Testing of the LogNet'
          TabOrder = 6
          OnClick = Button_Step_8Click
        end
        object Button_Step_9: TButton
          Left = 16
          Top = 288
          Width = 217
          Height = 25
          Caption = 'Step 9: NNetEn calculation'
          TabOrder = 7
          OnClick = Button_Step_9Click
        end
        object Edit_NNetEn: TEdit
          Left = 96
          Top = 352
          Width = 89
          Height = 33
          Font.Charset = DEFAULT_CHARSET
          Font.Color = clWindowText
          Font.Height = -21
          Font.Name = 'MS Sans Serif'
          Font.Style = [fsBold]
          ParentFont = False
          TabOrder = 8
        end
        object Button8: TButton
          Left = 96
          Top = 384
          Width = 89
          Height = 25
          Caption = #1057'opy to clipboard'
          TabOrder = 9
          OnClick = Button8Click
        end
        object Button_Step_2: TButton
          Left = 16
          Top = 64
          Width = 217
          Height = 25
          Caption = 'Step 2: Loading MNIST-10 and T-pattern'
          TabOrder = 10
          OnClick = Button_Step_2Click
        end
        object Button_start: TButton
          Left = 200
          Top = 376
          Width = 113
          Height = 33
          Caption = 'START'
          TabOrder = 11
          OnClick = Button_startClick
        end
        object Button11: TButton
          Left = 200
          Top = 416
          Width = 113
          Height = 33
          Caption = 'STOP'
          TabOrder = 12
          OnClick = Button11Click
        end
        object ProgressBar1: TProgressBar
          Left = 240
          Top = 80
          Width = 70
          Height = 17
          TabOrder = 13
        end
        object Button_Step_5: TButton
          Left = 16
          Top = 160
          Width = 217
          Height = 25
          Caption = 'Step 5: Calculating normalization coefficients'
          TabOrder = 14
          OnClick = Button_Step_5Click
        end
      end
      object Memo_xn: TMemo
        Left = 344
        Top = 48
        Width = 193
        Height = 393
        ScrollBars = ssBoth
        TabOrder = 2
      end
      object Button_copy_xn: TButton
        Left = 344
        Top = 448
        Width = 185
        Height = 17
        Caption = #1057'opy xn to clipboard'
        TabOrder = 3
        OnClick = Button_copy_xnClick
      end
    end
    object TabSheet2: TTabSheet
      Caption = 'Manual'
      ImageIndex = 1
      object Memo1: TMemo
        Left = 0
        Top = 0
        Width = 865
        Height = 497
        Lines.Strings = (
          ''
          
            'The '#8220'NNetEn calculator 1.0.0.0'#8221' software calculates the entropy ' +
            'of time series using the method presented in'
          
            #39'Velichko A., Heidari H A Method for Estimating the Entropy of T' +
            'ime Series Using Artificial Neural Network'#39'.'
          
            'The program operates in the OS Windows environment and consists ' +
            'of the following files and folders:'
          #8226' '#8220'NNetEn.exe'#8221' - executable file of the software;'
          
            #8226' '#8220'MNIST_10'#8221' - the folder contains the MNIST database downloaded' +
            ' from Jan Lekun'#39's site;'
          'http://yann.lecun.com/exdb/mnist/index.html;'
          #8226' '#8220'T_pattern'#8221' - the folder contains the T-Pattern;'
          #8226' '#8220'Results'#8221' - the folder contains a list of calculation results.'
          ''
          '1. File '#8220'NNetEn.exe'#8221' launches the program.'
          
            '2. To load a file with data, click on the '#8220'Open file'#8221' button. Da' +
            'ta should be presented in columns separated by tabs. Examples of' +
            ' data files: '
          'Data_example 1 (Logistic map r1 r2 r3 r4) .txt, '
          'Data_example 2 (Random discrete map) .txt,'
          'Data_example 3 (Binary discrete map) .txt.'
          
            'After loading, the first 10 lines of the file are visible in the' +
            ' corresponding field of the program interface.'
          
            '3. Select the column of the time series in the '#8220'Column'#8221' field, p' +
            'ress the '#8220'Show'#8221' button. The series is displayed in the '#8220'Time ser' +
            'ies xn'#8221' field.'
          '4. Select the length of the series in the field '#8220'N ='#8221'.'
          '5. Set the number of epochs in the '#8220'Step 6:'#8221' field.'
          
            '6. Start the calculation with the '#8220'START'#8221' button. The results ar' +
            'e displayed in the '#8220'Result'#8221' field.'
          
            '7. To process all series, press the '#8220'START of All columns'#8221' butto' +
            'n.'
          '8. The calculation can be stopped by pressing the '#8220'STOP'#8221' button.'
          
            'The program is single-threaded. Several programs can be run at t' +
            'he same time with different input data for more efficient use of' +
            ' processor power.'
          
            'When using this software, the reference to the original contribu' +
            'tion of the authors is compulsory.'
          
            'Please send proposals for program improvements and research coll' +
            'aboration to velichko@petrsu.ru indicating '#8220'NNetEn calculator'#8221' i' +
            'n the subject field.'
          ''
          'Velichko A.')
        ScrollBars = ssBoth
        TabOrder = 0
      end
    end
    object TabSheet3: TTabSheet
      Caption = 'About'
      ImageIndex = 2
      object Memo2: TMemo
        Left = 0
        Top = -2
        Width = 865
        Height = 497
        Lines.Strings = (
          #8220'NNetEn calculator 1.0.0.0'#8221' program'
          ''
          'Version 1.0.0.0'
          ''
          
            'The program calculates the entropy NNetEn of time series using t' +
            'he method presented in '
          
            #39'Velichko A., Heidari H. A Method for Estimating the Entropy of ' +
            'Time Series Using  Artificial Neural Network'#39'.'
          ''
          'Author of the program: Velichko A.'
          ''
          'E_mail: velichko@petrsu.ru')
        TabOrder = 0
      end
    end
  end
  object OpenDialog1: TOpenDialog
    Left = 792
    Top = 104
  end
end
